# Supplementary material for: Rh(I)-Catalyzed Modular Synthesis of Axially Chiral Alkylidene Azacycloalkanes
Source: ACS Cent Sci. 2025 May 11;11(6):899–909. doi: 10.1021/acscentsci.5c00232 (PMC12203264; doi:10.1021/acscentsci.5c00232)
Supplement: Supplementary file 2 [file oc5c00232_si_002.cif]

data_caj_boc
_audit_creation_date               2024-12-04
_audit_creation_method
;
Olex2 1.5-beta
(compiled 2022.04.07 svn.rca3783a0 for OlexSys, GUI svn.r6439)
;
_shelx_SHELXL_version_number       '2018/3'
_audit_contact_author_address      ?
_audit_contact_author_email        ?
_audit_contact_author_name         ''
_audit_contact_author_phone        ?
_publ_contact_author_id_orcid      ?
_publ_section_references
;
Dolomanov, O.V., Bourhis, L.J., Gildea, R.J, Howard, J.A.K. & Puschmann, H.
 (2009), J. Appl. Cryst. 42, 339-341.

Sheldrick, G.M. (2015). Acta Cryst. A71, 3-8.

Sheldrick, G.M. (2015). Acta Cryst. C71, 3-8.
;
_chemical_name_common              ?
_chemical_name_systematic          ?
_chemical_formula_moiety           'C18 H29 N3 O5'
_chemical_formula_sum              'C18 H29 N3 O5'
_chemical_formula_weight           367.44
_chemical_melting_point            ?
loop_
  _atom_type_symbol
  _atom_type_description
  _atom_type_scat_dispersion_real
  _atom_type_scat_dispersion_imag
  _atom_type_scat_source
 'C' 'C' 0.0181 0.0091 'International Tables Vol C Tables 4.2.6.8 and 6.1.1.4'
 'H' 'H' 0.0000 0.0000 'International Tables Vol C Tables 4.2.6.8 and 6.1.1.4'
 'N' 'N' 0.0311 0.0180 'International Tables Vol C Tables 4.2.6.8 and 6.1.1.4'
 'O' 'O' 0.0492 0.0322 'International Tables Vol C Tables 4.2.6.8 and 6.1.1.4'

_shelx_space_group_comment
;
The symmetry employed for this shelxl refinement is uniquely defined
by the following loop, which should always be used as a source of
symmetry information in preference to the above space-group names.
They are only intended as comments.
;
_space_group_crystal_system        'triclinic'
_space_group_IT_number             2
_space_group_name_H-M_alt          'P -1'
_space_group_name_Hall             '-P 1'
loop_
  _space_group_symop_operation_xyz
 'x, y, z'
 '-x, -y, -z'

_cell_length_a                     12.2455(5)
_cell_length_b                     12.4726(5)
_cell_length_c                     16.2505(7)
_cell_angle_alpha                  82.984(2)
_cell_angle_beta                   68.911(2)
_cell_angle_gamma                  60.912(2)
_cell_volume                       2019.43(15)
_cell_formula_units_Z              4
_cell_measurement_reflns_used      9836
_cell_measurement_temperature      150.00
_cell_measurement_theta_max        68.173
_cell_measurement_theta_min        2.921
_shelx_estimated_absorpt_T_max     0.944
_shelx_estimated_absorpt_T_min     0.899
_exptl_absorpt_coefficient_mu      0.728
_exptl_absorpt_correction_T_max    0.7531
_exptl_absorpt_correction_T_min    0.6360
_exptl_absorpt_correction_type     multi-scan
_exptl_absorpt_process_details
;
SADABS-2016/2 (Bruker,2016/2) was used for absorption correction.
wR2(int) was 0.1318 before and 0.0772 after correction.
The Ratio of minimum to maximum transmission is 0.8445.
The \l/2 correction factor is Not present.
;
_exptl_absorpt_special_details     ?
_exptl_crystal_colour              colourless
_exptl_crystal_colour_primary      colourless
_exptl_crystal_density_diffrn      1.209
_exptl_crystal_density_meas        ?
_exptl_crystal_density_method      ?
_exptl_crystal_description         needle
_exptl_crystal_F_000               792
_exptl_crystal_size_max            0.15
_exptl_crystal_size_mid            0.1
_exptl_crystal_size_min            0.08
_exptl_transmission_factor_max     ?
_exptl_transmission_factor_min     ?
_diffrn_reflns_av_R_equivalents    0.0837
_diffrn_reflns_av_unetI/netI       0.0471
_diffrn_reflns_Laue_measured_fraction_full  0.998
_diffrn_reflns_Laue_measured_fraction_max  0.997
_diffrn_reflns_limit_h_max         14
_diffrn_reflns_limit_h_min         -14
_diffrn_reflns_limit_k_max         15
_diffrn_reflns_limit_k_min         -14
_diffrn_reflns_limit_l_max         19
_diffrn_reflns_limit_l_min         -19
_diffrn_reflns_number              57351
_diffrn_reflns_point_group_measured_fraction_full  0.998
_diffrn_reflns_point_group_measured_fraction_max  0.997
_diffrn_reflns_theta_full          67.679
_diffrn_reflns_theta_max           68.186
_diffrn_reflns_theta_min           4.064
_diffrn_ambient_temperature        150.00
_diffrn_detector_area_resol_mean   ?
_diffrn_measured_fraction_theta_full  0.998
_diffrn_measured_fraction_theta_max  0.997
_diffrn_measurement_device_type    Bruker
_diffrn_measurement_method         ?
_diffrn_radiation_type             CuK\a
_diffrn_radiation_wavelength       1.54178
_diffrn_source                     ?
_diffrn_source_current             1.0
_diffrn_source_power               0.05
_diffrn_source_voltage             50.0
_reflns_Friedel_coverage           0.000
_reflns_Friedel_fraction_full      .
_reflns_Friedel_fraction_max       .
_reflns_number_gt                  5881
_reflns_number_total               7364
_reflns_special_details
;
 Reflections were merged by SHELXL according to the crystal
 class for the calculation of statistics and refinement.
 
 _reflns_Friedel_fraction is defined as the number of unique
 Friedel pairs measured divided by the number that would be
 possible theoretically, ignoring centric projections and
 systematic absences.
;
_reflns_threshold_expression       'I > 2\s(I)'
_computing_cell_refinement         'SAINT V8.40B (?, 2016)'
_computing_data_collection         ?
_computing_data_reduction          'SAINT V8.40B (?, 2016)'
_computing_molecular_graphics      'Olex2 1.5-beta (Dolomanov et al., 2009)'
_computing_publication_material    'Olex2 1.5-beta (Dolomanov et al., 2009)'
_computing_structure_refinement    'SHELXL 2018/3 (Sheldrick, 2015)'
_computing_structure_solution      'SHELXT 2018/2 (Sheldrick, 2018)'
_refine_diff_density_max           0.489
_refine_diff_density_min           -0.380
_refine_diff_density_rms           0.055
_refine_ls_extinction_coef         .
_refine_ls_extinction_method       none
_refine_ls_goodness_of_fit_ref     1.111
_refine_ls_hydrogen_treatment      constr
_refine_ls_matrix_type             full
_refine_ls_number_parameters       483
_refine_ls_number_reflns           7364
_refine_ls_number_restraints       6
_refine_ls_R_factor_all            0.0696
_refine_ls_R_factor_gt             0.0548
_refine_ls_restrained_S_all        1.120
_refine_ls_shift/su_max            0.000
_refine_ls_shift/su_mean           0.000
_refine_ls_structure_factor_coef   Fsqd
_refine_ls_weighting_details      
 'w=1/[\s^2^(Fo^2^)+(0.0753P)^2^+0.8408P] where P=(Fo^2^+2Fc^2^)/3'
_refine_ls_weighting_scheme        calc
_refine_ls_wR_factor_gt            0.1419
_refine_ls_wR_factor_ref           0.1484
_refine_special_details            ?
_olex2_refinement_description
;
1. Fixed Uiso
 At 1.2 times of:
  All C(H) groups, All C(H,H) groups
 At 1.5 times of:
  All C(H,H,H) groups, All O(H) groups
2. Uiso/Uaniso restraints and constraints
Uanis(C31) \\sim Ueq: with sigma of 0.006 and sigma for terminal atoms of 0.012
3.a Ternary CH refined with riding coordinates:
 C2(H2), C5(H5A), C22(H22), C25(H25)
3.b Secondary CH2 refined with riding coordinates:
 C1(H1A,H1B), C3(H3A,H3B), C4(H4A,H4B), C6(H6A,H6B), C19(H19A,H19B), C21(H21A,
 H21B), C23(H23A,H23B), C24(H24A,H24B)
3.c Idealised Me refined as rotating group:
 C10(H10A,H10B,H10C), C12(H12A,H12B,H12C), C13(H13A,H13B,H13C), C15(H15A,H15B,
 H15C), C17(H17A,H17B,H17C), C18(H18A,H18B,H18C), C28(H28A,H28B,H28C), C30(H30A,
 H30B,H30C), C31(H31A,H31B,H31C), C32(H32A,H32B,H32C), C34(H34A,H34B,H34C),
 C35(H35A,H35B,H35C)
3.d Idealised tetrahedral OH refined as rotating group:
 O5(H5), O10(H10)
;
_atom_sites_solution_hydrogens     geom
_atom_sites_solution_primary       dual
_atom_sites_solution_secondary     ?
loop_
  _atom_site_label
  _atom_site_type_symbol
  _atom_site_fract_x
  _atom_site_fract_y
  _atom_site_fract_z
  _atom_site_U_iso_or_equiv
  _atom_site_adp_type
  _atom_site_occupancy
  _atom_site_site_symmetry_order
  _atom_site_calc_flag
  _atom_site_refinement_flags_posn
  _atom_site_refinement_flags_adp
  _atom_site_refinement_flags_occupancy
  _atom_site_disorder_assembly
  _atom_site_disorder_group
 O1 O 0.86974(13) 0.45867(12) 0.18720(9) 0.0217(3) Uani 1 1 d . . . . .
 O2 O 0.78528(14) 0.62884(12) 0.11205(9) 0.0221(3) Uani 1 1 d . . . . .
 O3 O 0.45787(15) 0.65142(16) 0.35405(11) 0.0390(4) Uani 1 1 d . . . . .
 O4 O 0.23880(14) 0.70200(15) 0.42262(10) 0.0319(4) Uani 1 1 d . . . . .
 O5 O 0.42896(14) 0.44247(13) 0.17029(9) 0.0225(3) Uani 1 1 d . . . . .
 H5 H 0.414423 0.390029 0.203263 0.034 Uiso 1 1 calc R U . . .
 N1 N 0.73796(16) 0.47312(14) 0.11761(11) 0.0198(4) Uani 1 1 d . . . . .
 N2 N 0.24345(17) 0.57712(15) 0.31082(11) 0.0243(4) Uani 1 1 d . . . . .
 N3 N 0.14663(18) 0.57736(18) 0.32337(14) 0.0361(5) Uani 1 1 d . . . . .
 C1 C 0.50246(19) 0.59199(17) 0.14506(13) 0.0193(4) Uani 1 1 d . . . . .
 H1A H 0.433693 0.630922 0.116883 0.023 Uiso 1 1 calc R U . . .
 H1B H 0.496369 0.657756 0.177797 0.023 Uiso 1 1 calc R U . . .
 C2 C 0.64037(19) 0.53025(18) 0.07282(13) 0.0200(4) Uani 1 1 d . . . . .
 H2 H 0.656898 0.591248 0.031366 0.024 Uiso 1 1 calc R U . . .
 C3 C 0.6685(2) 0.41801(19) 0.02220(13) 0.0251(5) Uani 1 1 d . . . . .
 H3A H 0.732274 0.407450 -0.038595 0.030 Uiso 1 1 calc R U . . .
 H3B H 0.585205 0.427028 0.018974 0.030 Uiso 1 1 calc R U . . .
 C4 C 0.7286(2) 0.30752(18) 0.07626(14) 0.0239(4) Uani 1 1 d . . . . .
 H4A H 0.674060 0.264963 0.096142 0.029 Uiso 1 1 calc R U . . .
 H4B H 0.820675 0.247926 0.040533 0.029 Uiso 1 1 calc R U . . .
 C5 C 0.72733(19) 0.36396(17) 0.15556(13) 0.0209(4) Uani 1 1 d . . . . .
 H5A H 0.805535 0.307006 0.173746 0.025 Uiso 1 1 calc R U . . .
 C6 C 0.59639(19) 0.40747(18) 0.23456(13) 0.0203(4) Uani 1 1 d . . . . .
 H6A H 0.602317 0.445310 0.281829 0.024 Uiso 1 1 calc R U . . .
 H6B H 0.584757 0.335214 0.258072 0.024 Uiso 1 1 calc R U . . .
 C7 C 0.47287(19) 0.50136(18) 0.21112(12) 0.0193(4) Uani 1 1 d . . . . .
 C8 C 0.35802(19) 0.57462(19) 0.29536(13) 0.0229(4) Uani 1 1 d . . . . .
 C9 C 0.3601(2) 0.6447(2) 0.35891(14) 0.0263(5) Uani 1 1 d . . . . .
 C10 C 0.2982(3) 0.6673(3) 0.55472(17) 0.0434(6) Uani 1 1 d . . . . .
 H10A H 0.274452 0.704551 0.612501 0.065 Uiso 1 1 calc R U . . .
 H10B H 0.393500 0.636978 0.522079 0.065 Uiso 1 1 calc R U . . .
 H10C H 0.278321 0.598728 0.563050 0.065 Uiso 1 1 calc R U . . .
 C11 C 0.2182(2) 0.7629(2) 0.50290(13) 0.0275(5) Uani 1 1 d . . . . .
 C12 C 0.2539(3) 0.8660(2) 0.48001(17) 0.0437(6) Uani 1 1 d . . . . .
 H12A H 0.206052 0.921308 0.442129 0.065 Uiso 1 1 calc R U . . .
 H12B H 0.350034 0.831390 0.448681 0.065 Uiso 1 1 calc R U . . .
 H12C H 0.228540 0.912015 0.534396 0.065 Uiso 1 1 calc R U . . .
 C13 C 0.0699(2) 0.8131(2) 0.55105(15) 0.0380(6) Uani 1 1 d . . . . .
 H13A H 0.048293 0.745457 0.560995 0.057 Uiso 1 1 calc R U . . .
 H13B H 0.021129 0.872793 0.515272 0.057 Uiso 1 1 calc R U . . .
 H13C H 0.044217 0.853503 0.608014 0.057 Uiso 1 1 calc R U . . .
 C14 C 0.79637(18) 0.52879(17) 0.13741(12) 0.0170(4) Uani 1 1 d . . . . .
 C15 C 1.0164(2) 0.3902(2) 0.26463(16) 0.0328(5) Uani 1 1 d . . . . .
 H15A H 0.944206 0.393641 0.318263 0.049 Uiso 1 1 calc R U . . .
 H15B H 1.079938 0.401625 0.280855 0.049 Uiso 1 1 calc R U . . .
 H15C H 1.062049 0.310042 0.232366 0.049 Uiso 1 1 calc R U . . .
 C16 C 0.95908(19) 0.49110(18) 0.20650(13) 0.0210(4) Uani 1 1 d . . . . .
 C17 C 0.8798(2) 0.6154(2) 0.25713(16) 0.0342(5) Uani 1 1 d . . . . .
 H17A H 0.852049 0.680286 0.216966 0.051 Uiso 1 1 calc R U . . .
 H17B H 0.935237 0.626835 0.282450 0.051 Uiso 1 1 calc R U . . .
 H17C H 0.800848 0.619311 0.304740 0.051 Uiso 1 1 calc R U . . .
 C18 C 1.0679(2) 0.4850(3) 0.12122(16) 0.0380(6) Uani 1 1 d . . . . .
 H18A H 1.111523 0.404773 0.089503 0.057 Uiso 1 1 calc R U . . .
 H18B H 1.133647 0.496101 0.134795 0.057 Uiso 1 1 calc R U . . .
 H18C H 1.028734 0.550185 0.084264 0.057 Uiso 1 1 calc R U . . .
 O6 O 0.94806(14) -0.09593(15) 0.14500(11) 0.0370(4) Uani 1 1 d . . . . .
 O7 O 0.73968(15) 0.03108(15) 0.23716(11) 0.0360(4) Uani 1 1 d . . . . .
 O8 O 0.34821(15) 0.30146(13) 0.29573(9) 0.0260(3) Uani 1 1 d . . . . .
 O9 O 0.34922(16) 0.15664(13) 0.39575(9) 0.0291(4) Uani 1 1 d . . . . .
 O10 O 0.62333(13) -0.13103(12) 0.08078(9) 0.0216(3) Uani 1 1 d . . . . .
 H10 H 0.659203 -0.205279 0.092132 0.032 Uiso 1 1 calc R U . . .
 N4 N 0.86113(16) -0.16769(16) 0.05482(11) 0.0226(4) Uani 1 1 d . . . . .
 N5 N 0.93687(18) -0.23263(19) -0.00467(12) 0.0341(5) Uani 1 1 d . . . . .
 N6 N 0.36716(16) 0.12135(15) 0.26001(10) 0.0207(4) Uani 1 1 d . . . . .
 C19 C 0.55954(19) -0.08171(18) 0.23802(12) 0.0201(4) Uani 1 1 d . . . . .
 H19A H 0.587748 -0.170627 0.242348 0.024 Uiso 1 1 calc R U . . .
 H19B H 0.592177 -0.058566 0.276881 0.024 Uiso 1 1 calc R U . . .
 C20 C 0.62462(19) -0.05832(18) 0.14129(12) 0.0184(4) Uani 1 1 d . . . . .
 C21 C 0.54943(19) 0.07692(18) 0.12113(13) 0.0202(4) Uani 1 1 d . . . . .
 H21A H 0.579799 0.125480 0.142000 0.024 Uiso 1 1 calc R U . . .
 H21B H 0.572788 0.082057 0.056309 0.024 Uiso 1 1 calc R U . . .
 C22 C 0.39798(19) 0.13442(18) 0.16395(12) 0.0203(4) Uani 1 1 d . . . . .
 H22 H 0.353048 0.222617 0.150478 0.024 Uiso 1 1 calc R U . . .
 C23 C 0.3386(2) 0.06197(19) 0.14224(14) 0.0256(5) Uani 1 1 d . . . . .
 H23A H 0.392157 0.019627 0.082562 0.031 Uiso 1 1 calc R U . . .
 H23B H 0.245786 0.117356 0.144818 0.031 Uiso 1 1 calc R U . . .
 C24 C 0.3433(2) -0.0319(2) 0.21380(14) 0.0266(5) Uani 1 1 d . . . . .
 H24A H 0.252463 -0.018316 0.249619 0.032 Uiso 1 1 calc R U . . .
 H24B H 0.397592 -0.116941 0.186619 0.032 Uiso 1 1 calc R U . . .
 C25 C 0.4071(2) -0.00955(18) 0.27101(13) 0.0213(4) Uani 1 1 d . . . . .
 H25 H 0.368596 -0.024183 0.334211 0.026 Uiso 1 1 calc R U . . .
 C26 C 0.76978(19) -0.09239(18) 0.12435(13) 0.0222(4) Uani 1 1 d . . . . .
 C27 C 0.8146(2) -0.04501(19) 0.17511(14) 0.0252(5) Uani 1 1 d . . . . .
 C28 C 0.9848(4) -0.1090(3) 0.2854(2) 0.0643(10) Uani 1 1 d . . . . .
 H28A H 0.891270 -0.054121 0.319397 0.096 Uiso 1 1 calc R U . . .
 H28B H 1.042089 -0.104584 0.312723 0.096 Uiso 1 1 calc R U . . .
 H28C H 0.999670 -0.193615 0.284850 0.096 Uiso 1 1 calc R U . . .
 C29 C 1.0180(2) -0.0699(2) 0.19100(17) 0.0332(6) Uani 1 1 d . . . . .
 C30 C 0.9784(3) 0.0649(2) 0.19154(18) 0.0401(6) Uani 1 1 d . . . . .
 H30A H 0.994362 0.090703 0.130821 0.060 Uiso 1 1 calc R U . . .
 H30B H 1.031513 0.079117 0.217532 0.060 Uiso 1 1 calc R U . . .
 H30C H 0.883705 0.112492 0.226628 0.060 Uiso 1 1 calc R U . . .
 C31 C 1.1613(3) -0.1475(4) 0.1364(3) 0.0927(16) Uani 1 1 d . U . . .
 H31A H 1.180533 -0.233087 0.132486 0.139 Uiso 1 1 calc R U . . .
 H31B H 1.218094 -0.142611 0.163941 0.139 Uiso 1 1 calc R U . . .
 H31C H 1.179107 -0.117597 0.076864 0.139 Uiso 1 1 calc R U . . .
 C32 C 0.4098(3) 0.2791(3) 0.45950(18) 0.0500(7) Uani 1 1 d . . . . .
 H32A H 0.400926 0.341157 0.415523 0.075 Uiso 1 1 calc R U . . .
 H32B H 0.499897 0.209091 0.438761 0.075 Uiso 1 1 calc R U . . .
 H32C H 0.394062 0.315046 0.515683 0.075 Uiso 1 1 calc R U . . .
 C33 C 0.3092(2) 0.2361(2) 0.47267(13) 0.0276(5) Uani 1 1 d . . . . .
 C34 C 0.1704(3) 0.3410(3) 0.48835(16) 0.0468(7) Uani 1 1 d . . . . .
 H34A H 0.109602 0.308289 0.494775 0.070 Uiso 1 1 calc R U . . .
 H34B H 0.170575 0.393125 0.438070 0.070 Uiso 1 1 calc R U . . .
 H34C H 0.140763 0.389840 0.542391 0.070 Uiso 1 1 calc R U . . .
 C35 C 0.3112(3) 0.1497(2) 0.54620(15) 0.0493(7) Uani 1 1 d . . . . .
 H35A H 0.278508 0.194868 0.602586 0.074 Uiso 1 1 calc R U . . .
 H35B H 0.402570 0.083372 0.535227 0.074 Uiso 1 1 calc R U . . .
 H35C H 0.253857 0.114627 0.548604 0.074 Uiso 1 1 calc R U . . .
 C36 C 0.35585(19) 0.20102(18) 0.31525(13) 0.0206(4) Uani 1 1 d . . . . .

loop_
  _atom_site_aniso_label
  _atom_site_aniso_U_11
  _atom_site_aniso_U_22
  _atom_site_aniso_U_33
  _atom_site_aniso_U_23
  _atom_site_aniso_U_13
  _atom_site_aniso_U_12
 O1 0.0246(7) 0.0211(7) 0.0279(7) 0.0040(6) -0.0140(6) -0.0144(6)
 O2 0.0305(8) 0.0186(7) 0.0253(7) 0.0036(6) -0.0123(6) -0.0162(6)
 O3 0.0305(9) 0.0528(11) 0.0387(9) -0.0184(8) -0.0061(7) -0.0230(8)
 O4 0.0232(8) 0.0412(9) 0.0267(8) -0.0126(7) -0.0036(6) -0.0123(7)
 O5 0.0263(7) 0.0246(7) 0.0246(7) 0.0000(6) -0.0112(6) -0.0160(6)
 N1 0.0198(8) 0.0165(8) 0.0268(9) 0.0034(7) -0.0115(7) -0.0096(7)
 N2 0.0214(9) 0.0180(9) 0.0297(9) -0.0034(7) -0.0092(7) -0.0052(7)
 N3 0.0205(10) 0.0316(11) 0.0549(13) -0.0075(9) -0.0120(9) -0.0100(8)
 C1 0.0216(10) 0.0150(9) 0.0224(10) 0.0004(8) -0.0124(8) -0.0061(8)
 C2 0.0222(10) 0.0204(10) 0.0212(9) 0.0042(8) -0.0113(8) -0.0109(8)
 C3 0.0259(11) 0.0276(11) 0.0226(10) -0.0050(9) -0.0055(8) -0.0141(9)
 C4 0.0214(10) 0.0173(10) 0.0327(11) -0.0038(8) -0.0070(8) -0.0096(8)
 C5 0.0191(10) 0.0152(9) 0.0305(11) 0.0025(8) -0.0106(8) -0.0086(8)
 C6 0.0234(10) 0.0182(9) 0.0235(10) 0.0030(8) -0.0118(8) -0.0107(8)
 C7 0.0215(10) 0.0194(10) 0.0198(9) -0.0023(8) -0.0074(8) -0.0109(8)
 C8 0.0176(10) 0.0280(11) 0.0244(10) -0.0005(9) -0.0063(8) -0.0120(8)
 C9 0.0228(10) 0.0315(11) 0.0244(10) -0.0037(9) -0.0056(8) -0.0135(9)
 C10 0.0457(15) 0.0519(16) 0.0327(13) 0.0129(12) -0.0163(11) -0.0240(13)
 C11 0.0342(12) 0.0300(11) 0.0173(10) -0.0035(9) -0.0054(9) -0.0160(10)
 C12 0.0505(15) 0.0341(13) 0.0400(14) -0.0060(11) -0.0027(12) -0.0227(12)
 C13 0.0358(13) 0.0387(13) 0.0256(11) -0.0040(10) 0.0001(10) -0.0137(11)
 C14 0.0166(9) 0.0178(9) 0.0149(9) -0.0042(7) -0.0025(7) -0.0078(8)
 C15 0.0303(12) 0.0338(12) 0.0414(13) 0.0086(10) -0.0202(10) -0.0164(10)
 C16 0.0209(10) 0.0250(10) 0.0242(10) 0.0015(8) -0.0105(8) -0.0142(8)
 C17 0.0409(13) 0.0331(12) 0.0367(13) -0.0056(10) -0.0223(11) -0.0158(11)
 C18 0.0281(12) 0.0545(16) 0.0331(12) 0.0029(11) -0.0058(10) -0.0243(11)
 O6 0.0199(8) 0.0417(9) 0.0495(10) -0.0207(8) -0.0125(7) -0.0092(7)
 O7 0.0264(8) 0.0415(9) 0.0407(9) -0.0163(8) -0.0066(7) -0.0160(7)
 O8 0.0344(8) 0.0202(7) 0.0246(7) -0.0027(6) -0.0059(6) -0.0160(6)
 O9 0.0450(9) 0.0255(8) 0.0170(7) -0.0035(6) -0.0049(6) -0.0200(7)
 O10 0.0249(7) 0.0203(7) 0.0218(7) -0.0025(6) -0.0100(6) -0.0103(6)
 N4 0.0227(9) 0.0269(9) 0.0234(9) 0.0026(8) -0.0065(7) -0.0168(8)
 N5 0.0262(10) 0.0430(11) 0.0298(10) -0.0085(9) 0.0011(8) -0.0192(9)
 N6 0.0256(9) 0.0200(8) 0.0172(8) -0.0020(7) -0.0039(7) -0.0130(7)
 C19 0.0261(10) 0.0201(10) 0.0194(9) 0.0019(8) -0.0099(8) -0.0136(8)
 C20 0.0198(9) 0.0212(10) 0.0188(9) -0.0015(8) -0.0064(8) -0.0128(8)
 C21 0.0248(10) 0.0208(10) 0.0185(9) 0.0009(8) -0.0066(8) -0.0141(8)
 C22 0.0243(10) 0.0172(9) 0.0195(10) -0.0010(8) -0.0085(8) -0.0090(8)
 C23 0.0209(10) 0.0293(11) 0.0284(11) -0.0055(9) -0.0111(8) -0.0099(9)
 C24 0.0236(10) 0.0268(11) 0.0334(11) -0.0074(9) -0.0046(9) -0.0165(9)
 C25 0.0265(10) 0.0209(10) 0.0203(10) -0.0011(8) -0.0042(8) -0.0162(9)
 C26 0.0205(10) 0.0225(10) 0.0228(10) -0.0016(8) -0.0045(8) -0.0109(8)
 C27 0.0216(10) 0.0261(11) 0.0302(11) -0.0013(9) -0.0094(9) -0.0120(9)
 C28 0.097(3) 0.0513(18) 0.091(2) 0.0368(17) -0.074(2) -0.0475(18)
 C29 0.0246(11) 0.0257(11) 0.0557(15) -0.0113(11) -0.0224(11) -0.0077(9)
 C30 0.0383(13) 0.0333(13) 0.0577(16) 0.0092(12) -0.0210(12) -0.0220(11)
 C31 0.0235(14) 0.100(3) 0.145(3) -0.090(3) -0.0260(17) -0.0026(15)
 C32 0.0589(17) 0.073(2) 0.0398(14) -0.0053(14) -0.0203(13) -0.0433(16)
 C33 0.0338(12) 0.0287(11) 0.0185(10) -0.0085(9) -0.0056(9) -0.0139(9)
 C34 0.0371(14) 0.0549(17) 0.0269(12) -0.0133(12) -0.0044(10) -0.0072(12)
 C35 0.076(2) 0.0384(14) 0.0205(11) -0.0044(10) -0.0110(12) -0.0203(14)
 C36 0.0188(9) 0.0229(10) 0.0196(10) -0.0036(8) -0.0021(8) -0.0116(8)

_geom_special_details
;
 All esds (except the esd in the dihedral angle between two l.s. planes)
 are estimated using the full covariance matrix.  The cell esds are taken
 into account individually in the estimation of esds in distances, angles
 and torsion angles; correlations between esds in cell parameters are only
 used when they are defined by crystal symmetry.  An approximate (isotropic)
 treatment of cell esds is used for estimating esds involving l.s. planes.
;
loop_
  _geom_bond_atom_site_label_1
  _geom_bond_atom_site_label_2
  _geom_bond_distance
  _geom_bond_site_symmetry_2
  _geom_bond_publ_flag
 O1 C14 1.347(2) . ?
 O1 C16 1.472(2) . ?
 O2 C14 1.223(2) . ?
 O3 C9 1.215(3) . ?
 O4 C9 1.353(2) . ?
 O4 C11 1.471(2) . ?
 O5 H5 0.8400 . ?
 O5 C7 1.424(2) . ?
 N1 C2 1.462(2) . ?
 N1 C5 1.470(2) . ?
 N1 C14 1.342(2) . ?
 N2 N3 1.127(2) . ?
 N2 C8 1.318(3) . ?
 C1 H1A 0.9900 . ?
 C1 H1B 0.9900 . ?
 C1 C2 1.534(3) . ?
 C1 C7 1.544(3) . ?
 C2 H2 1.0000 . ?
 C2 C3 1.538(3) . ?
 C3 H3A 0.9900 . ?
 C3 H3B 0.9900 . ?
 C3 C4 1.548(3) . ?
 C4 H4A 0.9900 . ?
 C4 H4B 0.9900 . ?
 C4 C5 1.534(3) . ?
 C5 H5A 1.0000 . ?
 C5 C6 1.535(3) . ?
 C6 H6A 0.9900 . ?
 C6 H6B 0.9900 . ?
 C6 C7 1.545(3) . ?
 C7 C8 1.535(3) . ?
 C8 C9 1.446(3) . ?
 C10 H10A 0.9800 . ?
 C10 H10B 0.9800 . ?
 C10 H10C 0.9800 . ?
 C10 C11 1.517(3) . ?
 C11 C12 1.514(3) . ?
 C11 C13 1.515(3) . ?
 C12 H12A 0.9800 . ?
 C12 H12B 0.9800 . ?
 C12 H12C 0.9800 . ?
 C13 H13A 0.9800 . ?
 C13 H13B 0.9800 . ?
 C13 H13C 0.9800 . ?
 C15 H15A 0.9800 . ?
 C15 H15B 0.9800 . ?
 C15 H15C 0.9800 . ?
 C15 C16 1.516(3) . ?
 C16 C17 1.515(3) . ?
 C16 C18 1.516(3) . ?
 C17 H17A 0.9800 . ?
 C17 H17B 0.9800 . ?
 C17 H17C 0.9800 . ?
 C18 H18A 0.9800 . ?
 C18 H18B 0.9800 . ?
 C18 H18C 0.9800 . ?
 O6 C27 1.344(2) . ?
 O6 C29 1.479(2) . ?
 O7 C27 1.217(3) . ?
 O8 C36 1.220(2) . ?
 O9 C33 1.474(2) . ?
 O9 C36 1.347(2) . ?
 O10 H10 0.8400 . ?
 O10 C20 1.426(2) . ?
 N4 N5 1.125(2) . ?
 N4 C26 1.318(3) . ?
 N6 C22 1.476(2) . ?
 N6 C25 1.467(2) . ?
 N6 C36 1.344(2) . ?
 C19 H19A 0.9900 . ?
 C19 H19B 0.9900 . ?
 C19 C20 1.550(3) . ?
 C19 C25 1.531(3) . ?
 C20 C21 1.540(3) . ?
 C20 C26 1.536(3) . ?
 C21 H21A 0.9900 . ?
 C21 H21B 0.9900 . ?
 C21 C22 1.529(3) . ?
 C22 H22 1.0000 . ?
 C22 C23 1.540(3) . ?
 C23 H23A 0.9900 . ?
 C23 H23B 0.9900 . ?
 C23 C24 1.541(3) . ?
 C24 H24A 0.9900 . ?
 C24 H24B 0.9900 . ?
 C24 C25 1.533(3) . ?
 C25 H25 1.0000 . ?
 C26 C27 1.446(3) . ?
 C28 H28A 0.9800 . ?
 C28 H28B 0.9800 . ?
 C28 H28C 0.9800 . ?
 C28 C29 1.523(4) . ?
 C29 C30 1.506(3) . ?
 C29 C31 1.497(4) . ?
 C30 H30A 0.9800 . ?
 C30 H30B 0.9800 . ?
 C30 H30C 0.9800 . ?
 C31 H31A 0.9800 . ?
 C31 H31B 0.9800 . ?
 C31 H31C 0.9800 . ?
 C32 H32A 0.9800 . ?
 C32 H32B 0.9800 . ?
 C32 H32C 0.9800 . ?
 C32 C33 1.510(3) . ?
 C33 C34 1.508(3) . ?
 C33 C35 1.507(3) . ?
 C34 H34A 0.9800 . ?
 C34 H34B 0.9800 . ?
 C34 H34C 0.9800 . ?
 C35 H35A 0.9800 . ?
 C35 H35B 0.9800 . ?
 C35 H35C 0.9800 . ?

loop_
  _geom_angle_atom_site_label_1
  _geom_angle_atom_site_label_2
  _geom_angle_atom_site_label_3
  _geom_angle
  _geom_angle_site_symmetry_1
  _geom_angle_site_symmetry_3
  _geom_angle_publ_flag
 C14 O1 C16 121.00(15) . . ?
 C9 O4 C11 121.88(16) . . ?
 C7 O5 H5 109.5 . . ?
 C2 N1 C5 105.49(15) . . ?
 C14 N1 C2 124.44(16) . . ?
 C14 N1 C5 128.03(16) . . ?
 N3 N2 C8 178.9(2) . . ?
 H1A C1 H1B 107.8 . . ?
 C2 C1 H1A 109.0 . . ?
 C2 C1 H1B 109.0 . . ?
 C2 C1 C7 113.06(15) . . ?
 C7 C1 H1A 109.0 . . ?
 C7 C1 H1B 109.0 . . ?
 N1 C2 C1 106.88(15) . . ?
 N1 C2 H2 111.2 . . ?
 N1 C2 C3 101.27(15) . . ?
 C1 C2 H2 111.2 . . ?
 C1 C2 C3 114.54(16) . . ?
 C3 C2 H2 111.2 . . ?
 C2 C3 H3A 110.8 . . ?
 C2 C3 H3B 110.8 . . ?
 C2 C3 C4 104.77(16) . . ?
 H3A C3 H3B 108.9 . . ?
 C4 C3 H3A 110.8 . . ?
 C4 C3 H3B 110.8 . . ?
 C3 C4 H4A 110.8 . . ?
 C3 C4 H4B 110.8 . . ?
 H4A C4 H4B 108.9 . . ?
 C5 C4 C3 104.85(15) . . ?
 C5 C4 H4A 110.8 . . ?
 C5 C4 H4B 110.8 . . ?
 N1 C5 C4 100.76(16) . . ?
 N1 C5 H5A 111.2 . . ?
 N1 C5 C6 108.07(15) . . ?
 C4 C5 H5A 111.2 . . ?
 C4 C5 C6 113.90(16) . . ?
 C6 C5 H5A 111.2 . . ?
 C5 C6 H6A 108.9 . . ?
 C5 C6 H6B 108.9 . . ?
 C5 C6 C7 113.33(16) . . ?
 H6A C6 H6B 107.7 . . ?
 C7 C6 H6A 108.9 . . ?
 C7 C6 H6B 108.9 . . ?
 O5 C7 C1 106.16(15) . . ?
 O5 C7 C6 111.71(15) . . ?
 O5 C7 C8 108.28(15) . . ?
 C1 C7 C6 111.85(16) . . ?
 C8 C7 C1 108.88(15) . . ?
 C8 C7 C6 109.82(16) . . ?
 N2 C8 C7 116.91(17) . . ?
 N2 C8 C9 115.88(18) . . ?
 C9 C8 C7 127.18(17) . . ?
 O3 C9 O4 125.41(19) . . ?
 O3 C9 C8 123.84(19) . . ?
 O4 C9 C8 110.74(17) . . ?
 H10A C10 H10B 109.5 . . ?
 H10A C10 H10C 109.5 . . ?
 H10B C10 H10C 109.5 . . ?
 C11 C10 H10A 109.5 . . ?
 C11 C10 H10B 109.5 . . ?
 C11 C10 H10C 109.5 . . ?
 O4 C11 C10 108.97(18) . . ?
 O4 C11 C12 110.90(18) . . ?
 O4 C11 C13 101.77(17) . . ?
 C12 C11 C10 112.3(2) . . ?
 C12 C11 C13 111.0(2) . . ?
 C13 C11 C10 111.42(19) . . ?
 C11 C12 H12A 109.5 . . ?
 C11 C12 H12B 109.5 . . ?
 C11 C12 H12C 109.5 . . ?
 H12A C12 H12B 109.5 . . ?
 H12A C12 H12C 109.5 . . ?
 H12B C12 H12C 109.5 . . ?
 C11 C13 H13A 109.5 . . ?
 C11 C13 H13B 109.5 . . ?
 C11 C13 H13C 109.5 . . ?
 H13A C13 H13B 109.5 . . ?
 H13A C13 H13C 109.5 . . ?
 H13B C13 H13C 109.5 . . ?
 O2 C14 O1 125.21(17) . . ?
 O2 C14 N1 123.99(18) . . ?
 N1 C14 O1 110.79(16) . . ?
 H15A C15 H15B 109.5 . . ?
 H15A C15 H15C 109.5 . . ?
 H15B C15 H15C 109.5 . . ?
 C16 C15 H15A 109.5 . . ?
 C16 C15 H15B 109.5 . . ?
 C16 C15 H15C 109.5 . . ?
 O1 C16 C15 102.23(16) . . ?
 O1 C16 C17 110.21(16) . . ?
 O1 C16 C18 109.55(16) . . ?
 C15 C16 C18 110.70(18) . . ?
 C17 C16 C15 110.44(18) . . ?
 C17 C16 C18 113.16(19) . . ?
 C16 C17 H17A 109.5 . . ?
 C16 C17 H17B 109.5 . . ?
 C16 C17 H17C 109.5 . . ?
 H17A C17 H17B 109.5 . . ?
 H17A C17 H17C 109.5 . . ?
 H17B C17 H17C 109.5 . . ?
 C16 C18 H18A 109.5 . . ?
 C16 C18 H18B 109.5 . . ?
 C16 C18 H18C 109.5 . . ?
 H18A C18 H18B 109.5 . . ?
 H18A C18 H18C 109.5 . . ?
 H18B C18 H18C 109.5 . . ?
 C27 O6 C29 121.31(16) . . ?
 C36 O9 C33 121.11(16) . . ?
 C20 O10 H10 109.5 . . ?
 N5 N4 C26 178.3(2) . . ?
 C25 N6 C22 104.91(14) . . ?
 C36 N6 C22 123.39(16) . . ?
 C36 N6 C25 127.17(17) . . ?
 H19A C19 H19B 107.8 . . ?
 C20 C19 H19A 109.0 . . ?
 C20 C19 H19B 109.0 . . ?
 C25 C19 H19A 109.0 . . ?
 C25 C19 H19B 109.0 . . ?
 C25 C19 C20 113.00(16) . . ?
 O10 C20 C19 110.69(15) . . ?
 O10 C20 C21 106.91(15) . . ?
 O10 C20 C26 108.59(15) . . ?
 C21 C20 C19 111.82(15) . . ?
 C26 C20 C19 109.64(16) . . ?
 C26 C20 C21 109.09(15) . . ?
 C20 C21 H21A 108.8 . . ?
 C20 C21 H21B 108.8 . . ?
 H21A C21 H21B 107.7 . . ?
 C22 C21 C20 113.80(16) . . ?
 C22 C21 H21A 108.8 . . ?
 C22 C21 H21B 108.8 . . ?
 N6 C22 C21 107.30(15) . . ?
 N6 C22 H22 111.3 . . ?
 N6 C22 C23 100.94(16) . . ?
 C21 C22 H22 111.3 . . ?
 C21 C22 C23 114.11(16) . . ?
 C23 C22 H22 111.3 . . ?
 C22 C23 H23A 110.8 . . ?
 C22 C23 H23B 110.8 . . ?
 C22 C23 C24 104.75(16) . . ?
 H23A C23 H23B 108.9 . . ?
 C24 C23 H23A 110.8 . . ?
 C24 C23 H23B 110.8 . . ?
 C23 C24 H24A 110.7 . . ?
 C23 C24 H24B 110.7 . . ?
 H24A C24 H24B 108.8 . . ?
 C25 C24 C23 105.12(16) . . ?
 C25 C24 H24A 110.7 . . ?
 C25 C24 H24B 110.7 . . ?
 N6 C25 C19 108.28(15) . . ?
 N6 C25 C24 100.90(16) . . ?
 N6 C25 H25 110.9 . . ?
 C19 C25 C24 114.50(16) . . ?
 C19 C25 H25 110.9 . . ?
 C24 C25 H25 110.9 . . ?
 N4 C26 C20 116.80(17) . . ?
 N4 C26 C27 117.13(18) . . ?
 C27 C26 C20 125.99(17) . . ?
 O6 C27 C26 111.35(17) . . ?
 O7 C27 O6 125.03(19) . . ?
 O7 C27 C26 123.61(19) . . ?
 H28A C28 H28B 109.5 . . ?
 H28A C28 H28C 109.5 . . ?
 H28B C28 H28C 109.5 . . ?
 C29 C28 H28A 109.5 . . ?
 C29 C28 H28B 109.5 . . ?
 C29 C28 H28C 109.5 . . ?
 O6 C29 C28 109.5(2) . . ?
 O6 C29 C30 110.70(19) . . ?
 O6 C29 C31 102.34(18) . . ?
 C30 C29 C28 109.9(2) . . ?
 C31 C29 C28 112.1(3) . . ?
 C31 C29 C30 112.0(3) . . ?
 C29 C30 H30A 109.5 . . ?
 C29 C30 H30B 109.5 . . ?
 C29 C30 H30C 109.5 . . ?
 H30A C30 H30B 109.5 . . ?
 H30A C30 H30C 109.5 . . ?
 H30B C30 H30C 109.5 . . ?
 C29 C31 H31A 109.5 . . ?
 C29 C31 H31B 109.5 . . ?
 C29 C31 H31C 109.5 . . ?
 H31A C31 H31B 109.5 . . ?
 H31A C31 H31C 109.5 . . ?
 H31B C31 H31C 109.5 . . ?
 H32A C32 H32B 109.5 . . ?
 H32A C32 H32C 109.5 . . ?
 H32B C32 H32C 109.5 . . ?
 C33 C32 H32A 109.5 . . ?
 C33 C32 H32B 109.5 . . ?
 C33 C32 H32C 109.5 . . ?
 O9 C33 C32 110.34(18) . . ?
 O9 C33 C34 109.44(18) . . ?
 O9 C33 C35 102.05(17) . . ?
 C34 C33 C32 112.7(2) . . ?
 C35 C33 C32 110.8(2) . . ?
 C35 C33 C34 111.0(2) . . ?
 C33 C34 H34A 109.5 . . ?
 C33 C34 H34B 109.5 . . ?
 C33 C34 H34C 109.5 . . ?
 H34A C34 H34B 109.5 . . ?
 H34A C34 H34C 109.5 . . ?
 H34B C34 H34C 109.5 . . ?
 C33 C35 H35A 109.5 . . ?
 C33 C35 H35B 109.5 . . ?
 C33 C35 H35C 109.5 . . ?
 H35A C35 H35B 109.5 . . ?
 H35A C35 H35C 109.5 . . ?
 H35B C35 H35C 109.5 . . ?
 O8 C36 O9 124.80(17) . . ?
 O8 C36 N6 124.45(18) . . ?
 N6 C36 O9 110.71(17) . . ?

loop_
  _geom_torsion_atom_site_label_1
  _geom_torsion_atom_site_label_2
  _geom_torsion_atom_site_label_3
  _geom_torsion_atom_site_label_4
  _geom_torsion
  _geom_torsion_site_symmetry_1
  _geom_torsion_site_symmetry_2
  _geom_torsion_site_symmetry_3
  _geom_torsion_site_symmetry_4
  _geom_torsion_publ_flag
 O5 C7 C8 N2 -4.4(2) . . . . ?
 O5 C7 C8 C9 177.5(2) . . . . ?
 N1 C2 C3 C4 25.90(19) . . . . ?
 N1 C5 C6 C7 54.5(2) . . . . ?
 N2 C8 C9 O3 179.9(2) . . . . ?
 N2 C8 C9 O4 -1.1(3) . . . . ?
 C1 C2 C3 C4 -88.71(19) . . . . ?
 C1 C7 C8 N2 110.6(2) . . . . ?
 C1 C7 C8 C9 -67.5(3) . . . . ?
 C2 N1 C5 C4 47.13(18) . . . . ?
 C2 N1 C5 C6 -72.59(18) . . . . ?
 C2 N1 C14 O1 173.01(16) . . . . ?
 C2 N1 C14 O2 -8.0(3) . . . . ?
 C2 C1 C7 O5 -82.12(18) . . . . ?
 C2 C1 C7 C6 40.0(2) . . . . ?
 C2 C1 C7 C8 161.50(15) . . . . ?
 C2 C3 C4 C5 1.6(2) . . . . ?
 C3 C4 C5 N1 -28.28(19) . . . . ?
 C3 C4 C5 C6 87.16(19) . . . . ?
 C4 C5 C6 C7 -56.5(2) . . . . ?
 C5 N1 C2 C1 74.02(18) . . . . ?
 C5 N1 C2 C3 -46.18(18) . . . . ?
 C5 N1 C14 O1 11.7(3) . . . . ?
 C5 N1 C14 O2 -169.40(18) . . . . ?
 C5 C6 C7 O5 80.7(2) . . . . ?
 C5 C6 C7 C1 -38.2(2) . . . . ?
 C5 C6 C7 C8 -159.18(16) . . . . ?
 C6 C7 C8 N2 -126.59(19) . . . . ?
 C6 C7 C8 C9 55.3(3) . . . . ?
 C7 C1 C2 N1 -58.0(2) . . . . ?
 C7 C1 C2 C3 53.3(2) . . . . ?
 C7 C8 C9 O3 -2.0(4) . . . . ?
 C7 C8 C9 O4 177.04(19) . . . . ?
 C9 O4 C11 C10 -63.0(3) . . . . ?
 C9 O4 C11 C12 61.1(3) . . . . ?
 C9 O4 C11 C13 179.2(2) . . . . ?
 C11 O4 C9 O3 -11.0(3) . . . . ?
 C11 O4 C9 C8 169.97(18) . . . . ?
 C14 O1 C16 C15 178.79(16) . . . . ?
 C14 O1 C16 C17 61.4(2) . . . . ?
 C14 O1 C16 C18 -63.8(2) . . . . ?
 C14 N1 C2 C1 -90.8(2) . . . . ?
 C14 N1 C2 C3 148.98(18) . . . . ?
 C14 N1 C5 C4 -148.76(18) . . . . ?
 C14 N1 C5 C6 91.5(2) . . . . ?
 C16 O1 C14 O2 -8.0(3) . . . . ?
 C16 O1 C14 N1 170.92(15) . . . . ?
 O10 C20 C21 C22 82.42(18) . . . . ?
 O10 C20 C26 N4 7.1(2) . . . . ?
 O10 C20 C26 C27 -176.02(19) . . . . ?
 N4 C26 C27 O6 -5.0(3) . . . . ?
 N4 C26 C27 O7 175.1(2) . . . . ?
 N6 C22 C23 C24 -26.55(19) . . . . ?
 C19 C20 C21 C22 -38.9(2) . . . . ?
 C19 C20 C26 N4 128.17(18) . . . . ?
 C19 C20 C26 C27 -55.0(3) . . . . ?
 C20 C19 C25 N6 -55.9(2) . . . . ?
 C20 C19 C25 C24 55.8(2) . . . . ?
 C20 C21 C22 N6 56.6(2) . . . . ?
 C20 C21 C22 C23 -54.3(2) . . . . ?
 C20 C26 C27 O6 178.09(19) . . . . ?
 C20 C26 C27 O7 -1.7(4) . . . . ?
 C21 C20 C26 N4 -109.1(2) . . . . ?
 C21 C20 C26 C27 67.8(2) . . . . ?
 C21 C22 C23 C24 88.17(19) . . . . ?
 C22 N6 C25 C19 73.20(18) . . . . ?
 C22 N6 C25 C24 -47.34(18) . . . . ?
 C22 N6 C36 O8 12.3(3) . . . . ?
 C22 N6 C36 O9 -169.90(16) . . . . ?
 C22 C23 C24 C25 -1.0(2) . . . . ?
 C23 C24 C25 N6 28.40(19) . . . . ?
 C23 C24 C25 C19 -87.6(2) . . . . ?
 C25 N6 C22 C21 -73.06(18) . . . . ?
 C25 N6 C22 C23 46.68(18) . . . . ?
 C25 N6 C36 O8 164.78(19) . . . . ?
 C25 N6 C36 O9 -17.5(3) . . . . ?
 C25 C19 C20 O10 -81.03(19) . . . . ?
 C25 C19 C20 C21 38.1(2) . . . . ?
 C25 C19 C20 C26 159.19(16) . . . . ?
 C26 C20 C21 C22 -160.33(15) . . . . ?
 C27 O6 C29 C28 59.4(3) . . . . ?
 C27 O6 C29 C30 -61.9(3) . . . . ?
 C27 O6 C29 C31 178.5(3) . . . . ?
 C29 O6 C27 O7 5.1(3) . . . . ?
 C29 O6 C27 C26 -174.77(19) . . . . ?
 C33 O9 C36 O8 10.4(3) . . . . ?
 C33 O9 C36 N6 -167.31(17) . . . . ?
 C36 O9 C33 C32 -64.3(3) . . . . ?
 C36 O9 C33 C34 60.3(3) . . . . ?
 C36 O9 C33 C35 177.9(2) . . . . ?
 C36 N6 C22 C21 84.5(2) . . . . ?
 C36 N6 C22 C23 -155.76(18) . . . . ?
 C36 N6 C25 C19 -83.2(2) . . . . ?
 C36 N6 C25 C24 156.23(18) . . . . ?

_shelx_res_file
;
TITL caj_boc_a.res in P-1
    caj_boc.res
    created by SHELXL-2018/3 at 21:34:23 on 04-Dec-2024
REM Old TITL caj_boc_a.res in P-1
REM SHELXT solution in P-1: R1 0.155, Rweak 0.039, Alpha 0.060
REM <I/s> 0.000 for 0 systematic absences, Orientation as input
REM Formula found by SHELXT: C38 N4 O10
CELL 1.54178 12.2455 12.4726 16.2505 82.984 68.911 60.912
ZERR 4 0.0005 0.0005 0.0007 0.002 0.002 0.002
LATT 1
SFAC C H N O
UNIT 72 116 12 20
ISOR 0.006 0.012 C31

L.S. 20
PLAN  8
SIZE 0.08 0.1 0.15
TEMP -120
CONF
BOND
list 4
fmap 2
acta
MORE -1
BOND $H
REM <olex2.extras>
REM <HklSrc "%.\\CAJ_BOC.hkl">
REM </olex2.extras>

WGHT    0.075300    0.840800
FVAR       0.46254
O1    4    0.869736    0.458672    0.187203    11.00000    0.02459    0.02109 =
         0.02791    0.00396   -0.01403   -0.01435
O2    4    0.785284    0.628838    0.112053    11.00000    0.03047    0.01857 =
         0.02526    0.00359   -0.01233   -0.01623
O3    4    0.457870    0.651425    0.354048    11.00000    0.03054    0.05284 =
         0.03868   -0.01839   -0.00611   -0.02296
O4    4    0.238801    0.701997    0.422615    11.00000    0.02319    0.04124 =
         0.02665   -0.01258   -0.00359   -0.01230
O5    4    0.428957    0.442472    0.170287    11.00000    0.02630    0.02457 =
         0.02464    0.00005   -0.01119   -0.01601
AFIX 147
H5    2    0.414423    0.390029    0.203263    11.00000   -1.50000
AFIX   0
N1    3    0.737958    0.473123    0.117612    11.00000    0.01983    0.01654 =
         0.02684    0.00341   -0.01151   -0.00960
N2    3    0.243449    0.577123    0.310821    11.00000    0.02137    0.01805 =
         0.02967   -0.00342   -0.00922   -0.00516
N3    3    0.146627    0.577357    0.323369    11.00000    0.02047    0.03163 =
         0.05492   -0.00750   -0.01196   -0.00998
C1    1    0.502456    0.591987    0.145060    11.00000    0.02160    0.01499 =
         0.02237    0.00040   -0.01241   -0.00605
AFIX  23
H1A   2    0.433693    0.630922    0.116883    11.00000   -1.20000
H1B   2    0.496369    0.657756    0.177797    11.00000   -1.20000
AFIX   0
C2    1    0.640368    0.530248    0.072818    11.00000    0.02220    0.02038 =
         0.02122    0.00417   -0.01125   -0.01090
AFIX  13
H2    2    0.656898    0.591248    0.031366    11.00000   -1.20000
AFIX   0
C3    1    0.668456    0.418006    0.022195    11.00000    0.02593    0.02761 =
         0.02265   -0.00495   -0.00547   -0.01410
AFIX  23
H3A   2    0.732274    0.407450   -0.038595    11.00000   -1.20000
H3B   2    0.585205    0.427028    0.018974    11.00000   -1.20000
AFIX   0
C4    1    0.728618    0.307523    0.076261    11.00000    0.02139    0.01731 =
         0.03274   -0.00378   -0.00698   -0.00957
AFIX  23
H4A   2    0.674060    0.264963    0.096142    11.00000   -1.20000
H4B   2    0.820675    0.247926    0.040533    11.00000   -1.20000
AFIX   0
C5    1    0.727328    0.363956    0.155562    11.00000    0.01912    0.01523 =
         0.03053    0.00245   -0.01064   -0.00862
AFIX  13
H5A   2    0.805535    0.307006    0.173746    11.00000   -1.20000
AFIX   0
C6    1    0.596386    0.407475    0.234558    11.00000    0.02338    0.01818 =
         0.02352    0.00297   -0.01182   -0.01069
AFIX  23
H6A   2    0.602317    0.445310    0.281829    11.00000   -1.20000
H6B   2    0.584757    0.335214    0.258072    11.00000   -1.20000
AFIX   0
C7    1    0.472865    0.501356    0.211118    11.00000    0.02146    0.01940 =
         0.01985   -0.00231   -0.00742   -0.01087
C8    1    0.358017    0.574625    0.295357    11.00000    0.01756    0.02804 =
         0.02436   -0.00054   -0.00633   -0.01199
C9    1    0.360067    0.644659    0.358915    11.00000    0.02279    0.03155 =
         0.02444   -0.00368   -0.00561   -0.01346
C10   1    0.298210    0.667331    0.554720    11.00000    0.04571    0.05195 =
         0.03275    0.01287   -0.01625   -0.02396
AFIX 137
H10A  2    0.274452    0.704551    0.612501    11.00000   -1.50000
H10B  2    0.393500    0.636978    0.522079    11.00000   -1.50000
H10C  2    0.278321    0.598728    0.563050    11.00000   -1.50000
AFIX   0
C11   1    0.218248    0.762920    0.502897    11.00000    0.03422    0.02999 =
         0.01733   -0.00347   -0.00539   -0.01602
C12   1    0.253860    0.866001    0.480007    11.00000    0.05050    0.03408 =
         0.04003   -0.00604   -0.00265   -0.02269
AFIX 137
H12A  2    0.206052    0.921308    0.442129    11.00000   -1.50000
H12B  2    0.350034    0.831390    0.448681    11.00000   -1.50000
H12C  2    0.228540    0.912015    0.534396    11.00000   -1.50000
AFIX   0
C13   1    0.069867    0.813100    0.551047    11.00000    0.03576    0.03867 =
         0.02560   -0.00397    0.00012   -0.01367
AFIX 137
H13A  2    0.048293    0.745457    0.560995    11.00000   -1.50000
H13B  2    0.021129    0.872793    0.515272    11.00000   -1.50000
H13C  2    0.044217    0.853503    0.608014    11.00000   -1.50000
AFIX   0
C14   1    0.796366    0.528792    0.137410    11.00000    0.01657    0.01776 =
         0.01487   -0.00416   -0.00254   -0.00779
C15   1    1.016380    0.390188    0.264631    11.00000    0.03027    0.03383 =
         0.04139    0.00856   -0.02024   -0.01639
AFIX 137
H15A  2    0.944206    0.393641    0.318263    11.00000   -1.50000
H15B  2    1.079938    0.401625    0.280855    11.00000   -1.50000
H15C  2    1.062049    0.310042    0.232366    11.00000   -1.50000
AFIX   0
C16   1    0.959079    0.491104    0.206500    11.00000    0.02094    0.02497 =
         0.02419    0.00150   -0.01053   -0.01424
C17   1    0.879805    0.615352    0.257133    11.00000    0.04091    0.03306 =
         0.03670   -0.00563   -0.02226   -0.01577
AFIX 137
H17A  2    0.852049    0.680286    0.216966    11.00000   -1.50000
H17B  2    0.935237    0.626835    0.282450    11.00000   -1.50000
H17C  2    0.800848    0.619311    0.304740    11.00000   -1.50000
AFIX   0
C18   1    1.067866    0.485001    0.121224    11.00000    0.02807    0.05448 =
         0.03310    0.00287   -0.00578   -0.02430
AFIX 137
H18A  2    1.111523    0.404773    0.089503    11.00000   -1.50000
H18B  2    1.133647    0.496101    0.134795    11.00000   -1.50000
H18C  2    1.028734    0.550185    0.084264    11.00000   -1.50000
AFIX   0

O6    4    0.948061   -0.095926    0.145004    11.00000    0.01989    0.04171 =
         0.04947   -0.02071   -0.01252   -0.00918
O7    4    0.739683    0.031083    0.237158    11.00000    0.02642    0.04155 =
         0.04072   -0.01630   -0.00660   -0.01604
O8    4    0.348205    0.301457    0.295729    11.00000    0.03436    0.02016 =
         0.02461   -0.00270   -0.00586   -0.01597
O9    4    0.349219    0.156643    0.395751    11.00000    0.04497    0.02553 =
         0.01703   -0.00354   -0.00494   -0.02001
O10   4    0.623334   -0.131034    0.080777    11.00000    0.02492    0.02030 =
         0.02176   -0.00248   -0.01001   -0.01027
AFIX 147
H10   2    0.659203   -0.205279    0.092132    11.00000   -1.50000
AFIX   0
N4    3    0.861134   -0.167687    0.054822    11.00000    0.02271    0.02686 =
         0.02336    0.00256   -0.00645   -0.01678
N5    3    0.936875   -0.232633   -0.004669    11.00000    0.02624    0.04300 =
         0.02976   -0.00854    0.00106   -0.01919
N6    3    0.367165    0.121346    0.260007    11.00000    0.02556    0.01996 =
         0.01718   -0.00201   -0.00394   -0.01301
C19   1    0.559545   -0.081714    0.238022    11.00000    0.02607    0.02006 =
         0.01942    0.00195   -0.00987   -0.01363
AFIX  23
H19A  2    0.587748   -0.170627    0.242348    11.00000   -1.20000
H19B  2    0.592177   -0.058566    0.276881    11.00000   -1.20000
AFIX   0
C20   1    0.624619   -0.058319    0.141294    11.00000    0.01981    0.02122 =
         0.01880   -0.00154   -0.00638   -0.01278
C21   1    0.549427    0.076921    0.121133    11.00000    0.02480    0.02082 =
         0.01853    0.00093   -0.00662   -0.01412
AFIX  23
H21A  2    0.579799    0.125480    0.142000    11.00000   -1.20000
H21B  2    0.572788    0.082057    0.056309    11.00000   -1.20000
AFIX   0
C22   1    0.397978    0.134425    0.163948    11.00000    0.02434    0.01716 =
         0.01955   -0.00103   -0.00845   -0.00898
AFIX  13
H22   2    0.353048    0.222617    0.150478    11.00000   -1.20000
AFIX   0
C23   1    0.338599    0.061969    0.142237    11.00000    0.02086    0.02935 =
         0.02837   -0.00554   -0.01107   -0.00995
AFIX  23
H23A  2    0.392157    0.019627    0.082562    11.00000   -1.20000
H23B  2    0.245786    0.117356    0.144818    11.00000   -1.20000
AFIX   0
C24   1    0.343309   -0.031876    0.213801    11.00000    0.02364    0.02679 =
         0.03340   -0.00735   -0.00459   -0.01652
AFIX  23
H24A  2    0.252463   -0.018316    0.249619    11.00000   -1.20000
H24B  2    0.397592   -0.116941    0.186619    11.00000   -1.20000
AFIX   0
C25   1    0.407138   -0.009553    0.271010    11.00000    0.02646    0.02090 =
         0.02028   -0.00105   -0.00425   -0.01618
AFIX  13
H25   2    0.368596   -0.024183    0.334211    11.00000   -1.20000
AFIX   0
C26   1    0.769782   -0.092394    0.124347    11.00000    0.02046    0.02248 =
         0.02277   -0.00156   -0.00448   -0.01090
C27   1    0.814597   -0.045006    0.175107    11.00000    0.02159    0.02608 =
         0.03018   -0.00125   -0.00937   -0.01199
C28   1    0.984798   -0.109037    0.285404    11.00000    0.09686    0.05132 =
         0.09063    0.03676   -0.07379   -0.04754
AFIX 137
H28A  2    0.891270   -0.054121    0.319397    11.00000   -1.50000
H28B  2    1.042089   -0.104584    0.312723    11.00000   -1.50000
H28C  2    0.999670   -0.193615    0.284850    11.00000   -1.50000
AFIX   0
C29   1    1.017994   -0.069870    0.190996    11.00000    0.02457    0.02570 =
         0.05573   -0.01128   -0.02237   -0.00769
C30   1    0.978439    0.064878    0.191542    11.00000    0.03833    0.03327 =
         0.05774    0.00919   -0.02103   -0.02201
AFIX 137
H30A  2    0.994362    0.090703    0.130821    11.00000   -1.50000
H30B  2    1.031513    0.079117    0.217532    11.00000   -1.50000
H30C  2    0.883705    0.112492    0.226628    11.00000   -1.50000
AFIX   0
C31   1    1.161314   -0.147498    0.136351    11.00000    0.02352    0.09985 =
         0.14485   -0.09047   -0.02597   -0.00265
AFIX 137
H31A  2    1.180533   -0.233087    0.132486    11.00000   -1.50000
H31B  2    1.218094   -0.142611    0.163941    11.00000   -1.50000
H31C  2    1.179107   -0.117597    0.076864    11.00000   -1.50000
AFIX   0
C32   1    0.409848    0.279116    0.459503    11.00000    0.05887    0.07299 =
         0.03979   -0.00525   -0.02025   -0.04331
AFIX 137
H32A  2    0.400926    0.341157    0.415523    11.00000   -1.50000
H32B  2    0.499897    0.209091    0.438761    11.00000   -1.50000
H32C  2    0.394062    0.315046    0.515683    11.00000   -1.50000
AFIX   0
C33   1    0.309159    0.236055    0.472666    11.00000    0.03380    0.02868 =
         0.01852   -0.00849   -0.00560   -0.01387
C34   1    0.170380    0.341012    0.488348    11.00000    0.03712    0.05494 =
         0.02693   -0.01325   -0.00442   -0.00724
AFIX 137
H34A  2    0.109602    0.308289    0.494775    11.00000   -1.50000
H34B  2    0.170575    0.393125    0.438070    11.00000   -1.50000
H34C  2    0.140763    0.389840    0.542391    11.00000   -1.50000
AFIX   0
C35   1    0.311202    0.149684    0.546196    11.00000    0.07599    0.03840 =
         0.02051   -0.00441   -0.01097   -0.02027
AFIX 137
H35A  2    0.278508    0.194868    0.602586    11.00000   -1.50000
H35B  2    0.402570    0.083372    0.535227    11.00000   -1.50000
H35C  2    0.253857    0.114627    0.548604    11.00000   -1.50000
AFIX   0
C36   1    0.355848    0.201020    0.315248    11.00000    0.01877    0.02288 =
         0.01956   -0.00359   -0.00207   -0.01162
HKLF 4


REM  caj_boc_a.res in P-1
REM wR2 = 0.1484, GooF = S = 1.111, Restrained GooF = 1.120 for all data
REM R1 = 0.0548 for 5881 Fo > 4sig(Fo) and 0.0696 for all 7364 data
REM 483 parameters refined using 6 restraints

END

WGHT      0.0753      0.8409

REM Highest difference peak  0.489,  deepest hole -0.380,  1-sigma level  0.055
Q1    1   1.0575 -0.1667  0.2376  11.00000  0.05    0.49
Q2    1   1.1615 -0.1720  0.1553  11.00000  0.05    0.31
Q3    1   1.2059 -0.1893  0.0820  11.00000  0.05    0.28
Q4    1   0.6608  0.3821  0.1960  11.00000  0.05    0.27
Q5    1   0.5780  0.5535  0.1126  11.00000  0.05    0.26
Q6    1   0.5399  0.4541  0.2212  11.00000  0.05    0.25
Q7    1   0.7208  0.3242  0.1252  11.00000  0.05    0.24
Q8    1   1.0185  0.0306  0.1322  11.00000  0.05    0.23
;
_shelx_res_checksum                27266
_shelx_hkl_file
;
  -1   0   0  549.35   27.40
  -1   0   0  525.85   27.50
  -1   0   0  428.46   37.40
   1   0   0  599.84   34.90
   1   0   0  536.25   27.30
   1   0   0  539.95   28.20
  -2   0   0  338.47   21.80
  -2   0   0  423.76   19.90
  -2   0   0  386.56   20.20
  -2   0   0  343.27   19.80
  -2   0   0  408.16   42.10
   2   0   0  387.86   20.00
   2   0   0  408.86   19.70
   2   0   0  378.66   39.50
   2   0   0  354.36   19.80
   2   0   0  407.56   19.80
   2   0   0  341.77   22.10
  -3   0   0 1168.08  119.29
  -3   0   0 1181.58   64.39
   3   0   0 1274.57   64.09
   3   0   0 1309.17   85.89
   3   0   0 1256.97   66.19
  -4   0   0  105.09    6.90
  -4   0   0   95.19    6.10
  -4   0   0   87.89    7.00
  -4   0   0   90.19    6.70
  -4   0   0   89.69    6.10
   4   0   0   36.40   19.20
   4   0   0   86.09    6.40
   4   0   0   93.29    6.50
   4   0   0   92.99    6.90
   4   0   0   90.09    6.10
   4   0   0   96.19    6.40
   4   0   0   90.89    5.90
  -5   0   0  440.76   22.20
  -5   0   0  390.56   22.30
  -5   0   0  419.56   22.40
  -5   0   0  414.66   23.50
  -5   0   0  366.16   22.30
  -5   0   0  409.26   23.40
  -5   0   0  410.76   23.50
   5   0   0  427.26   23.30
   5   0   0  388.46   22.70
   5   0   0  426.46   22.80
   5   0   0  417.46   22.60
   5   0   0  409.96   22.30
   5   0   0  385.06   23.90
   5   0   0  414.96   22.90
  -6   0   0    1.80    1.80
  -6   0   0    2.20    1.60
  -6   0   0    1.90    1.70
  -6   0   0    2.40    1.40
  -6   0   0    3.00    1.70
  -6   0   0    1.20    1.60
   6   0   0    1.40    1.60
   6   0   0    1.70    1.40
   6   0   0    0.90    1.30
   6   0   0    1.70    1.60
   6   0   0    3.40    2.00
   6   0   0    1.70    1.60
   6   0   0    2.80    2.20
  -7   0   0   69.49    5.90
  -7   0   0   92.19    6.20
  -7   0   0   83.09    7.50
  -7   0   0   84.29    7.20
  -7   0   0   70.59    6.10
   7   0   0   73.99    6.70
   7   0   0   81.09    6.70
   7   0   0   77.69    6.30
   7   0   0   87.09    7.20
   7   0   0   71.99    6.50
   7   0   0   81.29    7.30
   7   0   0   86.39    7.70
  -8   0   0   99.59    8.30
  -8   0   0   86.39    7.00
   8   0   0   82.79   12.20
   8   0   0   97.59    7.80
   8   0   0   88.69    7.80
   8   0   0   76.99    7.00
   8   0   0   88.49    7.80
  -9   0   0    0.10    1.70
  -9   0   0   -0.30    2.30
   9   0   0    0.10    2.40
   9   0   0   -0.20    1.60
   9   0   0   -0.30    1.60
   9   0   0    2.80    3.20
   9   0   0    1.80    2.10
   9   0   0    1.00    2.50
 -10   0   0  170.88   13.60
 -10   0   0  192.08   14.10
  10   0   0  172.48   12.50
  10   0   0  196.38   13.90
 -11   0   0    0.70    1.60
 -11   0   0    0.40    1.60
 -11   0   0   -0.50    1.90
  11   0   0   -1.50    1.20
  11   0   0   -0.20    1.60
 -12   0   0    0.20    1.20
 -12   0   0    0.10    1.30
  12   0   0    0.00    1.00
  11  -1   0   15.80    2.80
  11  -1   0   20.20    4.20
 -11   1   0   14.40    2.70
 -11   1   0   19.50    2.90
  10  -1   0    1.60    1.90
  10  -1   0    0.70    1.70
  10  -1   0    1.90    2.00
 -10   1   0    1.50    1.70
 -10   1   0    1.40    1.80
   9  -1   0    7.90    2.90
   9  -1   0   18.60    3.60
   9  -1   0   15.20    3.70
   9  -1   0   12.70    3.60
  -9   1   0   14.40    3.60
  -9   1   0   15.70    2.70
   8  -1   0   22.50    4.20
   8  -1   0   20.40    3.60
   8  -1   0   20.80    4.20
   8  -1   0   19.80    5.40
   8  -1   0   20.80    4.00
  -8   1   0   22.50    3.60
  -8   1   0   19.70    5.70
  -8   1   0   22.80    3.60
   7  -1   0    2.40    1.90
   7  -1   0    2.50    2.00
   7  -1   0    3.90    2.20
   7  -1   0    8.50    2.30
   7  -1   0    5.70    2.10
   7  -1   0    2.40    2.10
  -7   1   0    6.10    2.20
  -7   1   0    5.90    2.40
  -7   1   0    4.10    3.00
   6  -1   0  181.98   11.70
   6  -1   0  173.68   11.20
   6  -1   0  174.98   11.70
   6  -1   0  172.58   11.50
   6  -1   0  175.08   11.50
  -6   1   0  188.88   12.60
  -6   1   0  174.58   11.80
  -6   1   0  165.08   10.80
  -6   1   0  167.98   11.90
  -6   1   0  176.78   11.20
   5  -1   0   54.69    4.50
   5  -1   0   44.40    4.30
   5  -1   0   52.99    4.60
   5  -1   0   50.79    4.30
   5  -1   0   56.09    4.60
  -5   1   0   49.90    4.80
  -5   1   0   50.09    4.20
  -5   1   0   55.89    5.20
  -5   1   0   44.90    4.70
  -5   1   0   58.89    4.60
   4  -1   0    9.40    1.90
   4  -1   0   13.90    2.20
   4  -1   0    7.20    2.60
   4  -1   0    8.70    1.90
   4  -1   0   11.00    1.90
   4  -1   0    8.10    2.00
   4  -1   0    8.40    1.80
  -4   1   0   10.10    2.40
  -4   1   0    9.00    2.10
  -4   1   0    7.60    2.10
  -4   1   0   10.70    2.40
  -4   1   0   15.40    2.40
  -4   1   0    9.00    1.80
   3  -1   0 2771.82  148.79
   3  -1   0 3059.79  173.88
   3  -1   0 2991.80  150.98
  -3   1   0 2820.82  149.09
  -3   1   0 3059.79  149.39
  -3   1   0 2862.71  148.79
   2  -1   0   67.89    7.00
   2  -1   0   79.69    5.20
   2  -1   0   78.89    5.00
   2  -1   0   85.89    5.00
   2  -1   0   85.89    5.00
   2  -1   0   96.39   22.60
  -2   1   0   87.19    5.00
  -2   1   0   83.59    5.00
  -2   1   0   91.59    5.60
  -2   1   0   55.39   26.20
  -2   1   0   82.39    5.30
   1  -1   0   42.90    4.20
   1  -1   0   53.09    3.30
   1  -1   0   53.39    3.10
   1  -1   0   47.90    3.60
   1  -1   0   58.49    3.40
   1  -1   0   52.89    3.10
  -1   1   0   55.49    3.10
  -1   1   0   56.69    3.70
  -1   1   0   53.39    3.10
   0  -1   0   70.19    4.70
   0   1   0   83.19    4.30
   0   1   0   78.49    4.10
   0   1   0   83.49    4.60
   0   1   0   83.69    4.30
   0   1   0   79.29    7.70
  -1  -1   0   57.69    5.10
  -1  -1   0   64.49    3.80
  -1  -1   0   63.49    3.90
  -1  -1   0   68.79    4.10
  -1  -1   0   56.59   13.40
  -1  -1   0   70.39    4.00
   1   1   0   73.79    3.80
   1   1   0   65.89    3.60
   1   1   0   69.99    4.10
   1   1   0   74.19   10.10
   1   1   0   71.49    4.60
   1   1   0   58.59    4.00
   1   1   0   71.99    3.90
  -2  -1   0  542.35   28.50
  -2  -1   0  514.25   28.80
   2   1   0  540.45   28.30
   2   1   0  547.85   40.60
   2   1   0  554.24   30.00
   2   1   0  568.64   28.70
   2   1   0  586.04   28.50
  -3  -1   0   20.40    3.00
  -3  -1   0   15.50    2.20
  -3  -1   0   26.00    4.50
  -3  -1   0   20.80    2.70
  -3  -1   0   23.40    2.30
   3   1   0   20.90    2.80
   3   1   0   17.10   17.80
   3   1   0   22.80    2.70
   3   1   0   18.90    2.10
   3   1   0   25.10    4.30
   3   1   0   18.20    2.10
   3   1   0   21.30    2.40
  -4  -1   0  169.68   10.90
  -4  -1   0  168.48   10.30
  -4  -1   0  166.98   11.10
  -4  -1   0  166.58   10.70
  -4  -1   0  157.88    9.80
  -4  -1   0  153.28    9.90
   4   1   0  163.28    9.50
   4   1   0  166.78    9.80
   4   1   0  177.58   13.00
   4   1   0  151.88   10.40
   4   1   0  166.98   10.00
   4   1   0  166.68   10.10
   4   1   0  165.08   10.60
   4   1   0  176.88   10.30
   4   1   0  262.67   38.60
   4   1   0  168.18    9.80
  -5  -1   0 1641.64   83.09
  -5  -1   0 1614.74   83.79
   5   1   0 1569.04   84.89
   5   1   0 1487.15  115.39
   5   1   0 1548.45   84.49
   5   1   0 1642.14   83.69
   5   1   0 1714.73   83.19
   5   1   0 1584.14   86.99
   5   1   0 1608.64   83.39
  -6  -1   0  182.18   10.70
  -6  -1   0  160.48   10.40
  -6  -1   0  160.68   11.50
   6   1   0  170.88   10.80
   6   1   0  142.79   15.80
   6   1   0  125.19   45.80
   6   1   0  170.68   10.40
   6   1   0  169.18   12.70
   6   1   0  164.38   13.50
   6   1   0  176.68   11.40
  -7  -1   0   44.90    6.10
  -7  -1   0   34.40    4.50
  -7  -1   0   44.90    6.70
  -7  -1   0   48.40    4.20
   7   1   0   41.50    5.10
   7   1   0   41.60    5.80
   7   1   0   39.70    4.10
   7   1   0   40.40    5.40
   7   1   0   40.90    4.40
   7   1   0   40.20    4.50
   7   1   0   38.20    5.00
  -8  -1   0    3.50    1.90
  -8  -1   0    3.40    1.90
  -8  -1   0    2.60    2.20
  -8  -1   0    1.40    2.10
   8   1   0    1.60    1.80
   8   1   0    2.00    1.60
   8   1   0    3.50    1.90
   8   1   0    2.80    2.10
   8   1   0    1.10    1.60
   8   1   0    3.20    2.10
  -9  -1   0    4.30    2.90
  -9  -1   0    2.10    1.80
  -9  -1   0    1.70    1.70
   9   1   0    1.10    1.90
   9   1   0    2.60    2.00
   9   1   0    2.10    1.90
   9   1   0    0.80    1.90
   9   1   0    3.00    2.10
   9   1   0    1.80    1.90
 -10  -1   0    0.50    1.50
 -10  -1   0    5.10    2.30
  10   1   0    1.00    1.90
  10   1   0    3.90    2.30
  10   1   0    1.30    1.70
  10   1   0    4.40    2.60
  10   1   0    3.60    2.20
 -11  -1   0    0.80    1.80
 -11  -1   0    1.30    2.40
  11   1   0    1.80    2.00
  11   1   0    0.70    1.80
 -12  -1   0    0.50    1.40
 -12  -1   0    0.50    1.50
  12   1   0    2.50    1.70
  11  -2   0    0.20    1.70
  11  -2   0    0.40    1.10
 -11   2   0   -0.40    0.90
 -11   2   0    0.90    2.30
 -11   2   0    0.50    1.30
  10  -2   0   40.90    5.40
  10  -2   0   26.60    4.00
  10  -2   0   33.50    5.10
 -10   2   0   34.00    6.00
 -10   2   0   34.20    3.90
   9  -2   0   77.59   11.80
   9  -2   0   50.99    7.30
   9  -2   0   69.99    6.20
   9  -2   0   74.49   11.50
  -9   2   0   67.99   10.00
  -9   2   0   43.30    7.20
  -9   2   0   47.70    4.50
   8  -2   0   15.30    3.50
   8  -2   0   10.70    3.30
   8  -2   0   15.40    3.70
  -8   2   0   13.20    2.80
  -8   2   0   16.40    3.10
  -8   2   0   10.50    2.80
   7  -2   0   15.10    3.70
   7  -2   0   13.80    3.30
   7  -2   0   13.40    2.90
   7  -2   0   11.60    2.90
   7  -2   0   13.50    3.40
  -7   2   0   10.30    2.70
  -7   2   0   13.40    3.30
  -7   2   0   11.90    2.60
   6  -2   0   -0.40    1.40
   6  -2   0   -0.20    1.40
   6  -2   0   -0.40    1.00
   6  -2   0    0.40    1.50
   6  -2   0   -0.20    1.10
  -6   2   0    0.20    1.10
  -6   2   0   -0.30    1.30
  -6   2   0    1.60    1.60
  -6   2   0    0.80    1.50
   5  -2   0    0.70    1.40
   5  -2   0   -0.20    0.90
   5  -2   0    0.10    1.30
   5  -2   0    0.00    1.10
   5  -2   0    2.70    1.50
  -5   2   0   -0.40    1.40
  -5   2   0    1.10    1.50
  -5   2   0    0.40    1.40
  -5   2   0    0.10    1.00
   4  -2   0  179.28   12.30
   4  -2   0  188.38   11.30
   4  -2   0  191.48   10.90
   4  -2   0  178.98   11.20
   4  -2   0  178.68   11.10
  -4   2   0  182.88   12.20
  -4   2   0  162.28   11.70
  -4   2   0  202.08   10.70
  -4   2   0  186.08   11.40
  -4   2   0  181.48   11.90
  -4   2   0  182.58   11.40
   3  -2   0   19.50    2.40
   3  -2   0   22.70    2.50
   3  -2   0   17.80    2.70
   3  -2   0   19.00    2.30
   3  -2   0   22.00    2.80
  -3   2   0   22.00    2.40
  -3   2   0   17.40    2.70
  -3   2   0   21.10    3.30
  -3   2   0   20.20    4.10
  -3   2   0   22.50    2.90
  -3   2   0   21.30    2.90
  -3   2   0   20.20    3.10
  -3   2   0   16.40    2.80
   2  -2   0  598.74   65.69
   2  -2   0  664.03   32.40
   2  -2   0  601.84   32.40
   2  -2   0  605.94   35.20
  -2   2   0  648.54   56.09
  -2   2   0  621.54   33.70
  -2   2   0  607.74   33.30
  -2   2   0  597.04   33.30
  -2   2   0  641.44   32.90
  -2   2   0  624.24   34.70
  -2   2   0  662.23   32.30
   1  -2   0 1282.47   65.79
   1  -2   0 1342.17   65.59
  -1   2   0 1270.97   76.19
  -1   2   0 1259.47   66.69
   0   2   0 1457.05   77.89
   0   2   0 1437.96   73.59
   0   2   0 1445.86   73.59
   0   2   0 1435.96   78.09
  -1  -2   0 1859.91   88.29
   1   2   0 1619.84   88.29
   2   2   0 5128.19  266.37
   2   2   0 4958.40  255.67
  -3  -2   0   93.69    7.60
  -3  -2   0  111.79    7.00
  -3  -2   0  104.89    7.80
  -3  -2   0  104.29    6.50
  -3  -2   0  100.69    6.30
   3   2   0  106.69    6.30
   3   2   0  104.09    6.10
   3   2   0  104.39    7.10
   3   2   0  103.49    8.40
   3   2   0  110.79    6.40
   3   2   0  105.39    6.70
  -4  -2   0  162.18    9.40
  -4  -2   0  143.09    8.70
  -4  -2   0  139.09    8.60
  -4  -2   0  128.39    9.60
  -4  -2   0  147.49    9.20
  -4  -2   0  148.99    9.00
  -4  -2   0  161.18    9.50
   4   2   0  130.29    9.50
   4   2   0  172.88    9.90
   4   2   0  146.39   11.50
   4   2   0  131.99   10.60
   4   2   0  146.49    9.10
   4   2   0  152.98    8.90
   4   2   0  145.09    9.30
   4   2   0  144.19    8.50
   4   2   0  232.48   39.00
  -5  -2   0  504.55   25.60
  -5  -2   0  468.25   25.80
  -5  -2   0  461.85   25.60
  -5  -2   0  473.05   26.70
  -5  -2   0  474.15   27.00
  -5  -2   0  453.35   25.30
  -5  -2   0  537.25   26.50
   5   2   0  495.65   25.80
   5   2   0  448.56   25.80
   5   2   0  521.95   61.29
   5   2   0  473.45   25.70
   5   2   0  478.25   29.50
   5   2   0  414.96   26.70
   5   2   0  494.05   26.30
   5   2   0  463.65   25.30
   5   2   0  439.36   25.70
  -6  -2   0   12.40    2.80
  -6  -2   0    9.60    3.80
  -6  -2   0   11.50    3.10
  -6  -2   0   20.80    3.70
  -6  -2   0   16.50    2.50
  -6  -2   0   10.50    2.50
   6   2   0   14.10    2.40
   6   2   0   11.40    2.30
   6   2   0    8.60   29.40
   6   2   0   14.30    2.70
   6   2   0   14.70    2.80
   6   2   0   17.20    3.10
   6   2   0   16.00    2.70
   6   2   0   11.10    5.00
   6   2   0   14.90    2.60
   6   2   0    8.30    3.10
  -7  -2   0  140.49    9.70
  -7  -2   0  144.09    9.60
  -7  -2   0  147.49   10.90
  -7  -2   0  117.49    9.30
  -7  -2   0  145.39   10.70
   7   2   0  139.89    9.70
   7   2   0  148.19    9.50
   7   2   0  142.19    9.70
   7   2   0  146.49   10.00
   7   2   0   75.99   83.29
   7   2   0  141.39    9.90
   7   2   0  136.49   10.40
   7   2   0  155.68   23.30
   7   2   0  161.08   10.20
  -8  -2   0   28.60    4.80
  -8  -2   0   25.90    5.10
  -8  -2   0   25.40    4.90
  -8  -2   0   28.60    4.50
  -8  -2   0   32.90    6.30
   8   2   0   35.40    4.60
   8   2   0   21.40    3.90
   8   2   0   20.80    3.50
   8   2   0   23.90    3.80
   8   2   0   22.80    4.80
   8   2   0   24.00    4.50
   8   2   0   28.70    4.30
   8   2   0   30.40    4.70
  -9  -2   0   87.39    6.80
  -9  -2   0   76.29    7.90
  -9  -2   0   78.69    7.00
   9   2   0   80.79    7.00
   9   2   0   86.19    7.50
   9   2   0   89.49    7.20
   9   2   0   90.49    7.80
   9   2   0   76.19    7.30
   9   2   0   83.89    7.20
 -10  -2   0    4.70    2.20
 -10  -2   0    8.60    3.10
 -10  -2   0    7.40    2.30
  10   2   0    6.30    2.80
  10   2   0    9.70    2.70
  10   2   0   11.00    3.30
  10   2   0    3.70    1.90
  10   2   0    7.70    2.40
  10   2   0   13.20    3.10
 -11  -2   0    1.20    2.00
 -11  -2   0    2.50    2.00
  11   2   0    1.80    2.10
  11   2   0    2.50    2.30
  11   2   0    3.20    2.30
  11   2   0    5.10    5.40
 -12  -2   0    5.30    2.30
 -12  -2   0   22.40    6.20
  12   2   0   13.40    2.90
  10  -3   0   13.20    2.80
  10  -3   0   12.00    3.10
  10  -3   0   13.80    2.70
 -10   3   0   12.30    2.50
 -10   3   0   15.20    3.60
 -10   3   0   15.50    4.10
   9  -3   0    6.00    2.20
   9  -3   0    2.90    4.90
   9  -3   0    6.60    2.10
   9  -3   0    6.90    2.60
  -9   3   0    4.40    1.70
  -9   3   0    6.40    1.90
   8  -3   0   18.40    4.50
   8  -3   0   19.10    3.70
   8  -3   0   21.30    3.90
   8  -3   0   16.70    3.80
  -8   3   0   20.00    3.70
  -8   3   0   16.90    2.70
  -8   3   0   21.30    3.60
  -8   3   0   17.20    3.20
   7  -3   0   12.40    3.20
   7  -3   0   14.30    3.00
   7  -3   0   13.00    3.40
   7  -3   0   22.60    4.50
  -7   3   0   18.80    3.70
  -7   3   0   21.70    4.10
  -7   3   0   21.20    5.60
  -7   3   0   16.50    2.60
   6  -3   0   87.59    7.10
   6  -3   0   80.29    6.50
   6  -3   0   81.99    7.20
   6  -3   0   80.29    7.10
   6  -3   0   80.69    7.70
  -6   3   0   81.89    6.90
  -6   3   0   88.49    7.10
  -6   3   0   86.69    8.20
  -6   3   0   86.39    6.10
   5  -3   0   34.80    3.90
   5  -3   0   41.30    5.60
   5  -3   0   41.30    4.90
   5  -3   0   32.40    3.30
   5  -3   0   29.60    4.10
  -5   3   0   37.10    5.70
  -5   3   0   38.70    4.00
  -5   3   0   32.40    3.70
  -5   3   0   31.10    3.20
   4  -3   0   15.20    2.70
   4  -3   0   10.50    1.80
   4  -3   0   14.20    2.60
   4  -3   0   10.10    2.60
   4  -3   0   14.40    2.50
   4  -3   0   13.80    2.40
  -4   3   0   15.40    3.10
  -4   3   0   14.40    3.00
  -4   3   0   12.70    3.10
  -4   3   0   12.10    2.30
  -4   3   0   15.90    2.70
  -4   3   0   13.50    2.60
   3  -3   0   11.80    2.10
   3  -3   0   11.00    2.00
   3  -3   0    9.70    1.80
   3  -3   0    8.90    1.80
   3  -3   0    8.90    1.60
  -3   3   0   11.50    2.30
  -3   3   0   13.50    2.50
  -3   3   0   -2.90    6.00
  -3   3   0  -18.70   43.50
  -3   3   0   10.70    2.60
  -3   3   0    8.50    1.80
  -3   3   0   12.80    2.60
  -3   3   0   12.50    2.40
  -3   3   0    8.40    1.50
   2  -3   0   33.80    2.80
   2  -3   0   32.60    2.80
   2  -3   0   32.70    3.10
   2  -3   0   39.80    2.90
  -2   3   0   36.30    3.00
  -2   3   0   41.10    3.80
  -2   3   0   41.10   25.70
  -2   3   0   38.30    3.30
  -2   3   0   35.30    2.80
  -2   3   0   28.80    4.90
  -2   3   0   33.20    3.00
  -2   3   0   38.40    3.60
   1  -3   0  210.08   10.80
   1  -3   0  187.98   11.30
   1  -3   0  196.78   11.10
  -1   3   0  210.48   10.80
  -1   3   0  259.17   30.00
  -1   3   0  193.88   12.50
  -1   3   0  211.98   11.30
  -1   3   0  208.98   11.20
   0  -3   0   84.19    4.70
   0  -3   0   93.39    5.30
   0  -3   0   90.19    5.60
   0   3   0  106.89   12.60
   0   3   0   90.69    5.90
   0   3   0   87.39    5.30
   0   3   0   90.09    5.20
   0   3   0   95.69    6.00
   0   3   0  132.19   15.10
   0   3   0   92.99    5.20
  -1  -3   0  170.68    9.70
  -1  -3   0  172.68    9.80
  -1  -3   0  177.78    9.40
  -1  -3   0  190.58   10.80
   1   3   0  189.98   10.80
   1   3   0  171.68    9.50
   1   3   0  199.88   18.90
   1   3   0  181.28    9.70
   1   3   0  173.78   10.10
   1   3   0  191.08    9.80
  -2  -3   0  531.75   30.40
  -2  -3   0  590.44   30.00
  -2  -3   0  528.85   30.60
  -2  -3   0  555.24   31.30
  -2  -3   0  603.54   30.60
   2   3   0  647.04   30.40
   2   3   0  602.74   32.10
   2   3   0  621.84   30.30
   2   3   0  596.24   31.50
   2   3   0  591.64   30.10
   2   3   0  638.34   42.90
  -3  -3   0   30.90    3.50
  -3  -3   0   30.50    3.00
  -3  -3   0   32.20    3.40
  -3  -3   0   30.30    3.20
   3   3   0   36.50    2.20
   3   3   0   33.80    2.60
   3   3   0   36.00    4.60
   3   3   0   34.20    3.70
   3   3   0   42.30   16.70
   3   3   0   34.50    2.80
   3   3   0   37.60    3.30
  -4  -3   0 1113.39   52.39
  -4  -3   0  976.10   52.89
  -4  -3   0 1047.20   52.49
   4   3   0  990.60   53.59
   4   3   0 1044.40   75.49
   4   3   0  997.90   55.19
   4   3   0  950.60   52.59
   4   3   0  976.40   52.49
  -5  -3   0    5.40    2.00
  -5  -3   0    4.10    1.50
  -5  -3   0    4.40    1.30
  -5  -3   0    3.20    1.90
  -5  -3   0    2.70    1.50
  -5  -3   0    5.60    1.90
   5   3   0   11.30   14.90
   5   3   0    4.00    1.60
   5   3   0    3.30    2.60
   5   3   0    0.80    1.50
   5   3   0    3.10    1.70
   5   3   0    2.40    2.80
   5   3   0    1.40    1.50
   5   3   0    5.90    1.30
   5   3   0    1.70    1.30
   5   3   0    1.10    1.80
  -6  -3   0  465.75   24.10
  -6  -3   0  416.56   25.20
  -6  -3   0  424.26   23.80
  -6  -3   0  443.56   24.50
  -6  -3   0  429.16   24.30
  -6  -3   0  443.96   26.10
  -6  -3   0  492.35   25.40
   6   3   0  376.26   30.90
   6   3   0  420.86   24.00
   6   3   0  413.66   23.90
   6   3   0  441.86   23.90
   6   3   0  431.06   24.90
   6   3   0  464.35   24.50
   6   3   0  386.86   54.69
   6   3   0  434.46   28.80
   6   3   0  448.76   24.30
   6   3   0  416.46   24.30
  -7  -3   0   46.90    5.30
  -7  -3   0   62.09    6.20
  -7  -3   0   62.79    5.50
  -7  -3   0   49.10    5.60
  -7  -3   0   64.29    5.30
   7   3   0   66.19   10.20
   7   3   0   60.19    5.70
   7   3   0   40.90    8.70
   7   3   0   61.79    5.50
   7   3   0   61.79    5.40
   7   3   0   67.89    5.40
   7   3   0   -1.90   41.10
   7   3   0   61.79    5.10
   7   3   0   63.69    5.20
  -8  -3   0   33.60    5.90
  -8  -3   0   30.70    4.50
  -8  -3   0   30.70    5.80
   8   3   0   30.60    5.40
   8   3   0   31.90    4.80
   8   3   0   32.80    3.70
   8   3   0   41.10    4.10
   8   3   0   48.50    6.10
   8   3   0   41.70    5.20
   8   3   0   35.30    4.00
   8   3   0   37.10    4.90
   8   3   0   43.10   56.29
   8   3   0   25.90   10.70
  -9  -3   0  120.09    9.50
  -9  -3   0  121.29   10.40
  -9  -3   0  131.99    9.40
  -9  -3   0  116.19   11.00
   9   3   0  117.99    9.10
   9   3   0  125.79    9.20
   9   3   0  133.09   10.00
   9   3   0  125.89    9.80
   9   3   0  133.39    9.50
   9   3   0  137.69   10.10
 -10  -3   0   18.80    4.20
 -10  -3   0   16.70    3.00
 -10  -3   0   26.90    4.70
  10   3   0   23.00    4.10
  10   3   0   25.40    6.10
  10   3   0   26.00    5.00
  10   3   0   27.00    4.10
 -11  -3   0    2.60    1.90
 -11  -3   0    3.20    3.20
  11   3   0    0.20    1.70
  11   3   0    1.60    2.00
  11   3   0    0.90    1.90
 -12  -3   0   19.50    3.60
 -12  -3   0   17.10    3.20
  12   3   0   19.70    4.40
  12   3   0   21.50    3.70
  12   3   0   10.00    3.10
 -13  -3   0    2.40    1.70
 -13  -3   0    8.60    2.40
  13   3   0    7.40    1.80
   9  -4   0   -0.10    1.20
   9  -4   0   -1.20    2.30
   9  -4   0   -0.10    1.10
  -9   4   0    2.70    1.60
  -9   4   0    0.40    2.30
  -9   4   0    0.30    1.10
   8  -4   0   27.90    4.60
   8  -4   0   20.60    5.50
   8  -4   0   31.80    8.30
   8  -4   0   26.40    4.40
  -8   4   0   28.20    4.00
  -8   4   0   24.00    3.60
  -8   4   0  -37.80   46.70
  -8   4   0   19.60    7.00
  -8   4   0   29.50    4.00
  -8   4   0   21.40    2.90
   7  -4   0   15.90    3.70
   7  -4   0    9.60    2.70
   7  -4   0    9.90    3.10
   7  -4   0    3.70    2.60
  -7   4   0    9.60    2.70
  -7   4   0   11.80    2.90
  -7   4   0   12.30    3.10
  -7   4   0    7.00    2.00
   6  -4   0    0.30    1.60
   6  -4   0    4.30    2.00
   6  -4   0    0.70    1.70
   6  -4   0   -1.00    1.30
  -6   4   0    5.20    2.20
  -6   4   0    2.10    1.20
  -6   4   0    3.60    1.70
  -6   4   0    3.60    2.20
   5  -4   0  165.88   10.90
   5  -4   0  161.58   11.00
   5  -4   0  159.08   11.70
   5  -4   0  161.58   11.00
  -5   4   0  164.28   10.70
  -5   4   0  162.68   12.20
  -5   4   0  139.79   10.20
  -5   4   0  162.38   10.90
  -5   4   0  149.99    9.40
  -5   4   0  160.28   11.10
   4  -4   0   10.10    1.80
   4  -4   0    9.20    2.80
   4  -4   0    9.00    2.40
   4  -4   0   13.80    2.70
   4  -4   0   12.20    2.40
  -4   4   0   14.10    2.70
  -4   4   0   14.70    3.60
  -4   4   0   12.30    2.60
  -4   4   0   13.00    2.60
  -4   4   0   11.80    1.90
  -4   4   0   12.50    2.90
  -4   4   0   13.60    2.90
   3  -4   0    3.00    1.90
   3  -4   0    5.50    1.20
   3  -4   0    3.40    1.60
   3  -4   0    4.30    1.80
  -3   4   0    5.90    1.70
  -3   4   0    5.10    1.60
  -3   4   0    4.10    1.10
  -3   4   0    2.20    1.50
  -3   4   0    7.30    6.40
  -3   4   0   64.19   45.60
  -3   4   0    4.10    1.90
  -3   4   0    2.70    1.80
  -3   4   0    6.50    1.80
   2  -4   0   63.19    5.30
   2  -4   0   65.39    4.60
   2  -4   0   73.49    5.60
  -2   4   0   68.49    4.10
  -2   4   0   47.80   30.00
  -2   4   0   64.19    5.60
  -2   4   0   56.39    5.90
  -2   4   0   67.89    4.80
  -2   4   0   76.89    5.50
  -2   4   0   59.79    4.60
  -2   4   0   59.89    7.80
  -2   4   0   64.09    4.90
   1  -4   0   54.69    4.30
   1  -4   0   67.59    4.20
   1  -4   0   64.89    5.10
   1  -4   0   66.79    3.80
  -1   4   0  135.89   23.70
  -1   4   0   68.39    4.50
  -1   4   0   69.19    4.50
  -1   4   0   67.69    5.10
  -1   4   0   56.99    5.90
  -1   4   0   69.09    5.10
  -1   4   0   72.09    6.40
  -1   4   0   58.99   13.90
  -1   4   0   73.49    4.90
  -1   4   0   54.69    6.60
  -1   4   0   71.49    4.00
  -1   4   0   64.69    5.40
   0  -4   0  962.90   53.99
   0  -4   0 1009.80   54.29
   0   4   0 1035.30   55.09
   0   4   0 1077.89   64.19
   0   4   0 1087.39   55.09
   0   4   0 1122.39   63.99
   0   4   0 1023.00   54.79
   0   4   0 1058.99   55.09
   0   4   0 1106.99   54.29
   0   4   0 1140.39   55.39
  -1  -4   0   18.40    1.80
  -1  -4   0   16.50    1.30
  -1  -4   0   16.40    1.10
  -1  -4   0   10.70    2.60
  -1  -4   0   15.00    1.80
   1   4   0   14.10    2.50
   1   4   0   14.10    1.30
   1   4   0   12.90    1.70
   1   4   0   15.20    1.90
   1   4   0   18.30    9.50
   1   4   0   12.70    1.60
   1   4   0   15.80    1.50
  -2  -4   0  336.87   18.40
  -2  -4   0  340.47   18.60
  -2  -4   0  376.26   20.20
   2   4   0  304.77   19.00
   2   4   0  392.46   19.10
   2   4   0  351.26   18.80
   2   4   0  395.36   31.80
   2   4   0  386.46   20.70
   2   4   0  351.56   18.50
  -3  -4   0  106.79    8.00
  -3  -4   0  108.89    7.10
  -3  -4   0  114.49    6.90
  -3  -4   0  119.69    8.00
   3   4   0   83.69   17.30
   3   4   0  127.59    6.90
   3   4   0  101.99    8.00
   3   4   0  129.59   10.50
   3   4   0  112.49    6.90
   3   4   0  127.09    7.40
   3   4   0  105.29    6.20
   3   4   0  116.69    9.00
   3   4   0  113.39    6.60
  -4  -4   0   96.59    7.40
  -4  -4   0   90.39    6.70
  -4  -4   0  102.19    7.60
  -4  -4   0  104.99    6.70
  -4  -4   0   98.29    6.70
   4   4   0  107.49    7.60
   4   4   0   94.49    7.80
   4   4   0  108.49    7.20
   4   4   0  112.79    9.40
   4   4   0  103.39    6.30
   4   4   0  102.89    7.00
   4   4   0  100.99   24.10
   4   4   0  108.49    6.60
  -5  -4   0   11.40    2.90
  -5  -4   0    8.40    2.20
  -5  -4   0   13.50    2.40
  -5  -4   0    9.30    2.70
  -5  -4   0   15.60    3.20
  -5  -4   0    6.70    2.30
   5   4   0    9.30    2.40
   5   4   0    7.70    1.60
   5   4   0   13.60    2.60
   5   4   0    7.30    1.80
   5   4   0   10.90    4.40
   5   4   0    9.70    2.00
   5   4   0   13.50   21.80
   5   4   0    9.20    2.70
  -6  -4   0  330.87   18.00
  -6  -4   0  273.07   17.10
  -6  -4   0  315.47   18.00
  -6  -4   0  279.07   16.40
  -6  -4   0  291.17   16.70
  -6  -4   0  303.87   17.00
   6   4   0  301.07   17.60
   6   4   0  288.87   16.90
   6   4   0  280.37   16.40
   6   4   0  280.47   16.90
   6   4   0  272.17   16.30
   6   4   0  269.97   16.40
   6   4   0  381.56   56.89
   6   4   0  287.97   16.90
   6   4   0  280.57   21.00
  -7  -4   0   -0.80    1.60
  -7  -4   0    1.60    2.40
  -7  -4   0    0.90    1.40
  -7  -4   0   -0.40    1.30
  -7  -4   0    0.20    1.90
  -7  -4   0   -0.90    1.10
  -7  -4   0    0.10    1.60
   7   4   0    0.70    1.30
   7   4   0    1.20    1.30
   7   4   0    0.20    1.20
   7   4   0    0.40    1.40
   7   4   0  -15.00   31.40
   7   4   0   -1.20    1.10
   7   4   0   -1.50    4.60
   7   4   0   -0.40    1.10
  -8  -4   0   81.39    7.20
  -8  -4   0  115.09    8.30
  -8  -4   0  102.49   10.30
  -8  -4   0   89.59    8.20
  -8  -4   0   89.39    8.00
   8   4   0   76.69    6.70
   8   4   0  121.79   17.80
   8   4   0   86.79    8.00
   8   4   0   83.89    7.30
   8   4   0   89.99    7.60
   8   4   0  153.58   57.19
   8   4   0   84.79    6.70
   8   4   0   85.19    8.40
  -9  -4   0    1.00    1.90
  -9  -4   0    2.20    2.90
  -9  -4   0   -1.20    1.50
  -9  -4   0    1.60    2.20
  -9  -4   0    3.30    4.30
   9   4   0    1.80    1.80
   9   4   0    0.80    1.70
   9   4   0    1.20    1.90
   9   4   0   -0.90    1.50
   9   4   0    0.80    1.70
   9   4   0    1.00    1.70
   9   4   0  -49.60   38.40
 -10  -4   0   -0.80    3.00
 -10  -4   0    1.10    1.80
 -10  -4   0    1.00    2.10
 -10  -4   0    0.20    2.00
  10   4   0    2.90    2.30
  10   4   0    1.90    1.90
  10   4   0    1.10    2.00
  10   4   0    0.60    1.70
 -11  -4   0    0.30    2.00
 -11  -4   0    3.20    2.00
 -11  -4   0    1.30    1.90
  11   4   0    0.90    2.10
  11   4   0    1.90    1.80
  11   4   0    1.80    1.90
 -12  -4   0   50.89    5.40
 -12  -4   0   58.89    5.10
 -12  -4   0   61.59    6.10
  12   4   0   50.59    6.60
  12   4   0   59.59    5.50
  12   4   0   59.69    6.40
 -13  -4   0   21.70    3.40
  13   4   0   18.20    3.00
   9  -5   0   28.10    3.90
   9  -5   0   60.49    8.30
  -9   5   0   48.50    4.80
  -9   5   0   37.20    3.50
   8  -5   0   -0.70    1.50
   8  -5   0   -0.90    2.30
   8  -5   0    0.70    1.50
  -8   5   0    0.00    2.50
  -8   5   0    0.80    1.20
  -8   5   0    0.40    1.50
   7  -5   0   29.70    5.50
   7  -5   0   34.80    4.90
   7  -5   0   40.00    5.70
  -7   5   0   34.10    3.60
  -7   5   0   27.30    4.80
  -7   5   0   37.30    6.00
   6  -5   0    2.10    2.20
   6  -5   0    0.30    1.70
   6  -5   0    2.20    1.60
   6  -5   0    2.50    2.10
  -6   5   0    0.60    1.40
  -6   5   0   -0.10    0.90
  -6   5   0    1.10    1.70
  -6   5   0    0.50    1.60
  -6   5   0   -1.40    3.90
  -6   5   0   -1.10   27.60
   5  -5   0    5.20    2.10
   5  -5   0    4.10    2.20
   5  -5   0    9.20    2.60
   5  -5   0    2.60    2.30
  -5   5   0    5.30    2.50
  -5   5   0    7.90    1.40
  -5   5   0    7.20   23.70
  -5   5   0    3.50    2.00
  -5   5   0    2.50    2.00
  -5   5   0    4.20    1.70
  -5   5   0    7.60    1.80
  -5   5   0    6.40    2.10
   4  -5   0   63.49    5.40
   4  -5   0   58.29    5.40
   4  -5   0   56.99    6.00
  -4   5   0   59.09    6.30
  -4   5   0   62.39    5.10
  -4   5   0   57.79    5.50
  -4   5   0   53.09    3.90
  -4   5   0   47.70    5.00
  -4   5   0   60.79    5.80
  -4   5   0   66.99    7.00
   3  -5   0   10.60    2.30
   3  -5   0    8.60    2.50
   3  -5   0    7.30    2.00
   3  -5   0    9.80    2.10
  -3   5   0  -12.90   45.60
  -3   5   0    9.50    1.90
  -3   5   0    9.20    2.50
  -3   5   0    7.90    1.90
  -3   5   0    8.00    1.30
  -3   5   0   13.80    3.30
  -3   5   0   10.60    3.20
  -3   5   0    8.00    2.50
  -3   5   0   11.70    2.40
  -3   5   0   12.10    2.30
  -3   5   0    1.40    5.90
   2  -5   0   87.79    6.50
   2  -5   0   88.99    6.20
   2  -5   0  107.09    7.50
  -2   5   0   93.89    6.10
  -2   5   0  131.09   34.30
  -2   5   0  100.39    7.20
  -2   5   0   91.29    6.10
  -2   5   0   84.59    9.60
  -2   5   0   88.59    6.20
  -2   5   0   97.49    7.50
  -2   5   0   79.79    7.70
  -2   5   0   96.19    7.10
  -2   5   0   90.99    5.40
  -2   5   0  101.69    7.90
  -2   5   0   83.59    6.60
  -2   5   0  107.29   21.80
   1  -5   0  156.18   10.20
   1  -5   0  173.58   10.50
   1  -5   0  165.68    9.50
  -1   5   0  156.28   11.30
  -1   5   0  166.88    9.60
  -1   5   0  157.48   22.60
  -1   5   0  166.88   11.70
  -1   5   0  164.28    9.70
  -1   5   0  169.58   10.60
  -1   5   0  172.68    9.50
  -1   5   0  156.88   10.10
  -1   5   0  150.58   11.60
  -1   5   0  165.58    8.90
  -1   5   0  162.08   10.40
  -1   5   0  173.98   30.10
  -1   5   0  172.88   11.00
  -1   5   0  169.18   11.00
   0  -5   0  136.79   10.30
   0  -5   0  132.29    7.60
   0  -5   0  140.19    8.50
   0   5   0  122.09    7.90
   0   5   0  137.99    7.70
   0   5   0  136.69    8.70
   0   5   0  123.79    8.90
   0   5   0  171.88   22.80
   0   5   0  147.89    7.90
   0   5   0  132.19    7.90
   0   5   0  138.79    9.00
   0   5   0  142.59    9.30
   0   5   0  126.69    7.30
   0   5   0  163.28   21.70
  -1  -5   0  186.68   10.20
  -1  -5   0  192.88   10.80
  -1  -5   0  189.28   12.60
   1   5   0  170.98   12.10
   1   5   0  188.58   10.10
   1   5   0  201.38   10.40
   1   5   0  189.08   11.40
   1   5   0  241.88   25.40
   1   5   0  205.08   12.10
   1   5   0  184.18   11.20
   1   5   0  211.28   23.00
   1   5   0  185.28   10.50
   1   5   0  168.58   10.60
   1   5   0  170.88   11.00
   1   5   0  205.38   11.00
   1   5   0  199.08   11.60
  -2  -5   0    4.50    1.00
  -2  -5   0    4.60    1.10
  -2  -5   0    4.60    2.10
  -2  -5   0    5.00    1.70
   2   5   0    3.90    0.90
   2   5   0    5.30    1.30
   2   5   0    2.90    9.80
   2   5   0    2.50    1.20
   2   5   0    0.70    1.50
   2   5   0    4.10    1.20
   2   5   0    4.60    2.00
   2   5   0    5.80    1.20
   2   5   0    9.20    1.90
  -3  -5   0  197.18   14.70
  -3  -5   0  218.18   12.80
  -3  -5   0  233.78   14.20
  -3  -5   0  216.28   12.50
  -3  -5   0  199.48   13.30
  -3  -5   0  211.38   11.80
   3   5   0  294.27   36.60
   3   5   0  239.08   13.00
   3   5   0  223.08   13.80
   3   5   0  229.38   12.70
   3   5   0  256.97   15.20
   3   5   0  226.18   12.60
   3   5   0  236.38   12.30
  -4  -5   0  150.48    9.40
  -4  -5   0  153.88    9.60
  -4  -5   0  139.39    9.40
  -4  -5   0  150.98   10.60
  -4  -5   0  146.29   10.60
  -4  -5   0  152.38   10.10
   4   5   0  147.39   11.00
   4   5   0  155.88    9.50
   4   5   0  175.08   12.40
   4   5   0  170.08    9.90
   4   5   0  162.88    9.20
   4   5   0  154.68    9.00
   4   5   0  157.48   10.20
   4   5   0  240.28   35.80
   4   5   0  158.98    9.20
  -5  -5   0  528.35   29.90
  -5  -5   0  544.55   30.50
  -5  -5   0  519.75   30.20
  -5  -5   0  546.45   29.30
  -5  -5   0  515.65   30.50
  -5  -5   0  551.64   29.30
   5   5   0  604.14   30.10
   5   5   0  456.75   54.09
   5   5   0  575.04   29.20
   5   5   0  509.15   29.20
   5   5   0  585.74   30.00
   5   5   0  548.05   28.80
   5   5   0  572.54   33.20
   5   5   0  521.75   29.40
   5   5   0  481.25   31.40
  -6  -5   0  135.59    9.90
  -6  -5   0  135.49    9.00
  -6  -5   0  141.39   10.10
  -6  -5   0  136.39    9.30
  -6  -5   0  127.59   10.10
  -6  -5   0  143.09   10.30
   6   5   0  139.09    9.10
   6   5   0  154.78   14.70
   6   5   0   86.69   28.40
   6   5   0  128.39    8.90
   6   5   0  131.19    8.60
   6   5   0  134.99    9.70
  -7  -5   0   54.19    7.10
  -7  -5   0   53.59    5.10
  -7  -5   0   57.89    6.00
  -7  -5   0   57.09    6.20
  -7  -5   0   57.39    5.40
  -7  -5   0   63.79    6.30
  -7  -5   0   59.59    5.60
  -7  -5   0   53.19    4.90
   7   5   0   59.99    5.20
   7   5   0   62.39    5.90
   7   5   0  108.29   37.70
   7   5   0   54.09    5.20
   7   5   0   64.39    7.50
   7   5   0   57.59    9.50
  -8  -5   0   29.30    5.00
  -8  -5   0   13.80    4.60
  -8  -5   0   16.90    3.60
  -8  -5   0   16.70    3.40
  -8  -5   0   17.30    4.20
  -8  -5   0   14.90    3.10
  -8  -5   0   13.50    4.00
   8   5   0   20.10    3.30
   8   5   0    9.30    8.80
   8   5   0   14.40    3.10
   8   5   0  -51.89   44.50
   8   5   0   21.30    4.30
   8   5   0   16.80    3.60
   8   5   0   18.90    3.40
  -9  -5   0  225.78   14.90
  -9  -5   0  230.88   16.10
  -9  -5   0  226.48   14.90
  -9  -5   0  227.48   18.10
   9   5   0  208.78   14.90
   9   5   0  229.28   14.80
   9   5   0  236.28   14.60
   9   5   0  228.08   16.10
   9   5   0  225.68   23.20
   9   5   0  225.98   17.50
 -10  -5   0  178.78   13.30
 -10  -5   0  176.88   12.30
 -10  -5   0  177.68   15.70
 -10  -5   0  153.48   13.50
 -10  -5   0  172.58   12.00
  10   5   0  -12.40  117.49
  10   5   0  159.28   11.90
  10   5   0  164.58   12.50
  10   5   0  182.48   32.20
  10   5   0  179.48   12.80
  10   5   0  176.28   15.00
  10   5   0  175.48   12.00
 -11  -5   0    0.40    2.00
 -11  -5   0    7.90    4.00
 -11  -5   0    0.60    2.00
 -11  -5   0    1.00    2.10
  11   5   0    0.40    1.80
  11   5   0    0.20    1.60
  11   5   0    1.60    1.90
 -12  -5   0   16.40    4.80
 -12  -5   0   23.60    4.30
 -12  -5   0   16.90    3.00
  12   5   0   15.70    3.00
  12   5   0   17.20    3.60
  12   5   0   10.00    3.10
 -13  -5   0    2.80    2.10
  13   5   0    1.60    3.50
  13   5   0    0.30    1.20
   8  -6   0   -0.80    1.20
   8  -6   0   -1.50    1.00
   8  -6   0    0.50    1.30
  -8   6   0    0.80    1.40
  -8   6   0    0.20    2.10
   7  -6   0    0.40    1.90
   7  -6   0    1.00    1.40
   7  -6   0   -1.60    1.20
  -7   6   0    0.30    1.30
  -7   6   0   -0.20    2.40
  -7   6   0   -0.20    1.30
   6  -6   0   30.70    6.00
   6  -6   0   24.20    4.70
   6  -6   0   15.10    3.60
   6  -6   0   24.80    3.90
  -6   6   0   21.70    4.40
  -6   6   0   25.50    5.70
  -6   6   0   27.30    4.60
   5  -6   0   21.50    5.40
   5  -6   0   26.10    4.40
   5  -6   0   24.50    4.30
   5  -6   0   26.20    4.20
  -5   6   0   21.90    3.30
  -5   6   0   28.30    4.10
  -5   6   0   25.70    4.80
  -5   6   0   29.40    4.60
   4  -6   0   29.90    4.60
   4  -6   0   38.90    6.10
   4  -6   0   38.50    5.20
   4  -6   0   33.00    4.80
  -4   6   0   31.80    5.40
  -4   6   0   32.00    2.70
  -4   6   0   29.50    3.30
  -4   6   0    2.00   21.00
  -4   6   0   33.20    5.30
  -4   6   0   32.00    4.70
  -4   6   0   32.80    4.90
  -4   6   0   26.80    2.80
  -4   6   0   15.30   38.50
  -4   6   0   29.40    4.90
   3  -6   0  130.19    9.50
   3  -6   0  122.79    8.90
   3  -6   0  113.09    9.60
  -3   6   0  114.99   25.00
  -3   6   0  128.89   10.10
  -3   6   0  125.29    9.10
  -3   6   0   54.59   39.40
  -3   6   0  128.59    9.20
  -3   6   0  117.49   11.60
  -3   6   0  140.19    7.90
  -3   6   0  133.09    9.90
  -3   6   0  116.59    9.30
  -3   6   0  125.79    8.10
  -3   6   0  120.19   10.00
   2  -6   0  121.69    9.20
   2  -6   0  109.89    9.20
   2  -6   0  125.69    8.20
   2  -6   0  119.89    9.20
  -2   6   0  115.89    8.60
  -2   6   0  118.89    7.70
  -2   6   0  133.79    9.70
  -2   6   0  121.59   10.20
  -2   6   0  136.99   25.00
  -2   6   0  131.79    9.50
  -2   6   0  119.79    7.90
  -2   6   0  133.79    7.70
  -2   6   0  115.79   10.00
  -2   6   0  119.69    9.00
  -2   6   0  136.49    9.10
  -2   6   0  143.09   33.90
   1  -6   0    9.30    3.40
   1  -6   0   11.40    2.00
   1  -6   0   10.60    2.70
   1  -6   0    9.30    2.50
  -1   6   0   11.90    2.80
  -1   6   0    9.60    3.30
  -1   6   0   10.50    2.30
  -1   6   0   10.40    2.60
  -1   6   0   13.50    2.60
  -1   6   0    9.40    0.90
  -1   6   0    9.00    2.90
  -1   6   0   12.10    3.00
  -1   6   0    9.30    1.80
  -1   6   0   13.70    3.50
  -1   6   0   12.50    1.70
  -1   6   0   19.60   15.00
  -1   6   0   37.90   21.90
  -1   6   0   13.30    2.70
  -1   6   0    9.80    1.60
   0  -6   0   22.50    2.10
   0  -6   0   21.60    3.10
   0  -6   0   21.70    4.40
   0   6   0   24.50    4.60
   0   6   0   13.10    4.20
   0   6   0   27.30    3.80
   0   6   0   20.30    3.30
   0   6   0   22.20    3.60
   0   6   0   22.70    3.60
   0   6   0  -11.50   16.50
   0   6   0   24.30    3.50
   0   6   0   21.20    3.30
   0   6   0   22.80    2.30
   0   6   0   20.10    3.00
   0   6   0   14.30   13.90
   0   6   0   24.60    2.20
  -1  -6   0   43.00    3.50
  -1  -6   0   40.70    5.90
  -1  -6   0   42.90    3.70
   1   6   0   42.80    3.20
   1   6   0   43.90    4.00
   1   6   0   44.70    5.20
   1   6   0   42.00    3.30
   1   6   0   41.30    3.00
   1   6   0   43.80    3.20
   1   6   0   47.30    4.80
   1   6   0   38.80    3.60
   1   6   0   46.90    5.60
   1   6   0   39.30    4.30
   1   6   0   48.40   14.50
  -2  -6   0 1778.12   91.39
  -2  -6   0 1796.92   94.09
  -2  -6   0 1646.24   92.19
   2   6   0 1958.80  108.69
   2   6   0 1809.82   92.39
   2   6   0 1836.32   92.39
   2   6   0 1935.81  107.59
   2   6   0 1794.62   91.99
   2   6   0 1644.04   91.49
   2   6   0 1928.11   93.59
   2   6   0 1610.34   93.19
   2   6   0 1871.71   92.99
   2   6   0 1801.02   91.39
  -3  -6   0  305.27   16.20
  -3  -6   0  301.97   18.80
  -3  -6   0  283.67   17.00
  -3  -6   0  298.47   16.70
  -3  -6   0  290.47   17.50
  -3  -6   0  274.07   18.80
  -3  -6   0  306.47   18.90
   3   6   0  328.07   16.30
   3   6   0  329.57   17.10
   3   6   0  320.27   17.10
   3   6   0  290.87   16.80
   3   6   0  325.07   19.30
   3   6   0  299.47   34.60
   3   6   0  318.07   17.30
   3   6   0  278.47   18.10
  -4  -6   0   33.30    4.20
  -4  -6   0   29.10    4.80
  -4  -6   0   25.30    4.50
  -4  -6   0   31.30    3.10
  -4  -6   0   31.30    3.20
  -4  -6   0   27.60    2.90
   4   6   0   30.80    3.00
   4   6   0   31.00    5.20
   4   6   0   27.40    2.70
   4   6   0   32.40    3.80
   4   6   0   22.50    2.70
   4   6   0   29.70    5.30
   4   6   0   32.00    4.60
   4   6   0   26.90    2.50
  -5  -6   0  112.39    8.30
  -5  -6   0  105.19    8.90
  -5  -6   0  103.39    8.70
  -5  -6   0  107.69    7.50
   5   6   0  117.59    7.20
   5   6   0   99.89   10.50
   5   6   0  108.29    7.60
   5   6   0  126.29   11.10
   5   6   0  118.09    8.40
   5   6   0  112.99    8.00
   5   6   0  139.69   29.70
   5   6   0  111.59    7.30
   5   6   0  112.49    7.10
  -6  -6   0  139.79   10.00
  -6  -6   0  146.09    9.40
  -6  -6   0  132.69   10.40
  -6  -6   0  139.69    9.50
  -6  -6   0  140.99    9.50
  -6  -6   0  133.39   10.70
   6   6   0  167.88   10.40
   6   6   0  136.39    9.20
   6   6   0  141.09    8.90
   6   6   0  143.19   13.20
   6   6   0  154.08   40.00
   6   6   0  142.59    9.50
   6   6   0  123.09   12.10
   6   6   0  143.69   10.00
  -7  -6   0   -0.80    1.30
  -7  -6   0    1.20    2.00
  -7  -6   0    1.30    1.80
  -7  -6   0   -0.20    1.90
  -7  -6   0    0.50    1.50
  -7  -6   0   -0.40    1.20
  -7  -6   0   -0.50    1.30
   7   6   0   -2.50    4.40
   7   6   0  -36.80   28.50
   7   6   0   -0.10    1.40
   7   6   0    0.00    1.40
   7   6   0   -1.30    3.40
   7   6   0    1.40    1.30
   7   6   0   -1.60    0.90
   7   6   0   -0.70    1.10
  -8  -6   0    1.10    2.10
  -8  -6   0    0.00    2.40
  -8  -6   0    4.70    2.70
  -8  -6   0    0.30    1.50
  -8  -6   0    2.10    1.90
  -8  -6   0    2.90    2.60
  -8  -6   0    0.40    1.60
  -8  -6   0    1.60    2.00
   8   6   0    2.30    3.00
   8   6   0   44.10   37.70
   8   6   0    0.00    1.40
   8   6   0    1.10    1.60
   8   6   0    1.00    1.50
   8   6   0    4.90    5.80
   8   6   0    2.20    1.80
  -9  -6   0   81.89    8.20
  -9  -6   0   80.99   10.60
  -9  -6   0   93.09    8.50
  -9  -6   0   89.09    8.80
  -9  -6   0  101.59    8.10
  -9  -6   0   87.49    7.80
  -9  -6   0   83.09    7.40
   9   6   0   89.99    7.30
   9   6   0   61.39   12.60
   9   6   0   83.79    8.00
   9   6   0   86.59    7.80
   9   6   0   88.59    7.20
   9   6   0  101.69    8.20
   9   6   0   41.50   39.50
 -10  -6   0   26.50    8.00
 -10  -6   0   36.10    5.00
 -10  -6   0   39.60    5.40
 -10  -6   0   26.60    6.00
 -10  -6   0   45.10    7.00
 -10  -6   0   21.30    5.00
 -10  -6   0   37.60    6.70
  10   6   0   36.50    4.90
  10   6   0   76.99   73.69
  10   6   0   30.10    7.20
  10   6   0   18.80    6.80
  10   6   0   36.60    4.70
  10   6   0   35.20    5.60
  10   6   0   26.60    4.20
 -11  -6   0   38.20    5.60
 -11  -6   0   35.70    6.80
 -11  -6   0   33.60    5.30
 -11  -6   0   29.80    5.20
  11   6   0   33.60    5.00
  11   6   0   24.60    4.60
  11   6   0   27.20    4.40
 -12  -6   0   -0.50    1.40
 -12  -6   0    0.60    2.60
 -12  -6   0   -0.60    1.70
  12   6   0   -0.40    1.50
  12   6   0    1.10    1.70
  12   6   0    0.30    1.70
 -13  -6   0   14.70    3.00
 -13  -6   0   12.10    2.90
  13   6   0   12.20    2.80
   7  -7   0   18.70    3.00
   7  -7   0   20.20    3.30
  -7   7   0   22.40    4.50
  -7   7   0   26.00    2.70
   6  -7   0    1.00    1.60
   6  -7   0    0.60    1.30
   6  -7   0   -0.50    2.00
  -6   7   0   -0.60    1.20
  -6   7   0   -1.70    1.90
  -6   7   0   -1.30    1.10
   5  -7   0   55.59    5.70
   5  -7   0   51.09    5.40
   5  -7   0   65.49    6.70
   5  -7   0   57.09    8.00
  -5   7   0   56.59    5.80
  -5   7   0   56.59    9.00
  -5   7   0   55.89    5.60
   4  -7   0  235.08   15.00
   4  -7   0  244.88   19.30
   4  -7   0  240.28   15.10
   4  -7   0  236.38   15.00
  -4   7   0  240.78   15.30
  -4   7   0  219.58   14.40
  -4   7   0  227.18   13.40
  -4   7   0  225.68   15.30
  -4   7   0  223.08   17.70
   3  -7   0    6.70    2.30
   3  -7   0    0.10    1.40
   3  -7   0    2.10    1.90
   3  -7   0    5.90    1.80
  -3   7   0    0.90    2.30
  -3   7   0    5.30    2.40
  -3   7   0    3.20    1.90
  -3   7   0    2.10    2.70
  -3   7   0    0.60    1.70
  -3   7   0    4.90    1.60
  -3   7   0    3.10    2.10
   2  -7   0  162.28   11.10
   2  -7   0  158.88    9.90
   2  -7   0  121.29    9.70
  -2   7   0  129.29   10.10
  -2   7   0  144.29   11.90
  -2   7   0  156.48   12.80
  -2   7   0  142.99   10.60
  -2   7   0  156.78   11.20
  -2   7   0  159.78   10.60
   1  -7   0  201.78   14.20
   1  -7   0  201.18   13.60
   1  -7   0  222.88   12.70
  -1   7   0  225.58   14.20
  -1   7   0  209.58   13.90
  -1   7   0  213.78   18.40
  -1   7   0  225.08   15.80
  -1   7   0  197.28   15.20
  -1   7   0  199.68   12.10
   0  -7   0    0.10    2.10
   0  -7   0    0.40    1.20
   0  -7   0    0.70    0.80
   0   7   0   -0.30    1.30
   0   7   0    2.10    2.00
   0   7   0    0.40    1.20
   0   7   0   -0.30    0.80
   0   7   0   -0.40    1.60
   0   7   0   -0.50    1.30
   0   7   0    1.50    2.40
   0   7   0   -0.30    1.30
  -1  -7   0   52.99    6.40
  -1  -7   0   52.29    3.80
  -1  -7   0   54.79    4.50
   1   7   0   76.39    9.10
   1   7   0   52.29    3.40
   1   7   0   52.49    5.80
   1   7   0   43.40    4.40
   1   7   0   47.50    4.40
   1   7   0   48.20    3.20
   1   7   0   54.49    4.90
   1   7   0   44.90    5.90
   1   7   0   54.99    4.40
   1   7   0   47.50    3.80
  -2  -7   0   64.39    5.60
  -2  -7   0   60.49    4.30
  -2  -7   0   63.39    6.70
  -2  -7   0   52.69    5.60
   2   7   0   53.89    6.50
   2   7   0   59.99    4.20
   2   7   0   54.59    4.60
   2   7   0   86.69   18.00
   2   7   0   56.49    5.50
   2   7   0   60.49    5.00
   2   7   0   61.89    5.80
   2   7   0   58.89    4.40
   2   7   0   53.39    5.80
   2   7   0   46.10    6.90
   2   7   0   61.79    3.50
   2   7   0   93.09   18.80
   2   7   0   56.99    4.80
  -3  -7   0   16.50    2.40
  -3  -7   0   14.60    3.50
  -3  -7   0   17.70    2.70
  -3  -7   0   11.30    3.70
   3   7   0   18.90    2.00
   3   7   0   16.40    1.80
   3   7   0   13.40    2.30
   3   7   0   12.40    4.10
   3   7   0   18.40    5.70
   3   7   0   16.30    2.70
   3   7   0    5.00   24.90
   3   7   0   20.30   15.50
   3   7   0   11.20    3.40
   3   7   0   14.80    2.30
   3   7   0   13.70    2.00
  -4  -7   0   57.39    6.60
  -4  -7   0   59.89    6.60
  -4  -7   0   70.59    5.90
  -4  -7   0   61.49    5.10
   4   7   0   73.69    5.50
   4   7   0   72.29    5.20
   4   7   0   69.99    4.60
   4   7   0   58.59   20.20
   4   7   0   79.59    8.00
   4   7   0   60.99    6.50
   4   7   0   68.39    5.20
   4   7   0   74.89    5.20
  -5  -7   0  418.96   25.70
  -5  -7   0  440.16   27.70
  -5  -7   0  425.36   27.50
  -5  -7   0  461.05   25.90
   5   7   0  510.25   29.70
   5   7   0  475.15   53.29
   5   7   0  508.35   26.20
   5   7   0  478.45   26.90
   5   7   0  470.55   25.70
   5   7   0  483.15   25.00
   5   7   0  493.55   25.40
   5   7   0  455.55   25.50
   5   7   0  418.66   28.30
  -6  -7   0   66.99    6.70
  -6  -7   0   60.99    6.80
  -6  -7   0   69.79    5.70
  -6  -7   0   67.29    5.50
  -6  -7   0   55.99    5.40
  -6  -7   0   56.89    5.80
   6   7   0   56.19   23.60
   6   7   0   65.09    5.50
   6   7   0   69.89    5.10
   6   7   0   55.19    6.50
   6   7   0   63.09    4.90
   6   7   0   68.59    6.20
   6   7   0   62.59    5.90
   6   7   0   67.49    9.00
  -7  -7   0   -0.50    1.20
  -7  -7   0   -0.20    1.50
  -7  -7   0   -2.40    1.40
  -7  -7   0    0.00    1.50
  -7  -7   0   -0.40    1.30
   7   7   0    0.10    1.10
   7   7   0    2.60    4.30
   7   7   0   -1.90    0.90
   7   7   0    1.90    2.80
   7   7   0   11.70   31.90
  -8  -7   0  367.76   24.00
  -8  -7   0  403.66   23.00
  -8  -7   0  369.66   21.70
  -8  -7   0  380.86   24.00
  -8  -7   0  353.16   22.10
   8   7   0  376.46   22.30
   8   7   0  374.96   27.90
   8   7   0  380.66   21.50
   8   7   0  377.26   22.10
   8   7   0  349.67   22.70
  -9  -7   0    4.10    3.00
  -9  -7   0    9.50    3.10
  -9  -7   0    4.20    2.30
  -9  -7   0    5.20    4.40
  -9  -7   0    6.90    3.20
  -9  -7   0    9.60    2.70
  -9  -7   0    8.40    3.40
  -9  -7   0    6.70    4.30
   9   7   0    8.20    2.60
   9   7   0   -0.20    5.60
   9   7   0    7.80    2.70
   9   7   0   11.50    3.00
   9   7   0    5.40    2.50
   9   7   0   11.20    2.70
   9   7   0  -27.90   30.40
 -10  -7   0   -0.30    6.80
 -10  -7   0    1.30    3.40
 -10  -7   0    0.70    1.70
 -10  -7   0    2.50    3.60
 -10  -7   0    2.10    2.50
 -10  -7   0    4.40    6.40
  10   7   0    8.40    6.90
  10   7   0    3.30    2.30
  10   7   0    1.90    1.90
  10   7   0    3.60    2.50
  10   7   0    9.20   33.50
  10   7   0    6.00    2.70
 -11  -7   0   21.70    9.50
 -11  -7   0   26.30    4.50
 -11  -7   0   16.00    3.70
 -11  -7   0   10.60   11.80
 -11  -7   0   28.00    6.90
 -11  -7   0   28.90    6.40
  11   7   0   24.80    6.60
  11   7   0   26.10    6.40
  11   7   0   18.70   14.70
  11   7   0   29.20    4.30
  11   7   0 -150.78  116.89
  11   7   0   22.60    4.60
 -12  -7   0   53.79    5.50
 -12  -7   0   63.39    6.40
 -12  -7   0   68.59   12.30
 -12  -7   0   62.79    7.80
  12   7   0   57.99    6.00
  12   7   0   57.49    7.20
 -13  -7   0    1.10    1.60
 -13  -7   0    0.60    2.30
  13   7   0    0.60    1.70
  13   7   0    2.00    2.70
  13   7   0    0.70    2.60
   6  -8   0   65.09    5.20
   6  -8   0   52.89    4.90
  -6   8   0   61.29    6.30
  -6   8   0   56.59    4.70
   5  -8   0    1.40    1.60
   5  -8   0    1.90    1.50
  -5   8   0    3.10    2.30
  -5   8   0    3.50    1.50
  -5   8   0    3.10    2.20
   4  -8   0    2.00    2.70
   4  -8   0    2.40    2.40
   4  -8   0    1.80    1.70
  -4   8   0    4.90    3.60
  -4   8   0    4.00    2.30
  -4   8   0    3.40    2.00
   3  -8   0    8.80    2.40
   3  -8   0    1.80    2.30
   3  -8   0    3.00    2.10
   3  -8   0    2.10    2.10
  -3   8   0    1.80    1.80
  -3   8   0    6.00    2.30
  -3   8   0    3.20    2.10
  -3   8   0    5.90    3.20
   2  -8   0    0.70    1.30
   2  -8   0    0.70    1.50
   2  -8   0   -1.50    1.30
  -2   8   0    0.60    2.00
  -2   8   0    0.10    2.50
  -2   8   0    2.20    1.70
   1  -8   0   15.20    3.40
   1  -8   0    4.10    3.80
   1  -8   0   13.80    2.60
   1  -8   0   15.10    3.50
  -1   8   0   14.30    4.30
  -1   8   0   13.90    4.10
  -1   8   0   14.30    3.10
  -1   8   0    9.50    2.30
  -1   8   0   12.00    2.80
  -1   8   0   11.10    2.80
   0  -8   0    3.20    1.80
   0  -8   0    4.80    3.90
   0  -8   0    0.90    1.00
   0   8   0    4.40    2.20
   0   8   0    6.00    2.10
   0   8   0    2.10    2.50
   0   8   0    0.80    1.30
   0   8   0    1.90    2.30
   0   8   0    3.00    1.80
   0   8   0   -0.40    1.80
  -1  -8   0   38.20    7.10
  -1  -8   0   43.10    3.70
  -1  -8   0   40.80    4.10
   1   8   0   54.99    8.30
   1   8   0   43.30    4.20
   1   8   0   47.40    5.40
   1   8   0   36.60    3.30
  -2  -8   0    3.30    2.70
  -2  -8   0    6.00    1.50
  -2  -8   0    4.60    1.50
   2   8   0    4.50    1.60
   2   8   0    3.30    1.60
   2   8   0    4.90    1.90
   2   8   0    6.00    2.70
   2   8   0    2.70    2.40
   2   8   0    4.70    1.40
   2   8   0    3.60    2.90
  -3  -8   0   37.90    3.50
  -3  -8   0   42.60    5.30
  -3  -8   0   29.80    5.90
  -3  -8   0   32.90    3.50
  -3  -8   0   49.40    7.40
   3   8   0   37.60    6.10
   3   8   0   34.80    3.20
   3   8   0   35.20    3.10
   3   8   0   33.40    4.20
   3   8   0   40.80    5.20
   3   8   0   22.50   26.10
   3   8   0   33.80    5.60
   3   8   0   34.90    6.20
   3   8   0   33.90   18.40
   3   8   0   35.50    2.30
   3   8   0   41.90    7.20
   3   8   0   37.80    2.90
   3   8   0   39.10    3.40
  -4  -8   0   60.89    4.90
  -4  -8   0   47.90    6.30
  -4  -8   0   52.39    5.60
  -4  -8   0   52.59    6.50
  -4  -8   0   62.79    7.40
   4   8   0   62.89    4.70
   4   8   0   53.29   22.90
   4   8   0   62.29   38.10
   4   8   0   59.29    4.90
   4   8   0   54.79    5.80
   4   8   0   53.49    3.70
   4   8   0   53.59    7.80
   4   8   0   62.19    7.20
   4   8   0   49.90    6.50
   4   8   0   51.19    4.30
   4   8   0   55.49    4.60
  -5  -8   0  129.09    8.90
  -5  -8   0  115.89   10.60
  -5  -8   0  110.69   10.40
  -5  -8   0  125.79    8.70
   5   8   0  126.09   11.50
   5   8   0  127.49    8.60
   5   8   0  130.89    9.90
   5   8   0  133.39    8.50
   5   8   0  144.69    9.20
   5   8   0  115.39   10.50
   5   8   0  128.09    8.50
   5   8   0  126.29    7.70
   5   8   0   61.19   26.20
  -6  -8   0   25.40    5.10
  -6  -8   0   32.80    6.20
  -6  -8   0   33.10    4.50
  -6  -8   0   31.40    3.60
  -6  -8   0   38.80    5.40
   6   8   0   29.00    5.20
   6   8   0   26.40    4.00
   6   8   0   29.10    5.50
   6   8   0   29.50    3.40
   6   8   0   29.10    3.00
   6   8   0   32.50    7.00
   6   8   0   13.30   25.60
   6   8   0   34.30    3.80
  -7  -8   0   64.19    7.60
  -7  -8   0   73.79    6.80
  -7  -8   0   75.09    6.50
  -7  -8   0   67.19    7.60
  -7  -8   0   73.49    6.50
   7   8   0   74.09   10.20
   7   8   0   73.29   32.70
   7   8   0   76.39    6.40
   7   8   0   72.89    6.70
   7   8   0   75.79    6.30
   7   8   0   68.79    5.50
   7   8   0   62.89    6.90
   7   8   0   88.49    7.80
  -8  -8   0   -0.30    1.60
  -8  -8   0    2.90    2.70
  -8  -8   0    0.70    1.50
  -8  -8   0    1.70    1.80
  -8  -8   0    0.90    1.80
   8   8   0   -0.10    4.60
   8   8   0    5.30    2.10
   8   8   0    4.40    5.00
   8   8   0   33.40   31.70
   8   8   0    5.50    2.00
   8   8   0    1.90    1.70
   8   8   0    3.30    1.80
  -9  -8   0  115.69    9.30
  -9  -8   0  107.59    8.80
  -9  -8   0  100.29   11.80
  -9  -8   0  127.69   10.70
  -9  -8   0  106.29   13.70
   9   8   0  105.49    9.10
   9   8   0   38.30   34.80
   9   8   0  104.89   14.10
   9   8   0  104.99    8.10
   9   8   0  112.39   11.10
 -10  -8   0   70.49    8.00
 -10  -8   0   73.69    7.10
 -10  -8   0   74.29    7.60
 -10  -8   0   72.49    8.40
 -10  -8   0   71.19   10.50
 -10  -8   0   68.59    6.80
  10   8   0   69.59    7.10
  10   8   0   26.60   38.40
  10   8   0   55.89   12.30
  10   8   0   68.49    6.10
 -11  -8   0  126.99   11.10
 -11  -8   0  112.09   16.80
 -11  -8   0  106.49    8.90
 -11  -8   0  127.59   15.60
 -11  -8   0  116.09   10.20
  11   8   0  108.99    9.20
  11   8   0  105.39    9.60
  11   8   0  109.29   11.20
  11   8   0   -2.30   65.09
  11   8   0  112.69    9.30
 -12  -8   0   72.29    8.50
 -12  -8   0   60.99   13.40
 -12  -8   0   66.39    6.10
  12   8   0   60.69    6.50
  12   8   0  -53.79   64.39
  12   8   0   69.49    6.40
  12   8   0   64.39    8.60
  12   8   0   32.60   18.60
 -13  -8   0   13.60    2.50
  13   8   0   11.30    2.50
   5  -9   0    1.30    1.80
   5  -9   0    2.20    1.70
  -5   9   0    2.30    2.40
  -5   9   0    1.90    1.50
   4  -9   0   17.00    3.30
   4  -9   0   18.10    3.20
  -4   9   0   19.20    4.80
  -4   9   0   18.80    3.60
  -4   9   0   17.40    3.30
   3  -9   0    1.30    1.70
   3  -9   0    6.20    2.10
   3  -9   0    3.20    3.50
  -3   9   0    1.10    2.40
  -3   9   0    3.20    2.30
   2  -9   0    5.50    2.90
   2  -9   0    4.80    1.90
   2  -9   0    6.80    2.10
  -2   9   0    2.30    2.70
  -2   9   0    5.80    2.30
  -2   9   0    3.10    3.30
  -2   9   0    2.90    1.90
   1  -9   0    0.30    1.40
   1  -9   0   -0.10    1.00
   1  -9   0   -0.10    1.70
  -1   9   0    0.00    1.40
  -1   9   0    0.90    2.20
  -1   9   0   -0.30    1.20
  -1   9   0    0.40    2.10
  -1   9   0    0.30    1.50
   0  -9   0    6.50    1.90
   0  -9   0    9.50    3.90
   0  -9   0    6.30    2.20
   0   9   0    5.40    3.60
   0   9   0    9.50    3.70
   0   9   0   11.90    4.00
   0   9   0    8.60    2.80
   0   9   0    8.40    2.50
   0   9   0    8.10    2.20
  -1  -9   0   49.50    5.00
  -1  -9   0   44.90    9.00
  -1  -9   0   52.29    5.30
  -1  -9   0   53.59    4.70
   1   9   0   49.30    5.00
   1   9   0   57.69    5.60
   1   9   0   55.39    8.50
   1   9   0   67.79    7.00
   1   9   0   51.69    4.90
   1   9   0   36.10    6.90
  -2  -9   0    8.70    2.40
  -2  -9   0    4.70    3.70
   2   9   0   10.30    3.80
   2   9   0    9.20    2.40
   2   9   0   10.00    3.60
   2   9   0   14.80    4.20
  -3  -9   0    3.80    1.50
  -3  -9   0    2.10    2.50
  -3  -9   0    4.00    1.70
  -3  -9   0    2.50    2.90
  -3  -9   0    2.00    1.80
   3   9   0    4.10    1.50
   3   9   0    1.70    2.00
   3   9   0    5.10    3.20
   3   9   0    2.20    1.40
   3   9   0    5.80    2.80
  -4  -9   0    0.90    1.30
  -4  -9   0    1.30    1.30
  -4  -9   0    0.50    2.10
  -4  -9   0    0.00    1.30
  -4  -9   0   -0.50    1.80
   4   9   0   -0.40    1.50
   4   9   0   -1.70    1.40
   4   9   0   -0.80    1.70
   4   9   0    2.30    3.20
   4   9   0    0.30    2.50
   4   9   0    1.50   22.80
   4   9   0   24.30   18.40
   4   9   0   -1.00    0.90
   4   9   0   -0.40    0.90
   4   9   0   -0.60    0.70
   4   9   0    0.00    0.70
  -5  -9   0   25.40    5.50
  -5  -9   0   32.20    4.90
  -5  -9   0   32.80    6.80
   5   9   0   34.60    3.40
   5   9   0   37.00    6.40
   5   9   0   24.10    3.40
   5   9   0   34.10    3.40
   5   9   0   33.20    2.60
   5   9   0   21.80    5.20
   5   9   0   25.70    4.60
   5   9   0   33.70    3.40
   5   9   0   30.80    3.50
   5   9   0   47.40   24.80
   5   9   0   28.10    5.80
  -6  -9   0  295.87   18.00
  -6  -9   0  289.07   17.80
  -6  -9   0  262.47   20.00
  -6  -9   0  301.67   18.70
   6   9   0  245.78   19.50
   6   9   0  316.57   17.70
   6   9   0  254.47   43.40
   6   9   0  315.87   19.20
   6   9   0  327.87   17.40
   6   9   0  286.47   16.30
   6   9   0  275.27   17.20
   6   9   0  294.47   17.40
   6   9   0  315.77   21.30
  -7  -9   0    3.40    2.00
  -7  -9   0    5.20    2.20
  -7  -9   0    7.50    2.70
  -7  -9   0    4.30    2.90
   7   9   0    6.70    4.50
   7   9   0    2.20    2.50
   7   9   0    5.60    2.10
   7   9   0    4.40    2.00
   7   9   0    3.70    2.40
   7   9   0   38.30   28.00
   7   9   0    6.20    1.70
  -8  -9   0    4.70    2.60
  -8  -9   0    3.30    2.30
  -8  -9   0    5.30    2.10
  -8  -9   0    4.90    2.30
   8   9   0    1.40    4.90
   8   9   0    2.70    2.00
   8   9   0   14.60   32.00
   8   9   0    5.50    2.20
   8   9   0    6.90    2.30
   8   9   0    4.30    1.70
   8   9   0    9.70    5.20
  -9  -9   0   41.20    6.80
  -9  -9   0   39.00    6.80
  -9  -9   0   32.80    5.60
  -9  -9   0   27.40    6.80
   9   9   0   25.40    4.40
   9   9   0  -24.90   28.40
   9   9   0   33.50    4.80
   9   9   0   33.30    5.00
   9   9   0   32.00    4.90
   9   9   0   16.20    6.60
 -10  -9   0   -0.50    3.70
 -10  -9   0   -2.20    2.30
 -10  -9   0   -0.40    2.30
 -10  -9   0    2.40    3.20
 -10  -9   0    1.20    1.80
  10   9   0   -0.90    1.40
  10   9   0    2.40    2.30
  10   9   0    8.80    6.30
  10   9   0    0.30    1.10
  10   9   0   33.20   46.30
  10   9   0    1.50    1.90
 -11  -9   0   33.50    6.30
 -11  -9   0   35.90    8.50
 -11  -9   0   51.29    8.60
 -11  -9   0   23.10    4.70
 -11  -9   0   22.60    5.30
  11   9   0   35.00    4.60
  11   9   0  -32.50   52.49
  11   9   0   33.30    5.40
  11   9   0   38.90    6.40
  11   9   0   21.60    4.10
  11   9   0   27.70    5.60
 -12  -9   0    4.00    5.20
  12   9   0   12.50    3.60
  12   9   0  -13.20   18.00
  12   9   0  -58.19   84.49
  12   9   0   12.60    3.80
 -13  -9   0    2.90    1.70
  13   9   0    1.80    1.60
   4 -10   0   31.10    3.40
  -4  10   0   43.00    6.10
  -4  10   0   39.50    3.40
   3 -10   0   17.10    3.60
  -3  10   0   18.10    4.90
  -3  10   0   17.80    3.00
   2 -10   0   32.20    3.60
   2 -10   0   28.70    4.20
  -2  10   0   25.30    4.10
  -2  10   0   33.30    5.70
  -2  10   0   19.60    3.60
  -2  10   0   25.60    6.00
   1 -10   0   38.50    4.20
   1 -10   0   44.10    4.90
  -1  10   0   37.30    7.40
  -1  10   0   41.20    7.40
  -1  10   0   35.00    5.10
  -1  10   0   44.90    6.00
   0 -10   0    1.10    1.70
   0 -10   0    1.90    1.50
   0  10   0   -0.30    2.30
   0  10   0    1.60    2.70
   0  10   0    0.40    1.40
   0  10   0    1.30    1.50
   1  10   0   99.59    7.90
   1  10   0  112.39   10.50
   1  10   0  110.59    8.50
   1  10   0  102.29   11.00
   1  10   0   99.29   10.30
  -2 -10   0   40.10    4.50
  -2 -10   0   46.30    8.20
  -2 -10   0   46.30    4.60
   2  10   0   52.49    4.70
   2  10   0   56.09    6.90
   2  10   0   28.50    7.30
   2  10   0   55.19    7.80
   2  10   0   45.60    9.20
  -3 -10   0   27.10    6.80
  -3 -10   0   18.80    6.80
  -3 -10   0   26.50    4.30
  -3 -10   0   28.50    4.30
   3  10   0   24.10    5.60
   3  10   0   15.90    4.80
   3  10   0   19.30    5.00
   3  10   0   29.80    4.40
  -4 -10   0   17.00    4.70
  -4 -10   0   13.20    3.10
  -4 -10   0   15.20    3.10
  -4 -10   0   13.90    3.40
   4  10   0   11.30    4.30
   4  10   0   18.10    2.60
   4  10   0    8.80    3.00
   4  10   0   16.60    3.30
   4  10   0   10.80    3.90
  -5 -10   0   23.30    5.40
  -5 -10   0   25.00    4.10
  -5 -10   0   23.70    4.20
   5  10   0   20.10    1.80
   5  10   0   17.00    4.90
   5  10   0   28.20    3.70
   5  10   0   21.10    3.40
   5  10   0   16.80    3.90
   5  10   0   17.20    5.50
  -6 -10   0    8.00    2.50
  -6 -10   0    9.20    2.80
  -6 -10   0   10.70    4.00
   6  10   0    5.10    3.70
   6  10   0    5.40    2.40
   6  10   0    8.40    2.20
   6  10   0    2.90    1.60
   6  10   0    2.70    2.80
   6  10   0   -2.70   23.20
   6  10   0   11.70    2.20
   6  10   0    5.00    2.90
   6  10   0    7.50    1.90
  -7 -10   0   59.79    8.90
  -7 -10   0   64.29    9.80
  -7 -10   0   53.29    6.90
  -7 -10   0   52.19    5.80
   7  10   0   53.99    5.80
   7  10   0   58.89    5.10
   7  10   0   12.10   30.10
   7  10   0   67.19   10.10
   7  10   0   51.49    6.70
   7  10   0   61.99    9.00
   7  10   0   53.49    4.20
  -8 -10   0   22.30    4.20
  -8 -10   0   21.00    3.90
  -8 -10   0   22.50    5.50
  -8 -10   0   24.00    4.70
   8  10   0   23.70    3.90
   8  10   0   -6.10   28.70
   8  10   0   19.10    4.80
   8  10   0   27.50    4.00
   8  10   0   23.10    3.10
   8  10   0   17.20    6.00
   8  10   0   41.70    7.40
   8  10   0   24.80    4.10
  -9 -10   0    1.60    2.20
  -9 -10   0    4.20    2.50
  -9 -10   0    5.20    2.40
  -9 -10   0    2.20    2.90
   9  10   0    4.50    2.10
   9  10   0    5.50    2.60
   9  10   0    3.20    1.70
   9  10   0    2.90    1.90
   9  10   0    3.50    6.10
   9  10   0  -19.50   32.90
 -10 -10   0   50.59    8.70
 -10 -10   0   45.00    9.40
 -10 -10   0   46.10    6.60
 -10 -10   0   51.69    6.60
 -10 -10   0   48.60    6.30
  10  10   0   34.10    7.10
  10  10   0    6.70   47.80
  10  10   0   32.40    5.00
  10  10   0   48.90    8.70
  10  10   0   45.10    9.50
 -11 -10   0   85.39   15.90
 -11 -10   0   77.39    8.60
 -11 -10   0   81.79    6.90
 -11 -10   0   76.39    8.30
 -11 -10   0   98.79   10.40
  11  10   0   62.99    6.30
  11  10   0   -7.70   54.59
  11  10   0   49.10   12.20
  11  10   0   78.39    8.30
  11  10   0   58.79    8.40
  11  10   0   68.49    6.50
 -12 -10   0    1.70    1.70
  12  10   0   41.60   27.10
  12  10   0    2.60    2.00
  12  10   0   27.20   97.89
  12  10   0    6.60    3.00
  12  10   0    2.40    1.80
 -13 -10   0    2.30    1.50
  13  10   0    2.10    1.50
   3 -11   0    2.40    1.50
   3 -11   0    0.80    1.10
  -3  11   0    2.50    1.70
  -3  11   0    3.80    3.60
   2 -11   0    1.50    1.40
   2 -11   0    1.70    1.70
  -2  11   0    1.40    3.00
  -2  11   0    7.80    2.20
   1 -11   0   22.70    3.90
  -1  11   0   32.70    4.40
  -1  11   0   31.00    5.90
  -1  11   0   28.30    6.00
   0 -11   0   16.00    3.30
   0 -11   0    8.80    3.20
   0  11   0   18.80    3.40
   0  11   0   32.40    4.30
   0  11   0   30.00    6.30
   0  11   0   27.70    6.80
  -1 -11   0    5.50    6.80
   1  11   0    8.10    3.50
   1  11   0   36.70   11.60
   1  11   0   14.20    4.40
   1  11   0   11.20    2.80
  -2 -11   0    1.70    1.90
  -2 -11   0    0.40    2.60
  -2 -11   0    2.80    1.80
   2  11   0    1.80    1.70
   2  11   0    3.20    2.90
   2  11   0    3.40    3.00
   2  11   0    2.50    3.50
  -3 -11   0   98.59   12.50
  -3 -11   0   96.99    7.90
  -3 -11   0   99.79    8.20
   3  11   0   99.89    9.90
   3  11   0  118.89   11.00
   3  11   0   98.89    8.00
   3  11   0  113.79   11.60
  -4 -11   0    0.60    1.60
  -4 -11   0   -1.30    2.30
   4  11   0    1.00    1.30
   4  11   0    1.30    2.30
   4  11   0   -0.10    2.20
   4  11   0   -0.70    2.10
  -5 -11   0   29.40    4.50
  -5 -11   0   30.10    4.90
  -5 -11   0   25.60    6.30
   5  11   0   18.30    3.10
   5  11   0   27.50    7.10
   5  11   0   23.40    5.70
   5  11   0   24.90    5.30
  -6 -11   0  173.48   20.30
  -6 -11   0  227.48   15.10
  -6 -11   0  229.28   14.70
   6  11   0  196.98   17.00
   6  11   0  216.78   17.90
   6  11   0  247.78   14.10
   6  11   0  235.58   16.00
   6  11   0  225.08   13.30
  -7 -11   0    4.40    2.40
  -7 -11   0    2.10    1.90
  -7 -11   0    5.90    2.50
  -7 -11   0    2.60    3.00
   7  11   0    3.10    1.70
   7  11   0    3.60    3.10
   7  11   0    1.60    2.50
   7  11   0    2.70    1.00
   7  11   0    0.20    2.30
   7  11   0    2.80    1.10
  -8 -11   0   10.40    2.90
  -8 -11   0    7.70    2.60
  -8 -11   0   10.10    3.30
  -8 -11   0    4.00    3.10
   8  11   0   29.40   29.20
   8  11   0    9.30    3.90
   8  11   0   12.00    2.80
   8  11   0   12.80    5.20
   8  11   0    4.60    4.80
   8  11   0    9.80    2.20
   8  11   0    5.50    3.20
  -9 -11   0    5.20    2.60
  -9 -11   0   13.30    3.40
  -9 -11   0    6.30    2.90
  -9 -11   0    9.30    3.80
   9  11   0    6.60    5.80
   9  11   0    6.80    3.80
   9  11   0    1.50   33.90
   9  11   0   15.50    3.00
 -10 -11   0    4.90    4.50
 -10 -11   0    6.00    2.60
 -10 -11   0    5.40    4.40
 -10 -11   0    9.50    3.80
 -10 -11   0    5.60    2.80
  10  11   0    0.70    1.30
  10  11   0    6.40    2.10
  10  11   0    9.00    6.80
  10  11   0   80.99   45.40
  10  11   0    3.30    2.90
 -11 -11   0   58.29    7.20
 -11 -11   0   66.49   12.40
 -11 -11   0   78.69    8.60
 -11 -11   0   70.09    8.30
  11  11   0   50.59    5.10
  11  11   0   34.40   14.80
  11  11   0  129.49   99.49
  11  11   0   57.29    6.90
 -12 -11   0   39.90    4.00
  12  11   0   43.70    6.20
  12  11   0   39.30    3.90
  13  11   0    7.10    1.60
   1 -12   0    7.90    2.10
   0 -12   0   -0.30    1.20
   0 -12   0   -0.30    0.90
   0  12   0   -0.10    1.30
   0  12   0    0.00    1.90
   0  12   0    1.20    2.50
   1  12   0   17.20    4.80
   1  12   0   17.30    4.40
   1  12   0   18.70    3.10
  -2 -12   0    1.10    1.50
  -2 -12   0   -0.30    2.60
  -2 -12   0    2.30    1.90
   2  12   0    0.90    1.40
   2  12   0    2.30    2.50
   2  12   0    4.70    5.40
   2  12   0    0.90    2.80
  -3 -12   0   -0.20    2.40
  -3 -12   0    1.10    1.50
  -3 -12   0    1.30    1.70
   3  12   0    0.60    2.30
   3  12   0    1.90    4.10
   3  12   0    1.50    3.40
   3  12   0    0.70    1.40
  -4 -12   0   91.89    7.50
  -4 -12   0   93.49   14.00
  -4 -12   0   84.29    8.60
   4  12   0   87.49   10.20
   4  12   0   81.69    6.80
   4  12   0   84.49    8.60
   4  12   0   86.29   10.00
  -5 -12   0  219.78   14.00
   5  12   0  221.58   17.10
   5  12   0  220.98   13.40
   5  12   0  196.38   16.90
   5  12   0  194.08   15.10
  -6 -12   0   26.20    4.40
  -6 -12   0   20.40    3.90
   6  12   0   23.90    3.80
   6  12   0   20.70    5.90
   6  12   0   27.30    5.40
   6  12   0   23.10    5.80
  -7 -12   0   28.00    6.10
  -7 -12   0   17.20    4.90
  -7 -12   0   28.00    5.10
  -7 -12   0   31.90    5.30
   7  12   0   25.60    4.10
   7  12   0   26.30    6.90
   7  12   0   21.10    5.20
   7  12   0   32.70    6.00
  -8 -12   0  221.88   13.90
  -8 -12   0  201.28   13.80
  -8 -12   0  213.78   15.50
   8  12   0  180.98   14.50
   8  12   0  204.48   12.20
  -9 -12   0    0.80    1.60
  -9 -12   0    1.30    1.90
  -9 -12   0   -2.00    2.20
  -9 -12   0    1.00    2.00
  -9 -12   0    0.40    3.30
   9  12   0    0.90    2.70
   9  12   0    1.00    1.40
 -10 -12   0   59.39    5.50
 -10 -12   0   58.59    6.00
 -10 -12   0   56.19    6.20
 -10 -12   0   62.29    8.90
  10  12   0   58.09    4.90
  10  12   0   57.59    7.80
 -11 -12   0   78.19    6.20
 -11 -12   0   75.19    7.60
  11  12   0   69.79    5.60
  11  12   0   88.89    8.50
 -12 -12   0    3.00    1.70
 -12 -12   0    8.00    4.10
  12  12   0    1.10    1.30
  12  12   0    0.80    2.40
   0  13   0   13.20    1.80
   0  13   0    8.40    2.60
   1  13   0   29.50    3.00
   1  13   0   35.60    4.20
   2  13   0  123.99   12.00
   2  13   0   92.59    7.80
   2  13   0   97.69   11.50
  -3 -13   0   22.50    4.20
   3  13   0   24.40    3.60
   3  13   0   21.40    4.70
   3  13   0   15.90    4.60
  -4 -13   0    3.10    2.00
   4  13   0    1.70    2.70
   4  13   0    5.50    1.90
   4  13   0    7.50    2.90
   4  13   0    3.50    4.60
  -5 -13   0   16.10    3.20
  -5 -13   0    5.00    6.10
  -5 -13   0   16.80    3.30
   5  13   0    9.40    2.30
   5  13   0   10.70    3.10
   5  13   0   13.30    4.10
   5  13   0   16.30    5.10
  -6 -13   0    2.10    2.00
  -6 -13   0    4.00    2.20
   6  13   0    5.50    2.00
   6  13   0    5.10    3.40
   6  13   0    2.60    3.50
   6  13   0    4.10    2.60
  -7 -13   0    0.80    1.70
   7  13   0    3.40    3.00
   7  13   0    0.20    2.30
   7  13   0    0.40    3.00
  -8 -13   0    1.50    1.90
  -8 -13   0    0.80    2.30
  -8 -13   0    2.50    2.00
   8  13   0    1.20    3.10
   8  13   0    4.40    5.40
   8  13   0    0.30    2.30
  -9 -13   0    1.30    2.10
  -9 -13   0    2.20    2.00
  -9 -13   0   -0.80    4.10
  -9 -13   0    2.30    1.70
   9  13   0    1.10    3.30
 -10 -13   0   -1.50    2.20
 -10 -13   0    0.20    1.30
 -10 -13   0    0.40    5.00
 -10 -13   0   -0.60    2.30
  10  13   0    0.40    2.80
 -11 -13   0   16.90    4.00
 -11 -13   0    4.20    3.40
  11  13   0   15.50    4.40
  -3 -14   0    0.70    2.90
   3  14   0    9.00    3.30
   3  14   0    8.00    1.60
   3  14   0   10.70    2.70
  -4 -14   0   -0.60    1.50
   4  14   0    2.70    1.40
   4  14   0    2.50    2.20
   4  14   0    4.70    3.10
   5  14   0    4.50    1.70
   5  14   0    9.30    3.20
   5  14   0    2.40    2.20
  -6 -14   0    8.80    2.70
   6  14   0   12.70    4.80
   6  14   0    2.80    2.60
  -7 -14   0   33.20    3.80
  -7 -14   0   35.80    3.80
   7  14   0   29.40    5.60
   7  14   0   25.00    4.70
   7  14   0   29.50    6.10
  -8 -14   0    0.70    1.70
  -8 -14   0   -1.10    1.70
   8  14   0   -1.00    2.90
   8  14   0    3.20    6.40
   8  14   0    0.50    2.50
  -9 -14   0    0.50    1.80
   9  14   0    2.10    3.50
 -10 -14   0  147.39   11.90
 -10 -14   0   97.29    8.30
  10  14   0  127.29   10.30
  -9 -14   1   16.90    3.40
  -9 -14   1   30.60    4.50
   8  14  -1    3.50    2.40
   8  14  -1    6.70    4.00
  -8 -14   1   11.80    3.40
  -8 -14   1    9.10    2.20
   7  14  -1    8.70    4.80
   7  14  -1    6.30    4.60
   7  14  -1    5.20    2.90
  -7 -14   1    8.80    2.50
  -7 -14   1    4.60    2.30
   6  14  -1   -0.20    2.10
   6  14  -1    3.30    2.70
   6  14  -1    2.50    4.60
  -6 -14   1    2.80    2.10
   5  14  -1   52.19    5.40
   5  14  -1   45.90    5.90
  -5 -14   1   49.20    5.10
  -5 -14   1   57.49    4.90
   4  14  -1    9.70    2.10
   4  14  -1   18.70    3.20
   4  14  -1   13.50    3.80
   3  14  -1    3.10    2.80
   3  14  -1   -0.30    3.10
   3  14  -1    1.70    1.30
  -3 -14   1   -0.30    1.10
  -3 -14   1   -0.40    4.00
 -11 -13   1   20.40    4.10
 -11 -13   1   17.60    2.50
  10  13  -1    5.10    3.70
 -10 -13   1    3.70    2.60
 -10 -13   1    4.90    4.60
 -10 -13   1    3.60    1.90
   9  13  -1   82.59   12.20
  -9 -13   1   69.59    5.90
  -9 -13   1   79.09    9.00
  -9 -13   1   80.39    6.70
  -9 -13   1   57.09    9.00
   8  13  -1   46.30    5.50
   8  13  -1   56.69    9.00
   8  13  -1   48.20    8.70
  -8 -13   1   46.30    4.90
  -8 -13   1   46.10    4.80
  -8 -13   1   47.10    4.80
   7  13  -1    1.00    3.00
   7  13  -1    1.80    3.20
   7  13  -1   -1.00    1.70
  -7 -13   1   -0.70    1.50
  -7 -13   1    0.60    1.60
   6  13  -1    4.20    2.30
   6  13  -1    3.70    3.30
   6  13  -1    3.30    3.40
  -6 -13   1    3.00    2.20
  -6 -13   1    2.10    2.10
   5  13  -1    1.10    1.40
   5  13  -1    8.60    4.00
   5  13  -1    5.30    3.70
   5  13  -1    0.20    1.80
  -5 -13   1    2.70    2.10
  -5 -13   1    3.50    2.10
   4  13  -1   13.20    4.20
   4  13  -1   19.60    3.20
   4  13  -1   20.50    4.00
  -4 -13   1   16.30    3.50
   2  13  -1   15.60    4.10
   2  13  -1   20.50    5.70
   2  13  -1   11.00    3.20
   1  13  -1    6.00    1.60
   1  13  -1    3.70    2.80
   1  13  -1    7.10    2.40
  -1 -13   1    0.60    1.90
   0  13  -1    0.40    1.50
   0  13  -1   -0.70    2.50
   0  13  -1    0.50    0.80
   0 -13   1    0.00    1.40
  12  12  -1    2.20    1.30
  12  12  -1    0.00    2.70
 -12 -12   1    0.70    1.20
  11  12  -1    9.70    2.10
  11  12  -1   13.90    3.80
 -11 -12   1    5.20    2.00
 -11 -12   1    8.40    4.00
  10  12  -1   20.30    4.80
  10  12  -1   18.90    5.30
 -10 -12   1   35.50    5.20
 -10 -12   1   20.60    4.20
 -10 -12   1   34.50   11.70
 -10 -12   1   18.80    3.50
   9  12  -1   -0.30    1.30
   9  12  -1   -0.30    2.70
  -9 -12   1   -0.80    3.70
  -9 -12   1   -1.10    1.30
  -9 -12   1    0.00    1.70
  -9 -12   1    0.50    1.90
   8  12  -1    4.30    2.20
   8  12  -1    2.10    1.50
   8  12  -1   -0.50    2.80
   8  12  -1    3.40    5.20
  -8 -12   1    1.30    1.90
  -8 -12   1   -0.80    2.60
  -8 -12   1    1.20    1.80
  -8 -12   1   -1.00    3.00
   7  12  -1   10.10    6.00
   7  12  -1    3.40    3.00
   7  12  -1    9.50    2.00
  -7 -12   1    8.60    2.80
  -7 -12   1    2.10    2.60
  -7 -12   1    9.30    2.70
   6  12  -1    0.60    1.90
   6  12  -1    2.40    2.70
   6  12  -1    1.70    2.60
   6  12  -1    0.80    1.50
  -6 -12   1    0.10    3.30
  -6 -12   1    0.60    2.30
  -6 -12   1    1.10    2.40
  -6 -12   1    0.20    1.50
   5  12  -1   57.89    5.30
   5  12  -1   62.79   10.50
   5  12  -1   57.19    6.70
   5  12  -1   56.29    8.00
  -5 -12   1   61.99    5.80
  -5 -12   1   61.19   10.50
  -5 -12   1   44.80   10.00
   4  12  -1    2.10    4.10
   4  12  -1    0.30    1.20
   4  12  -1    1.90    2.40
   4  12  -1    3.00    3.70
  -4 -12   1    2.10    2.00
  -4 -12   1    2.20    3.10
  -4 -12   1    3.90    3.50
  -3 -12   1   95.49    7.60
  -3 -12   1   76.09    6.90
  -3 -12   1   78.39   10.20
   2  12  -1   87.89    9.80
   2  12  -1   96.19    9.20
   2  12  -1   93.09    7.20
   1  12  -1    3.20    2.60
   1  12  -1    8.90    2.30
   1  12  -1    5.90    2.90
  -1 -12   1    1.80    1.60
  -1 -12   1    1.10    1.40
   0  12  -1   45.20    5.50
   0  12  -1   34.80    3.80
   0  12  -1   44.70    5.70
   0 -12   1   31.40    3.70
  -1  12  -1    5.20    1.50
  -1  12  -1    2.10    2.10
   1 -12   1    1.60    1.30
  12  11  -1    2.00    1.30
  12  11  -1   -1.10    2.10
 -12 -11   1   -0.60    1.20
  11  11  -1   32.80   60.29
  11  11  -1    8.50    2.40
  11  11  -1    4.90    2.40
  11  11  -1    3.10   10.40
 -11 -11   1   10.80    5.80
 -11 -11   1    4.30    2.10
 -11 -11   1    3.70    7.00
  10  11  -1   95.39   10.20
  10  11  -1   70.49   11.70
  10  11  -1   93.89    7.50
  10  11  -1   36.10   49.40
 -10 -11   1  105.39    8.20
 -10 -11   1  102.89    8.70
 -10 -11   1   88.19   12.20
 -10 -11   1   95.59    8.00
 -10 -11   1   89.29    9.60
   9  11  -1    3.60    2.60
   9  11  -1    3.30    4.80
   9  11  -1   -6.30   41.50
   9  11  -1    0.20    1.30
   9  11  -1    2.80    6.30
  -9 -11   1   -0.50    2.10
  -9 -11   1   -0.90    1.90
  -9 -11   1    1.10    2.00
   8  11  -1  225.38   13.60
   8  11  -1  201.48   15.70
   8  11  -1  235.98   14.10
   8  11  -1  213.48   18.60
   8  11  -1  163.08   53.39
   8  11  -1  223.48   18.20
  -8 -11   1  193.08   16.40
  -8 -11   1  226.88   14.90
  -8 -11   1  228.28   15.30
  -8 -11   1  218.38   14.40
   7  11  -1   -0.10    1.10
   7  11  -1   -0.70    4.50
   7  11  -1    1.00    2.50
   7  11  -1   -1.00    2.10
   7  11  -1    0.00    1.90
   7  11  -1  -13.00   29.50
   7  11  -1    1.00    1.50
  -7 -11   1    1.90    2.10
  -7 -11   1   -0.90    2.00
  -7 -11   1   -0.10    1.50
  -7 -11   1    0.50    1.70
   6  11  -1   11.60    3.90
   6  11  -1    8.60    4.20
   6  11  -1   10.40    1.50
   6  11  -1   10.00    2.60
   6  11  -1    8.00    2.90
   6  11  -1   11.80    1.60
   6  11  -1   13.40    2.80
  -6 -11   1    7.10    4.20
  -6 -11   1    9.90    2.80
  -6 -11   1    5.50    2.90
  -6 -11   1   11.60    3.10
   5  11  -1    1.50    1.50
   5  11  -1    6.20    2.70
   5  11  -1    1.20    2.70
   5  11  -1    1.90    2.90
   5  11  -1    2.90    1.50
  -5 -11   1    3.00    2.00
  -5 -11   1    2.60    2.60
  -5 -11   1    0.70    1.90
   4  11  -1    4.30    3.60
   4  11  -1    3.50    1.70
   4  11  -1   10.40    3.70
  -4 -11   1    9.60    2.80
  -4 -11   1    8.20    2.70
  -4 -11   1   12.20    6.60
  -4 -11   1    8.50    2.90
   3  11  -1    2.30    3.00
   3  11  -1    0.20    2.00
   3  11  -1    1.30    2.70
   3  11  -1    1.40    1.40
  -3 -11   1   -0.30    1.30
  -3 -11   1    2.10    1.80
  -3 -11   1   -0.80    2.20
   2  11  -1   95.09    7.00
   2  11  -1   85.99    8.90
   2  11  -1   86.29   10.00
  -2 -11   1   82.69   10.20
  -2 -11   1   63.99    6.50
  -2 -11   1   65.69    6.40
   1  11  -1    7.20    3.30
   1  11  -1    6.20    2.30
   1  11  -1    4.10    2.60
  -1 -11   1    2.50    1.80
  -1 -11   1    1.40    4.20
  -1 -11   1    0.90    1.40
   0  11  -1   24.10    5.20
   0  11  -1   29.10    9.00
   0  11  -1   26.30    4.90
   0 -11   1   22.80    3.90
  -1  11  -1   27.40    3.70
  -1  11  -1   30.90    6.20
  -1  11  -1   40.00    6.50
   1 -11   1   31.40    4.50
   1 -11   1   25.30    4.10
  -2  11  -1   21.20    3.80
  -2  11  -1   14.00    5.90
   2 -11   1   16.90    3.10
   2 -11   1   11.70    2.70
  -3  11  -1   -0.70    1.10
  -3  11  -1   -0.50    1.50
   3 -11   1    0.20    1.20
   3 -11   1   -0.40    1.20
  13  10  -1    0.10    1.20
 -13 -10   1   -1.00    0.90
  12  10  -1   23.90    3.90
 -12 -10   1   25.70    4.00
  11  10  -1    3.80    3.10
  11  10  -1    9.50    2.40
  11  10  -1    5.30    2.10
  11  10  -1  -37.10   75.59
  11  10  -1    8.80   11.80
  11  10  -1    4.00    2.40
 -11 -10   1    1.10    7.10
 -11 -10   1   11.40    6.30
 -11 -10   1    5.50    5.80
 -11 -10   1    4.00    2.30
 -11 -10   1    5.90    4.00
  10  10  -1   11.00    3.00
  10  10  -1    8.30    8.30
  10  10  -1   10.80    2.50
  10  10  -1  -36.40   59.39
 -10 -10   1   14.60    5.00
 -10 -10   1   16.50    4.80
 -10 -10   1   16.10    4.50
   9  10  -1   30.10   39.10
   9  10  -1   11.20    6.20
   9  10  -1    9.70    2.50
   9  10  -1   14.20    2.70
   9  10  -1    5.80    2.50
  -9 -10   1    9.00    2.90
  -9 -10   1   11.70    3.10
  -9 -10   1    6.70    4.80
  -9 -10   1    9.40    3.10
  -9 -10   1    6.20    3.80
   8  10  -1  143.39    9.70
   8  10  -1  125.29    9.40
   8  10  -1  102.09    9.90
   8  10  -1  113.09   13.70
   8  10  -1  106.09    8.70
   8  10  -1   23.30   44.20
  -8 -10   1  121.69    9.30
  -8 -10   1  123.09   10.00
  -8 -10   1  123.99    9.70
  -8 -10   1  133.09   16.50
   7  10  -1   20.70   36.90
   7  10  -1    6.90    5.90
   7  10  -1    2.90    1.50
   7  10  -1    1.20    2.60
   7  10  -1    1.90    1.80
  -7 -10   1    2.30    2.80
  -7 -10   1    2.90    2.00
  -7 -10   1    3.30    2.30
  -7 -10   1    2.90    2.00
   6  10  -1   -1.00    1.80
   6  10  -1    1.00    2.20
   6  10  -1   -4.20    4.00
   6  10  -1    0.00    0.90
   6  10  -1    0.30    1.20
   6  10  -1   -0.20    1.20
   6  10  -1    8.70   28.20
   6  10  -1    0.30    1.50
  -6 -10   1    0.90    1.50
  -6 -10   1   -0.50    1.90
  -6 -10   1    0.80    2.00
  -6 -10   1    1.80    1.70
   5  10  -1  124.89   12.40
   5  10  -1  128.09   10.80
   5  10  -1  137.59    8.80
   5  10  -1  152.18   12.00
   5  10  -1  144.49    9.40
   5  10  -1  128.69   12.70
   5  10  -1  143.59    9.50
   5  10  -1  162.28   34.70
   5  10  -1  120.09    8.60
  -5 -10   1  140.89   10.00
  -5 -10   1  119.39   12.00
  -5 -10   1  140.19   10.30
   4  10  -1   19.70    3.10
   4  10  -1    9.80    2.40
   4  10  -1   19.80    4.60
   4  10  -1   17.30    1.70
   4  10  -1   20.50    6.00
   4  10  -1   18.10    5.00
  -4 -10   1   18.30    5.00
  -4 -10   1   17.40    3.40
  -4 -10   1   15.00    6.70
  -4 -10   1   21.80    4.10
  -4 -10   1   21.70    3.80
   3  10  -1   33.70    5.90
   3  10  -1   41.90    3.60
   3  10  -1   25.60    6.00
   3  10  -1   35.10    4.80
   3  10  -1   32.40    6.20
  -3 -10   1   43.10    8.30
  -3 -10   1   50.49    6.40
  -3 -10   1   47.30    4.60
  -3 -10   1   33.30    5.20
   2  10  -1    2.30    3.70
   2  10  -1    2.20    2.80
   2  10  -1    2.60    2.30
  -2 -10   1    3.00    1.90
  -2 -10   1    0.00    1.20
  -2 -10   1    4.00    3.50
  -2 -10   1    2.10    2.10
   1  10  -1    3.10    3.80
   1  10  -1    4.50    3.40
   1  10  -1    5.10    2.20
   1  10  -1    2.00    2.60
   1  10  -1    1.90    1.60
  -1 -10   1    2.40    1.80
  -1 -10   1    6.50    2.00
   0  10  -1    3.00    3.00
   0  10  -1    0.30    1.30
   0  10  -1    0.50    1.60
   0  10  -1    1.30    2.70
   0 -10   1    0.60    1.30
   0 -10   1   -0.40    1.30
  -1  10  -1   35.70    6.80
  -1  10  -1   28.90    6.50
  -1  10  -1   24.60    4.00
  -1  10  -1   41.00    5.40
   1 -10   1   39.70    4.20
   1 -10   1   35.40    5.00
  -2  10  -1    9.10    2.30
  -2  10  -1   12.70    3.00
  -2  10  -1   15.40    4.20
  -2  10  -1    7.80    3.20
   2 -10   1   11.10    2.60
   2 -10   1   12.10    2.80
  -3  10  -1    7.50    2.00
  -3  10  -1    3.30    2.80
   3 -10   1    8.00    2.30
   3 -10   1    8.30    2.50
  -4  10  -1    1.20    1.30
  -4  10  -1    1.00    2.10
   4 -10   1    0.90    1.50
   4 -10   1    0.10    1.80
  13   9  -1   -0.30    1.70
 -13  -9   1    0.90    1.40
  12   9  -1   11.40    5.30
  12   9  -1   14.60    3.10
  12   9  -1   13.20    4.00
  12   9  -1   11.50    3.90
 -12  -9   1   12.00    2.60
  11   9  -1   48.70    5.10
  11   9  -1   18.20   68.49
  11   9  -1   49.20    7.60
  11   9  -1   34.80    7.90
  11   9  -1   56.79    5.90
 -11  -9   1   67.69    7.70
 -11  -9   1   74.69    8.40
 -11  -9   1   77.49    8.50
  10   9  -1   15.40    2.70
  10   9  -1    9.50    2.90
  10   9  -1   12.90    3.40
  10   9  -1   66.99   54.79
  10   9  -1   10.60    4.40
  10   9  -1   11.70   11.50
 -10  -9   1    7.10    5.40
 -10  -9   1   19.60    5.50
 -10  -9   1   13.70    5.00
 -10  -9   1   14.90    4.00
 -10  -9   1   13.00    3.70
   9   9  -1   60.89    5.50
   9   9  -1   52.39   11.40
   9   9  -1   64.99    6.50
   9   9  -1   59.19    6.10
   9   9  -1   59.29   40.90
   9   9  -1   66.09    6.60
  -9  -9   1   74.49   12.60
  -9  -9   1   54.89    5.90
  -9  -9   1   70.39    7.00
  -9  -9   1   64.79   10.30
  -9  -9   1   54.29    6.20
   8   9  -1  167.98   17.90
   8   9  -1  197.88   59.89
   8   9  -1  156.58   11.80
   8   9  -1  162.98   10.60
   8   9  -1  151.58   11.10
  -8  -9   1  168.08   11.80
  -8  -9   1  156.18   13.30
   7   9  -1  -58.99   32.40
   7   9  -1    2.60    2.50
   7   9  -1    0.70    1.30
   7   9  -1   -3.80    4.80
   7   9  -1   -0.50    1.40
   7   9  -1   -0.20    1.30
   7   9  -1   -1.20    1.10
   7   9  -1   -0.20    2.10
  -7  -9   1   -0.50    2.10
  -7  -9   1   -0.30    1.40
  -7  -9   1   -0.60    2.00
  -7  -9   1    0.00    1.40
  -7  -9   1   -0.50    1.40
   6   9  -1  360.86   24.40
   6   9  -1  303.27   21.80
   6   9  -1  296.17   18.80
   6   9  -1  323.87   18.40
   6   9  -1  348.17   20.80
   6   9  -1  342.67   19.60
   6   9  -1  339.07   19.90
   6   9  -1  184.38   44.70
  -6  -9   1  356.46   21.00
  -6  -9   1  333.27   20.00
  -6  -9   1  296.27   22.00
  -6  -9   1  333.37   19.80
   5   9  -1   17.50   26.80
   5   9  -1    7.70    2.20
   5   9  -1    6.00    4.60
   5   9  -1    7.70    2.10
   5   9  -1    6.40    3.00
   5   9  -1   10.50    2.50
   5   9  -1    8.40    1.60
   5   9  -1    8.50    2.60
  -5  -9   1    2.50    2.60
  -5  -9   1    9.10    2.80
  -5  -9   1   10.90    4.20
  -5  -9   1    9.20    2.50
  -5  -9   1    6.80    2.30
   4   9  -1    7.90    3.70
   4   9  -1    6.30    3.70
   4   9  -1    9.90    3.20
   4   9  -1   -6.60   22.60
   4   9  -1    9.00    2.20
   4   9  -1   10.60    4.00
   4   9  -1   10.00    2.10
   4   9  -1    8.60    1.50
   4   9  -1    7.50    2.00
   4   9  -1   13.40    2.50
  -4  -9   1    7.20    2.20
  -4  -9   1    3.20    2.70
  -4  -9   1    8.90    2.90
  -4  -9   1    4.80    3.20
  -4  -9   1   14.50    4.20
   3   9  -1    0.20    1.30
   3   9  -1   -0.30    0.90
   3   9  -1   10.90   26.00
   3   9  -1    1.40    3.40
   3   9  -1   -0.50    0.60
   3   9  -1   -1.90    1.50
   3   9  -1   -0.70    3.00
   3   9  -1    1.40    2.10
   3   9  -1   -1.20    1.90
   3   9  -1  -17.40   19.30
  -3  -9   1    0.70    1.50
  -3  -9   1    0.40    1.60
  -3  -9   1    0.50    2.50
  -3  -9   1   -0.90    1.80
   2   9  -1   16.60    3.90
   2   9  -1   15.80    3.10
   2   9  -1   11.50    3.70
   2   9  -1   12.20    2.50
   2   9  -1    7.00    3.60
  -2  -9   1   11.80    3.30
  -2  -9   1    5.40    4.10
  -2  -9   1   13.30    3.40
  -2  -9   1    9.90    2.40
   1   9  -1   55.09    5.40
   1   9  -1   54.99    7.10
   1   9  -1   62.39    4.70
   1   9  -1   57.09    5.30
   1   9  -1   65.79    8.30
   1   9  -1   70.09    7.10
  -1  -9   1   64.89    5.50
  -1  -9   1   48.20    9.30
  -1  -9   1   60.59    6.00
  -1  -9   1   60.29    5.40
  -1  -9   1   70.39    6.00
   0   9  -1    2.40    1.70
   0   9  -1    2.00    2.30
   0   9  -1    2.80    1.40
   0   9  -1    4.30    3.40
   0  -9   1    0.50    1.60
   0  -9   1    2.70    2.90
   0  -9   1    4.60    1.60
   0  -9   1    1.60    1.60
  -1   9  -1    1.40    1.70
  -1   9  -1    1.70    1.50
  -1   9  -1    2.90    2.90
  -1   9  -1    2.30    2.60
   1  -9   1    0.80    1.50
   1  -9   1   -1.50    1.30
   1  -9   1    1.70    1.40
  -2   9  -1    0.00    1.50
  -2   9  -1    1.40    2.40
  -2   9  -1   -0.40    1.20
  -2   9  -1    0.90    2.10
   2  -9   1    0.20    1.40
   2  -9   1   -0.80    1.60
   2  -9   1    0.60    1.20
  -3   9  -1    0.50    2.50
  -3   9  -1    0.50    1.70
  -3   9  -1    1.00    2.50
   3  -9   1    0.30    1.20
   3  -9   1    0.60    1.80
   3  -9   1   -0.10    1.90
  -4   9  -1   25.70    3.90
  -4   9  -1   30.70    6.70
   4  -9   1   28.10    4.10
   4  -9   1   34.40    3.80
  -5   9  -1   19.70    4.40
  -5   9  -1   10.00    2.10
   5  -9   1   13.80    2.60
   5  -9   1   11.80    2.50
  13   8  -1   12.20    2.60
 -13  -8   1    4.20    2.10
  12   8  -1   19.00    3.30
  12   8  -1   28.10    5.80
  12   8  -1   29.20    4.80
 -12  -8   1   22.40    5.10
 -12  -8   1   30.20    4.30
  11   8  -1   53.59   93.09
  11   8  -1    5.00   11.70
  11   8  -1   20.10    4.70
  11   8  -1   31.10    4.30
  11   8  -1   40.00    7.30
 -11  -8   1   49.40   10.90
 -11  -8   1   32.50    5.60
 -11  -8   1   25.30    6.80
 -11  -8   1   54.19    8.30
 -11  -8   1   36.80    5.50
  10   8  -1   10.30    3.30
  10   8  -1   74.59   62.39
  10   8  -1    6.50    2.70
  10   8  -1    9.50    2.50
  10   8  -1   21.90   12.90
 -10  -8   1   15.10    3.80
 -10  -8   1   13.80    4.40
 -10  -8   1    8.60    2.80
 -10  -8   1    5.40    3.70
 -10  -8   1    8.60    6.20
 -10  -8   1    6.80    4.60
   9   8  -1   56.89   12.50
   9   8  -1   70.29    6.10
   9   8  -1   74.89    7.00
   9   8  -1   54.89   58.49
  -9  -8   1   77.59    7.30
  -9  -8   1   70.19    6.70
  -9  -8   1   68.19    9.40
  -9  -8   1   81.39    7.50
  -9  -8   1   68.89    6.70
  -9  -8   1   74.09    8.30
   8   8  -1   53.09    5.80
   8   8  -1   67.99   46.80
   8   8  -1   64.69    5.40
   8   8  -1   64.19    7.80
   8   8  -1   46.30   10.70
  -8  -8   1   55.99    7.20
  -8  -8   1   79.99    9.00
  -8  -8   1   52.79   11.10
  -8  -8   1   54.89    5.60
  -8  -8   1   69.79    6.80
  -8  -8   1   52.69    5.80
   7   8  -1   42.90   10.10
   7   8  -1   42.20    4.70
   7   8  -1   45.20    6.20
   7   8  -1   43.20    4.50
   7   8  -1   55.59    6.40
   7   8  -1   40.70    4.70
   7   8  -1  -21.80   32.30
   7   8  -1   29.40    5.70
  -7  -8   1   43.90    6.00
  -7  -8   1   31.00    6.40
  -7  -8   1   36.30    6.60
  -7  -8   1   37.10    6.00
  -7  -8   1   46.80    6.10
   6   8  -1   12.10    2.70
   6   8  -1    9.50    3.30
   6   8  -1   11.20    2.30
   6   8  -1    7.10    2.50
   6   8  -1    8.50    4.60
   6   8  -1    8.30    2.00
   6   8  -1    8.40    2.10
   6   8  -1    1.90   23.20
  -6  -8   1   10.20    3.90
  -6  -8   1   10.50    4.70
  -6  -8   1    6.70    2.80
  -6  -8   1    9.80    2.60
  -6  -8   1   12.00    4.60
   5   8  -1  104.59   10.60
   5   8  -1  132.69   12.60
   5   8  -1  115.39    7.60
   5   8  -1  118.19    9.20
   5   8  -1  162.08   40.40
   5   8  -1  120.19    8.40
   5   8  -1  100.79    9.90
   5   8  -1  122.99    8.00
  -5  -8   1  120.99    8.70
  -5  -8   1  107.49   10.10
  -5  -8   1  129.49    9.40
  -5  -8   1  107.09    8.20
  -5  -8   1  115.99   10.50
   4   8  -1   18.30    3.00
   4   8  -1   15.20    2.70
   4   8  -1   17.80    2.90
   4   8  -1   15.90    2.40
   4   8  -1   30.60   22.80
   4   8  -1   14.20    4.70
   4   8  -1   16.80    3.70
   4   8  -1   13.20    4.00
   4   8  -1   19.10    2.50
  -4  -8   1   14.20    4.10
  -4  -8   1   17.70    3.00
  -4  -8   1   21.40    4.00
  -4  -8   1   14.40    3.00
  -4  -8   1   16.70    4.30
   3   8  -1  282.27   20.40
   3   8  -1  304.47   49.10
   3   8  -1  289.37   19.80
   3   8  -1  324.97   17.40
   3   8  -1  312.87   18.00
   3   8  -1  303.27   17.50
   3   8  -1  298.97   42.30
   3   8  -1  265.57   18.80
   3   8  -1  292.07   17.20
   3   8  -1  313.27   16.20
   3   8  -1  319.47   20.20
  -3  -8   1  298.87   17.40
  -3  -8   1  290.27   20.30
  -3  -8   1  296.27   17.50
  -3  -8   1  281.27   20.30
  -3  -8   1  311.07   18.40
   2   8  -1   26.20    2.20
   2   8  -1   28.40    3.60
   2   8  -1   38.70   21.40
   2   8  -1   26.00    4.70
   2   8  -1   23.50    4.60
   2   8  -1   27.70    3.80
   2   8  -1   24.70    5.60
   2   8  -1   58.09   26.10
   2   8  -1   26.20    3.20
   2   8  -1   23.40    2.40
   2   8  -1   25.80    3.50
   2   8  -1   23.20    4.50
   2   8  -1   25.90    5.00
  -2  -8   1   26.10    2.90
  -2  -8   1   27.90    3.80
  -2  -8   1   29.80    5.70
  -2  -8   1   34.60    4.80
  -2  -8   1   29.40    3.90
   1   8  -1    0.40    2.30
   1   8  -1   -0.10    1.30
   1   8  -1    2.40    3.00
   1   8  -1    1.30    0.80
   1   8  -1    0.10    1.80
   1   8  -1    0.40    1.00
   1   8  -1   -0.60    2.30
   1   8  -1  -15.80   16.40
   1   8  -1    0.50    1.30
   1   8  -1    0.30    0.80
   1   8  -1   -9.00   21.00
  -1  -8   1    0.30    1.20
  -1  -8   1    1.20    2.90
  -1  -8   1    0.10    1.20
  -1  -8   1   -0.20    0.90
  -1  -8   1    1.30    1.40
   0   8  -1   -0.50    1.10
   0   8  -1    1.00    1.20
   0   8  -1    0.50    1.30
   0   8  -1    0.60    1.50
   0   8  -1    0.70    1.70
   0   8  -1    5.30    2.10
   0   8  -1    1.60    2.50
   0  -8   1    1.30    1.40
   0  -8   1    1.10    1.50
   0  -8   1    1.80    1.70
   0  -8   1    2.60    3.20
   0  -8   1    0.50    1.10
  -1   8  -1    7.50    3.30
  -1   8  -1    7.10    1.70
  -1   8  -1    2.40    1.80
  -1   8  -1    1.30    2.50
  -1   8  -1    1.50    1.60
  -1   8  -1    2.00    1.70
   1  -8   1    6.60    1.90
   1  -8   1   -0.20    1.30
   1  -8   1    6.50    2.10
   1  -8   1    0.40    2.70
   1  -8   1    8.20    2.50
  -2   8  -1   78.79    7.00
  -2   8  -1   69.49   12.70
  -2   8  -1   83.69    6.80
  -2   8  -1   77.29    8.30
  -2   8  -1   74.19    5.60
  -2   8  -1   82.59    7.40
   2  -8   1   83.49    6.80
   2  -8   1   80.19    7.40
   2  -8   1   80.19    6.60
  -3   8  -1    4.80    2.50
  -3   8  -1    4.00    3.20
  -3   8  -1    4.80    2.00
  -3   8  -1    3.70    2.60
   3  -8   1    6.80    1.90
   3  -8   1    2.80    2.50
   3  -8   1    3.60    2.30
   3  -8   1    3.40    2.10
  -4   8  -1    6.40    2.20
  -4   8  -1    3.60    2.10
  -4   8  -1    8.70    4.10
   4  -8   1    7.20    2.40
   4  -8   1    8.70    2.50
   4  -8   1    3.30    3.30
   4  -8   1    2.70    2.70
  -5   8  -1   13.80    3.00
  -5   8  -1   20.40    5.60
  -5   8  -1   20.80    3.20
   5  -8   1   28.60    6.40
   5  -8   1   15.80    5.20
   5  -8   1   26.20    4.10
   5  -8   1   22.50    3.80
  -6   8  -1   44.80    7.20
  -6   8  -1   42.00    3.80
   6  -8   1   45.90    4.20
   6  -8   1   37.10    4.00
  13   7  -1   20.90    3.60
 -13  -7   1   27.50    4.20
 -13  -7   1   19.70    2.70
  12   7  -1    2.30    2.10
  12   7  -1   -0.30    1.30
 -12  -7   1    2.30    3.80
 -12  -7   1    5.80    1.80
 -12  -7   1    0.30    2.20
  11   7  -1   45.60    7.10
  11   7  -1   37.00    6.70
  11   7  -1   35.10   16.80
  11   7  -1 -176.48   96.09
  11   7  -1   46.90    5.70
 -11  -7   1   48.80    6.40
 -11  -7   1   34.80    5.60
 -11  -7   1   47.00    7.30
  10   7  -1   13.70    3.50
  10   7  -1    3.40    2.30
  10   7  -1   -2.40    9.50
  10   7  -1    2.10    1.80
  10   7  -1   23.90   48.20
  10   7  -1    3.30    2.80
  10   7  -1    4.00    2.30
 -10  -7   1    3.70    2.50
 -10  -7   1    2.30    2.10
 -10  -7   1    3.40    3.40
 -10  -7   1    2.60    2.60
 -10  -7   1   -0.60    5.00
 -10  -7   1    3.20    4.50
 -10  -7   1    5.90    3.80
   9   7  -1   27.00    4.60
   9   7  -1   14.70    7.70
   9   7  -1   17.00    3.20
   9   7  -1   16.80    4.00
   9   7  -1   22.80   52.79
   9   7  -1   19.90    3.60
   9   7  -1   22.60    4.50
  -9  -7   1   25.80    5.30
  -9  -7   1   14.30    3.60
  -9  -7   1   23.90    6.80
  -9  -7   1   19.10    4.70
  -9  -7   1   23.40    4.80
  -9  -7   1   20.90    5.20
  -9  -7   1   17.80    3.90
   8   7  -1   44.20    6.00
   8   7  -1   41.40    5.90
   8   7  -1   56.99    8.30
   8   7  -1   23.90    8.30
   8   7  -1   37.10    4.70
   8   7  -1   33.10   31.60
   8   7  -1   36.60    4.80
  -8  -7   1   32.60    5.90
  -8  -7   1   37.10    5.30
  -8  -7   1   34.90    6.50
  -8  -7   1   32.90    4.70
  -8  -7   1   37.80    4.40
  -8  -7   1   33.90    5.30
   7   7  -1   17.00   37.30
   7   7  -1    6.40    2.90
   7   7  -1    7.40    2.00
   7   7  -1   10.90    6.70
   7   7  -1    6.70    2.30
   7   7  -1    6.30    1.90
  -7  -7   1    6.00    2.50
  -7  -7   1    5.90    2.40
  -7  -7   1    5.80    2.10
  -7  -7   1    5.00    2.20
  -7  -7   1    9.20    3.60
  -7  -7   1    2.30    2.10
   6   7  -1  209.28   13.40
   6   7  -1  213.08   14.00
   6   7  -1  215.88   12.70
   6   7  -1  208.18   12.80
   6   7  -1  193.28   44.70
   6   7  -1  216.38   18.10
  -6  -7   1  207.58   13.60
  -6  -7   1  200.58   14.90
  -6  -7   1  208.98   13.40
  -6  -7   1  209.08   14.10
  -6  -7   1  223.08   13.50
  -6  -7   1  204.18   15.10
   5   7  -1   24.50   23.10
   5   7  -1    0.40    3.50
   5   7  -1    1.60    1.30
   5   7  -1    3.80    1.90
   5   7  -1    1.90    1.30
   5   7  -1    1.70    1.20
   5   7  -1    3.80    2.70
   5   7  -1    1.10    1.40
   5   7  -1    3.00    1.90
  -5  -7   1    5.60    2.00
  -5  -7   1    1.80    1.40
  -5  -7   1    0.30    1.50
  -5  -7   1    0.80    1.70
  -5  -7   1    1.50    1.50
   4   7  -1   48.90    5.30
   4   7  -1   50.19    4.40
   4   7  -1   54.39    7.40
   4   7  -1   36.70   19.40
   4   7  -1   48.00    3.90
   4   7  -1   49.10    4.80
   4   7  -1   50.79    3.90
   4   7  -1   55.29    4.30
  -4  -7   1   51.59    4.40
  -4  -7   1   51.69    5.90
  -4  -7   1   51.99    4.80
  -4  -7   1   44.70    5.90
  -4  -7   1   47.80    4.50
  -4  -7   1   50.89    5.10
   3   7  -1   88.89    5.50
   3   7  -1   85.39    6.40
   3   7  -1   65.09   22.20
   3   7  -1   82.99    8.60
   3   7  -1   84.29    6.10
   3   7  -1   86.39    6.10
   3   7  -1   83.59    6.00
  -3  -7   1   81.19    8.00
  -3  -7   1   91.49    6.20
  -3  -7   1   74.39    5.30
  -3  -7   1   98.69    7.10
  -3  -7   1   82.99    8.00
   2   7  -1   -3.20   15.60
   2   7  -1    2.50    2.00
   2   7  -1    4.70    1.40
   2   7  -1    5.50    1.10
   2   7  -1   -1.90    3.40
   2   7  -1    5.50    1.80
   2   7  -1  -33.30   25.30
   2   7  -1    4.90    1.60
   2   7  -1    3.80    2.80
   2   7  -1    5.40    1.60
   2   7  -1    4.90    1.60
   2   7  -1    5.90    1.30
  -2  -7   1    4.20    1.80
  -2  -7   1    7.30    2.20
  -2  -7   1    2.60    2.20
  -2  -7   1    4.40    1.80
   1   7  -1  393.96   43.50
   1   7  -1  405.36   20.10
   1   7  -1  366.66   20.00
   1   7  -1  340.07   23.10
   1   7  -1  376.06   20.70
   1   7  -1  351.36   21.50
   1   7  -1  331.47   24.20
   1   7  -1  355.46   20.50
   1   7  -1  355.26   19.00
   1   7  -1  329.97   22.00
   1   7  -1  245.48   37.10
   1   7  -1  404.26   21.10
  -1  -7   1  393.66   20.60
  -1  -7   1  326.47   20.10
  -1  -7   1  364.46   20.90
  -1  -7   1  389.46   20.60
   0   7  -1    0.60    2.00
   0   7  -1    1.90    2.70
   0   7  -1    0.70    1.40
   0   7  -1    1.80    1.30
   0   7  -1    0.80    1.50
   0   7  -1    1.40    1.10
   0   7  -1    0.70    0.90
   0   7  -1    0.40    1.80
   0   7  -1    0.40    1.20
   0   7  -1   -4.00   17.50
   0   7  -1   -0.30    3.80
   0   7  -1    1.10    0.60
   0   7  -1   24.80   31.10
   0  -7   1    0.80    1.20
   0  -7   1    1.80    1.50
   0  -7   1    1.30    1.00
   0  -7   1    2.70    1.70
   0  -7   1    0.40    1.90
  -1   7  -1  190.38   11.20
  -1   7  -1  194.38   11.30
  -1   7  -1  189.48   13.70
  -1   7  -1  187.58   11.60
  -1   7  -1  183.18   14.60
  -1   7  -1  196.48   37.10
  -1   7  -1  148.89   28.50
  -1   7  -1  194.98   12.90
  -1   7  -1  211.58   13.40
  -1   7  -1  195.68   13.30
  -1   7  -1  204.28   14.30
   1  -7   1  191.88   12.10
   1  -7   1  206.08   13.00
   1  -7   1  199.78   12.00
  -2   7  -1    4.80    1.20
  -2   7  -1    2.70    1.70
  -2   7  -1    1.70    1.80
  -2   7  -1    4.60    2.90
  -2   7  -1    2.40    2.50
  -2   7  -1    3.70    2.30
  -2   7  -1   10.60   20.30
  -2   7  -1   20.30   30.90
  -2   7  -1    6.00    1.70
  -2   7  -1    1.90    2.40
  -2   7  -1    3.90    2.10
   2  -7   1    0.40    1.60
   2  -7   1    2.50    1.60
   2  -7   1    1.00    1.80
   2  -7   1    1.60    2.60
   2  -7   1   -1.00    2.20
  -3   7  -1   -1.10    2.00
  -3   7  -1   -0.40    1.00
  -3   7  -1    0.10    1.40
  -3   7  -1    0.80    1.70
  -3   7  -1   -0.70    1.70
  -3   7  -1    0.00    1.50
   3  -7   1   -0.40    1.00
   3  -7   1   -1.40    1.30
   3  -7   1   -1.30    4.10
   3  -7   1    0.60    1.50
   3  -7   1   -1.00    1.20
  -4   7  -1    1.70    1.90
  -4   7  -1    2.70    1.90
  -4   7  -1    1.00    2.40
  -4   7  -1    0.50    1.30
   4  -7   1   -0.10    1.50
   4  -7   1    1.20    2.50
   4  -7   1    0.30    1.70
  -5   7  -1  131.79    9.90
  -5   7  -1  139.09   12.40
  -5   7  -1  123.09    9.50
   5  -7   1  134.29   10.00
   5  -7   1  140.09   10.00
   5  -7   1  111.89   17.40
   5  -7   1  127.69   10.10
  -6   7  -1   15.30    3.10
  -6   7  -1   24.30    5.90
  -6   7  -1   18.50    3.20
   6  -7   1   19.30    7.10
   6  -7   1   22.20    3.70
   6  -7   1   21.20    3.70
   6  -7   1   21.70    3.80
  -7   7  -1   52.99    5.90
  -7   7  -1   45.30    4.00
   7  -7   1   46.30    5.90
   7  -7   1   40.40    4.30
   7  -7   1   55.09    4.80
  13   6  -1   13.10    3.00
 -13  -6   1   15.10    3.50
  12   6  -1    4.50    2.30
  12   6  -1    9.80    2.80
  12   6  -1    5.30    2.60
 -12  -6   1    5.30    2.80
 -12  -6   1   10.30    3.00
 -12  -6   1   11.60    2.50
  11   6  -1   -0.50    2.00
  11   6  -1    0.40    2.00
 -11  -6   1   -1.50    3.50
 -11  -6   1    0.20    1.70
  10   6  -1    0.60    1.60
  10   6  -1    0.60    2.70
  10   6  -1   33.60   79.79
  10   6  -1    2.10    2.40
  10   6  -1    0.70    1.60
  10   6  -1    0.90    1.80
  10   6  -1    0.50    8.80
 -10  -6   1    0.60    4.20
 -10  -6   1   -3.00    4.60
 -10  -6   1    0.00    2.00
 -10  -6   1    0.10    1.70
 -10  -6   1    1.10    1.80
   9   6  -1   20.30   10.60
   9   6  -1   18.00    3.30
   9   6  -1   16.90    4.10
   9   6  -1   14.70    3.10
   9   6  -1   16.90    3.40
   9   6  -1  -66.49   72.29
   9   6  -1   14.60    3.50
  -9  -6   1   19.00    4.50
  -9  -6   1   17.50    4.80
  -9  -6   1   21.10    4.80
  -9  -6   1   15.30    3.30
  -9  -6   1   17.40    5.70
  -9  -6   1   18.20    3.90
  -9  -6   1   31.10    5.60
   8   6  -1   14.60   12.50
   8   6  -1   11.40    2.70
   8   6  -1    5.00    2.70
   8   6  -1   10.90    2.80
   8   6  -1    8.80    2.30
   8   6  -1   11.20    3.00
   8   6  -1   98.79   78.99
  -8  -6   1    7.30    2.50
  -8  -6   1    7.80    2.70
  -8  -6   1   14.60    5.30
  -8  -6   1    7.40    2.40
  -8  -6   1    5.60    2.40
  -8  -6   1    8.10    3.30
  -8  -6   1    8.60    4.20
  -8  -6   1    7.40    2.50
   7   6  -1  115.89   20.90
   7   6  -1   70.59    5.90
   7   6  -1   63.99    6.40
   7   6  -1   32.00   25.40
   7   6  -1   63.29    5.90
   7   6  -1   68.89    5.50
   7   6  -1   64.29    5.70
  -7  -6   1   59.29    6.80
  -7  -6   1   65.89    6.80
  -7  -6   1   61.69    5.70
  -7  -6   1   64.19    6.60
  -7  -6   1   61.39    5.40
  -7  -6   1   71.79    6.60
  -7  -6   1   63.19    5.90
   6   6  -1    2.60    1.40
   6   6  -1  -27.30   20.80
   6   6  -1    3.00    1.80
   6   6  -1    2.30    2.10
   6   6  -1    2.00    1.70
   6   6  -1    1.20    1.50
   6   6  -1    1.80    3.60
   6   6  -1    3.70    1.60
  -6  -6   1    1.30    1.50
  -6  -6   1    1.30    1.50
  -6  -6   1    1.40    1.70
  -6  -6   1    0.00    1.30
  -6  -6   1    2.40    2.00
   5   6  -1   57.69    5.40
   5   6  -1   62.99    4.70
   5   6  -1   68.29    5.60
   5   6  -1   59.79    4.70
   5   6  -1   59.59    8.50
   5   6  -1   20.20   18.20
  -5  -6   1   68.19    5.40
  -5  -6   1   51.59    5.80
  -5  -6   1   58.99    5.20
  -5  -6   1   60.29    6.40
   4   6  -1  120.09    7.80
   4   6  -1  102.49    9.70
   4   6  -1  115.39    7.30
   4   6  -1  123.09    8.30
   4   6  -1  115.19    7.10
   4   6  -1  114.09    8.40
   4   6  -1   90.69   23.40
   4   6  -1  118.59    7.20
   4   6  -1  131.39   11.20
  -4  -6   1  114.89    7.90
  -4  -6   1  127.49    8.50
  -4  -6   1  113.69    9.30
  -4  -6   1  104.39    7.50
  -4  -6   1  110.89    7.70
  -4  -6   1  104.19    8.90
   3   6  -1  111.19    6.90
   3   6  -1  112.99    6.50
   3   6  -1  110.49    7.40
   3   6  -1  103.69    7.90
   3   6  -1  106.99    7.00
   3   6  -1   98.39    6.40
  -3  -6   1   96.89    7.10
  -3  -6   1  107.29    6.30
  -3  -6   1  104.19    6.90
  -3  -6   1  100.09    6.80
  -3  -6   1  101.09    7.50
  -3  -6   1   98.59    8.50
  -3  -6   1   98.19    8.50
   2   6  -1  559.74   33.30
   2   6  -1  599.34   31.80
   2   6  -1  633.44   31.30
   2   6  -1  565.84   32.10
   2   6  -1  657.13   32.30
   2   6  -1  632.64   32.40
   2   6  -1  679.83   62.09
   2   6  -1  594.64   34.20
   2   6  -1  607.84   31.20
   2   6  -1  604.04   32.10
  -2  -6   1  552.74   32.50
  -2  -6   1  608.54   31.60
  -2  -6   1  616.24   34.30
  -2  -6   1  539.85   33.80
  -2  -6   1  618.74   31.80
  -2  -6   1  575.54   32.50
   1   6  -1  177.38   11.50
   1   6  -1  205.88   30.10
   1   6  -1  182.58   11.80
   1   6  -1  193.18   10.70
   1   6  -1  225.78   16.10
   1   6  -1  191.68   11.10
   1   6  -1  185.28   13.00
   1   6  -1  187.18   31.50
   1   6  -1  174.38   12.70
   1   6  -1  213.78   13.80
   1   6  -1  218.48   11.60
   1   6  -1  196.48   12.00
  -1  -6   1  199.38   11.20
  -1  -6   1  190.38   11.90
  -1  -6   1  194.88   13.80
   0   6  -1  417.56   23.80
   0   6  -1  470.85   42.90
   0   6  -1  436.96   25.60
   0   6  -1  436.36   26.50
   0   6  -1  449.36   24.60
   0   6  -1  433.16   23.10
   0   6  -1  437.56   24.60
   0   6  -1  423.46   46.70
   0   6  -1  472.55   26.20
   0   6  -1  455.65   23.70
   0   6  -1  421.46   24.30
   0  -6   1  464.55   24.60
   0  -6   1  422.06   24.40
   0  -6   1  457.25   23.80
   0  -6   1  443.06   27.20
  -1   6  -1  223.88   15.10
  -1   6  -1  187.18   30.20
  -1   6  -1  226.08   12.80
  -1   6  -1  218.68   12.00
  -1   6  -1  225.38   13.60
  -1   6  -1  293.47   48.30
  -1   6  -1  215.28   15.10
  -1   6  -1  212.58   13.30
  -1   6  -1  225.88   12.90
  -1   6  -1  211.08   13.60
  -1   6  -1  256.07   13.10
  -1   6  -1  233.78   14.10
  -1   6  -1  200.98   14.60
  -1   6  -1  201.88   15.60
  -1   6  -1  202.18   19.80
   1  -6   1  221.38   13.70
   1  -6   1  223.98   13.40
   1  -6   1  197.58   12.90
   1  -6   1  238.28   13.10
  -2   6  -1   13.50    1.60
  -2   6  -1   10.60    5.90
  -2   6  -1   14.30    2.90
  -2   6  -1  -16.00   17.40
  -2   6  -1    7.00    1.80
  -2   6  -1    2.20    3.20
  -2   6  -1   13.50    3.40
  -2   6  -1  -20.10   40.70
  -2   6  -1   11.00    2.10
  -2   6  -1    7.90    1.90
  -2   6  -1   16.00    3.20
  -2   6  -1    7.10    2.00
  -2   6  -1   16.20    2.90
   2  -6   1   15.00    2.70
   2  -6   1    9.30    2.60
   2  -6   1    9.90    2.10
   2  -6   1   15.10    2.70
  -3   6  -1  150.88   10.90
  -3   6  -1  144.69   10.70
  -3   6  -1  128.79    9.20
  -3   6  -1   86.69   27.00
  -3   6  -1  125.99   10.90
  -3   6  -1  133.79    9.60
  -3   6  -1  148.39    9.10
  -3   6  -1  144.39   10.20
  -3   6  -1  147.29   11.70
   3  -6   1  155.08   10.00
   3  -6   1  131.79   10.40
  -4   6  -1  186.48   12.10
  -4   6  -1  174.68   11.80
  -4   6  -1  195.28   13.00
  -4   6  -1  192.18   11.90
  -4   6  -1  177.28   12.30
  -4   6  -1  190.28   14.20
  -4   6  -1  126.59   31.40
  -4   6  -1  189.68   11.40
   4  -6   1  186.78   13.40
   4  -6   1  161.68   12.00
   4  -6   1  191.78   12.50
   4  -6   1  195.98   12.60
  -5   6  -1    0.60    1.80
  -5   6  -1    1.40    1.50
  -5   6  -1    0.00    1.00
  -5   6  -1   14.60   27.50
  -5   6  -1    1.70    1.50
  -5   6  -1   -0.20    1.40
  -5   6  -1   -1.80    4.00
   5  -6   1   -0.50    1.50
   5  -6   1    0.80    1.90
   5  -6   1    4.00    2.50
   5  -6   1   -0.90    1.20
  -6   6  -1   19.00    5.20
  -6   6  -1   14.70    2.90
  -6   6  -1   13.30    3.20
  -6   6  -1   18.10    3.60
   6  -6   1   22.00    3.60
   6  -6   1   20.80    4.20
   6  -6   1   22.60    4.10
  -7   6  -1   13.10    2.40
  -7   6  -1    9.30    3.80
   7  -6   1   11.40    2.70
   7  -6   1   10.50    2.90
   7  -6   1    4.70    3.70
   7  -6   1   12.50    2.70
  -8   6  -1   21.10    3.70
  -8   6  -1   28.10    4.70
   8  -6   1   21.70    3.70
   8  -6   1   20.30    4.30
   8  -6   1   32.70    3.40
  13   5  -1    8.30    2.90
  13   5  -1    5.70    1.70
 -13  -5   1   11.70    3.80
  12   5  -1   20.00    3.60
  12   5  -1   20.10    4.50
  12   5  -1   18.30    3.70
 -12  -5   1   23.20    4.00
 -12  -5   1   20.80    3.30
 -12  -5   1   20.40    3.80
  11   5  -1   13.70    4.00
  11   5  -1   21.60    5.20
  11   5  -1   16.30    3.90
  11   5  -1   10.20    4.00
 -11  -5   1   22.80    6.60
 -11  -5   1   22.30    5.70
  10   5  -1   34.80    4.90
  10   5  -1   41.80    7.50
  10   5  -1   46.30    9.80
  10   5  -1   37.90    5.10
  10   5  -1   42.70    6.20
 -10  -5   1   41.00    5.80
 -10  -5   1   53.59    7.80
 -10  -5   1   43.70    5.90
   9   5  -1  228.48   28.90
   9   5  -1  144.79   84.99
   9   5  -1  171.68   12.60
   9   5  -1  178.88   12.90
   9   5  -1  199.08   12.80
   9   5  -1  166.78   13.70
  -9  -5   1  181.48   13.70
  -9  -5   1  173.68   12.50
  -9  -5   1  171.68   12.50
  -9  -5   1  177.78   13.90
   8   5  -1   64.69    6.50
   8   5  -1   56.09    6.60
   8   5  -1   57.09    5.70
   8   5  -1   49.60   12.10
   8   5  -1   57.79    5.50
   8   5  -1   12.30   48.40
   8   5  -1   58.39    7.10
  -8  -5   1   62.69    6.00
  -8  -5   1   73.49    8.20
  -8  -5   1   59.39    7.10
  -8  -5   1   41.60    5.90
  -8  -5   1   67.69    7.10
  -8  -5   1   61.69    6.60
  -8  -5   1   40.40    7.20
   7   5  -1  172.58   17.00
   7   5  -1  161.88   10.90
   7   5  -1  179.38   12.40
   7   5  -1  100.39   36.90
   7   5  -1  174.58   11.50
   7   5  -1  175.48   11.60
   7   5  -1  172.18   11.30
  -7  -5   1  177.88   11.70
  -7  -5   1  175.98   11.20
  -7  -5   1  165.08   11.70
  -7  -5   1  165.78   12.50
  -7  -5   1  163.98   12.20
  -7  -5   1  171.28   10.90
  -7  -5   1  157.18   13.20
  -7  -5   1  186.18   12.90
   6   5  -1   83.09    6.30
   6   5  -1   86.79    6.70
   6   5  -1   84.29    6.80
   6   5  -1   87.29    6.70
   6   5  -1   92.49    7.50
   6   5  -1  101.99   38.70
   6   5  -1   94.39   11.10
  -6  -5   1   82.69    6.50
  -6  -5   1   88.39    7.80
  -6  -5   1   90.59    7.00
  -6  -5   1   88.99    7.50
  -6  -5   1   93.39    7.90
  -6  -5   1   87.09    6.40
  -6  -5   1   92.49    7.20
   5   5  -1    2.50    1.70
   5   5  -1    1.80    1.50
   5   5  -1    6.50    1.80
   5   5  -1    6.30    1.70
   5   5  -1    2.40    1.60
   5   5  -1    2.70    1.40
   5   5  -1    6.20   15.90
   5   5  -1    5.20    3.00
   5   5  -1    3.70    3.00
  -5  -5   1    2.90    1.40
  -5  -5   1    4.60    2.40
  -5  -5   1    1.30    1.70
  -5  -5   1    4.10    1.80
  -5  -5   1    5.70    1.90
  -5  -5   1    8.40    1.90
   4   5  -1   43.90    4.10
   4   5  -1   42.70    4.10
   4   5  -1   42.10    6.70
   4   5  -1   43.80    4.20
   4   5  -1   42.30    4.90
   4   5  -1   41.10    3.40
   4   5  -1   53.69   21.70
   4   5  -1   39.90    3.50
   4   5  -1   39.20    3.80
  -4  -5   1   37.80    4.70
  -4  -5   1   44.80    3.90
  -4  -5   1   44.40    3.70
  -4  -5   1   39.50    3.90
  -4  -5   1   44.60    4.20
   3   5  -1   96.09   22.80
   3   5  -1   91.19    5.60
   3   5  -1   98.19    8.70
   3   5  -1   94.59    5.50
   3   5  -1   88.59    5.90
   3   5  -1   88.49    7.50
   3   5  -1   90.19    6.80
   3   5  -1   88.59    6.10
  -3  -5   1   90.29    6.10
  -3  -5   1   84.19    5.90
  -3  -5   1   88.39    7.20
  -3  -5   1   86.79    6.10
  -3  -5   1   82.59    7.20
  -3  -5   1   89.59    5.30
   2   5  -1    7.20    2.00
   2   5  -1   10.30   13.40
   2   5  -1    5.30    1.10
   2   5  -1    2.90    2.50
   2   5  -1    4.50    1.70
   2   5  -1    5.20    1.20
   2   5  -1    7.50    1.50
   2   5  -1    9.70    1.70
  -2  -5   1    5.60    1.40
  -2  -5   1    6.80    2.40
  -2  -5   1    9.80    1.80
  -2  -5   1    6.60    1.30
  -2  -5   1    7.40    1.90
   1   5  -1   14.30    2.40
   1   5  -1   14.40    2.20
   1   5  -1    9.20    3.60
   1   5  -1    8.70    1.40
   1   5  -1   16.30   12.60
   1   5  -1   10.30   20.70
   1   5  -1   10.40    2.90
   1   5  -1   11.50    1.80
   1   5  -1   13.10    2.60
   1   5  -1   11.50    2.20
   1   5  -1   11.30    1.70
   1   5  -1   13.30    1.30
  -1  -5   1    9.60    2.80
  -1  -5   1   10.40    1.80
  -1  -5   1   11.40    1.60
  -1  -5   1   15.10    2.10
   0   5  -1   28.50    2.20
   0   5  -1   26.40    2.70
   0   5  -1   18.40   12.90
   0   5  -1    3.60   19.50
   0   5  -1   35.20    4.20
   0   5  -1   24.30    4.20
   0   5  -1   29.30    2.30
   0   5  -1   32.70    4.80
   0   5  -1   25.30    2.50
   0   5  -1   40.40    5.80
   0   5  -1   26.40    2.60
   0   5  -1   39.00    5.60
   0   5  -1   24.40    4.00
   0   5  -1   36.90    3.30
   0  -5   1   27.20    5.10
   0  -5   1   30.50    3.50
   0  -5   1   33.70    3.10
   0  -5   1   23.10    3.00
   0  -5   1   27.00    2.40
  -1   5  -1    7.70    1.70
  -1   5  -1   15.20    2.70
  -1   5  -1    0.70   26.10
  -1   5  -1   -4.60   13.00
  -1   5  -1   11.40    1.50
  -1   5  -1   11.00    4.10
  -1   5  -1   13.20    1.90
  -1   5  -1   15.50    2.80
  -1   5  -1   14.10    2.40
  -1   5  -1    6.50    2.70
  -1   5  -1   14.80    2.70
   1  -5   1   11.20    2.40
   1  -5   1   12.60    2.30
   1  -5   1   13.20    1.90
  -2   5  -1   24.20    4.80
  -2   5  -1   20.70   16.70
  -2   5  -1   25.50    3.70
  -2   5  -1    0.70   40.90
  -2   5  -1   17.30    6.00
  -2   5  -1   19.90    3.70
  -2   5  -1   20.30    2.00
  -2   5  -1   23.40    3.70
  -2   5  -1   22.00    4.10
  -2   5  -1   21.30    2.80
  -2   5  -1   27.00    3.00
  -2   5  -1   22.10    3.00
  -2   5  -1   23.70    3.00
   2  -5   1   20.40    3.00
   2  -5   1   15.90    3.10
   2  -5   1   22.20    3.20
   2  -5   1   29.20    3.70
  -3   5  -1  187.68   11.40
  -3   5  -1  179.18   12.20
  -3   5  -1  152.68   12.20
  -3   5  -1  163.78   11.20
  -3   5  -1  184.38   10.90
  -3   5  -1  178.78   11.70
  -3   5  -1  173.28   11.20
  -3   5  -1  127.89   26.20
  -3   5  -1  168.78   10.00
  -3   5  -1  173.18   11.60
  -3   5  -1  186.78   13.40
   3  -5   1  174.88   11.20
   3  -5   1  179.18   11.20
   3  -5   1  171.78   11.00
   3  -5   1  181.58   12.00
  -4   5  -1    4.10    1.60
  -4   5  -1    1.90    1.50
  -4   5  -1    4.10    1.10
  -4   5  -1    1.20    1.90
  -4   5  -1    2.50    1.80
  -4   5  -1   30.30   23.70
  -4   5  -1    4.10    1.90
  -4   5  -1    7.40    1.90
   4  -5   1    2.40    1.90
   4  -5   1    1.10    2.00
   4  -5   1    5.20    2.40
  -5   5  -1   94.89    6.40
  -5   5  -1   94.79    8.10
  -5   5  -1  115.29    8.30
  -5   5  -1   63.59   28.90
  -5   5  -1   91.59    7.30
  -5   5  -1  108.79    7.80
  -5   5  -1  111.29    7.60
  -5   5  -1   96.79   10.40
   5  -5   1  101.29    8.20
   5  -5   1  107.49    8.20
   5  -5   1   96.99    8.80
   5  -5   1  110.99    8.30
  -6   5  -1    0.20    1.30
  -6   5  -1   -7.20   30.50
  -6   5  -1    0.90    1.60
  -6   5  -1    1.50    1.80
  -6   5  -1   -2.50    4.20
  -6   5  -1    0.00    1.00
   6  -5   1    1.10    1.70
   6  -5   1    4.70    2.30
   6  -5   1    0.70    1.80
   6  -5   1   -1.40    1.60
  -7   5  -1   26.80    4.90
  -7   5  -1   25.70    3.90
  -7   5  -1   29.10    4.20
  -7   5  -1   18.20    5.90
  -7   5  -1  -36.60   33.10
  -7   5  -1   29.50    3.60
   7  -5   1   27.60    4.80
   7  -5   1   27.00    4.20
   7  -5   1   24.20    5.00
   7  -5   1   28.00    4.50
  -8   5  -1   28.00    3.90
  -8   5  -1   24.30    5.50
  -8   5  -1   21.90    3.50
   8  -5   1   20.40    3.50
   8  -5   1   21.00    3.80
   8  -5   1   24.20    3.80
  -9   5  -1    0.10    1.20
  -9   5  -1   -0.40    2.10
   9  -5   1    0.10    1.10
   9  -5   1    1.70    1.70
   9  -5   1   -0.60    1.30
  13   4  -1   15.90    2.50
  12   4  -1    0.30    1.80
  12   4  -1    1.30    1.90
  12   4  -1    0.20    1.40
 -12  -4   1    0.10    1.70
 -12  -4   1    2.00    1.90
  11   4  -1   37.80    5.90
  11   4  -1   30.40    6.30
  11   4  -1   31.70    5.10
  11   4  -1   23.30    4.50
 -11  -4   1   31.40    7.20
 -11  -4   1   38.00    5.80
 -11  -4   1   39.70    4.00
  10   4  -1   45.40    6.20
  10   4  -1   32.40    5.20
  10   4  -1   41.90    6.20
  10   4  -1   32.70    4.70
 -10  -4   1   45.00    6.90
 -10  -4   1   44.10    5.70
   9   4  -1  123.59    9.30
   9   4  -1  119.69    9.80
   9   4  -1  121.89   11.00
   9   4  -1  145.49   10.50
   9   4  -1  133.49   10.00
   9   4  -1  112.99   10.40
  -9  -4   1  129.59    9.80
  -9  -4   1  119.39   11.40
  -9  -4   1  131.29   11.00
  -9  -4   1  126.99    9.50
   8   4  -1   23.60    3.70
   8   4  -1  -48.50   36.90
   8   4  -1   29.80    5.10
   8   4  -1   34.10    4.50
   8   4  -1   30.90    4.80
   8   4  -1   25.70    4.10
   8   4  -1   21.10    9.10
   8   4  -1   22.30    3.60
   8   4  -1   31.50    5.00
  -8  -4   1   22.10    3.70
  -8  -4   1   33.50    5.80
  -8  -4   1   35.40    6.20
  -8  -4   1   16.90    5.60
  -8  -4   1   25.30    4.60
  -8  -4   1   24.80    4.00
  -8  -4   1   20.90    4.20
   7   4  -1   29.00    4.20
   7   4  -1   25.20    3.60
   7   4  -1   22.90    3.50
   7   4  -1   28.00    4.10
   7   4  -1   -6.90   33.30
   7   4  -1   15.40    6.90
   7   4  -1   17.80    3.50
   7   4  -1   21.10    3.90
  -7  -4   1   29.50    4.30
  -7  -4   1   23.70    4.00
  -7  -4   1   19.90    4.80
  -7  -4   1   22.40    4.40
  -7  -4   1   20.80    4.00
  -7  -4   1   22.50    3.80
  -7  -4   1   22.20    4.50
  -7  -4   1   19.80    3.30
   6   4  -1   56.09    5.20
   6   4  -1   51.69    5.50
   6   4  -1   59.09    5.20
   6   4  -1   62.99    5.30
   6   4  -1   63.79    4.90
   6   4  -1   78.09   44.70
   6   4  -1   66.99   10.70
  -6  -4   1   60.99    5.80
  -6  -4   1   62.49    6.10
  -6  -4   1   61.99    5.20
  -6  -4   1   55.99    4.90
  -6  -4   1   57.19    5.90
  -6  -4   1   52.09    5.10
   5   4  -1   78.89    5.80
   5   4  -1  105.99   35.50
   5   4  -1   63.89    5.70
   5   4  -1   72.89    6.20
   5   4  -1   78.39    5.70
   5   4  -1   68.29    5.30
   5   4  -1   86.19    9.60
   5   4  -1   81.99    5.80
   5   4  -1   78.39    5.50
   5   4  -1   64.19    7.00
  -5  -4   1   71.39    6.40
  -5  -4   1   77.19    6.10
  -5  -4   1   77.49    6.40
  -5  -4   1   71.09    5.80
  -5  -4   1   74.39    5.60
  -5  -4   1   78.29    6.80
   4   4  -1   -0.70   21.70
   4   4  -1    7.30    1.80
   4   4  -1   11.10    2.40
   4   4  -1    5.40    1.40
   4   4  -1    1.60    3.20
   4   4  -1    9.10    1.90
   4   4  -1    9.00    1.40
   4   4  -1    8.40    2.20
   4   4  -1    6.90    1.60
  -4  -4   1    6.60    2.30
  -4  -4   1    8.10    2.40
  -4  -4   1    5.70    1.70
  -4  -4   1    9.30    1.70
  -4  -4   1    9.90    2.30
   3   4  -1  916.21   65.79
   3   4  -1  824.52   44.60
   3   4  -1  900.81   47.40
   3   4  -1  934.41   44.10
   3   4  -1  797.22   46.70
   3   4  -1  880.21   44.10
   3   4  -1  796.62   45.70
  -3  -4   1  847.92   44.40
  -3  -4   1  761.32   45.20
  -3  -4   1  826.72   45.50
  -3  -4   1  867.41   45.20
  -3  -4   1  911.01   44.70
   2   4  -1   45.10    4.50
   2   4  -1   46.20    3.80
   2   4  -1   37.20   14.10
   2   4  -1   43.00    4.50
   2   4  -1   43.90    5.20
   2   4  -1   45.20    3.60
   2   4  -1   45.40    3.10
   2   4  -1   47.20    3.00
   2   4  -1   43.70    3.70
  -2  -4   1   43.50    4.40
  -2  -4   1   50.49    3.70
  -2  -4   1   43.10    3.00
  -2  -4   1   41.40    3.30
   1   4  -1   23.40    2.00
   1   4  -1   25.10    2.50
   1   4  -1   24.30    4.50
   1   4  -1   23.50    1.90
   1   4  -1   29.80    2.90
   1   4  -1   32.90    4.00
   1   4  -1   37.30   12.40
  -1  -4   1   22.40    2.30
  -1  -4   1   26.50    2.40
  -1  -4   1   26.50    2.10
  -1  -4   1   23.10    3.50
   0   4  -1   28.80    2.60
   0   4  -1   30.60    2.80
   0   4  -1   34.60    2.40
   0   4  -1   41.30    3.40
   0   4  -1   34.60    2.50
   0   4  -1   43.80   12.10
   0   4  -1   31.70    3.90
   0   4  -1    6.90   15.40
   0   4  -1   41.00    3.30
   0   4  -1   37.50    3.10
   0   4  -1   30.60    4.30
   0  -4   1   30.40    3.00
   0  -4   1   40.60    3.00
   0  -4   1   35.50    4.20
  -1   4  -1  130.49   28.70
  -1   4  -1  120.09    7.60
  -1   4  -1  137.49   13.60
  -1   4  -1  163.08   22.30
  -1   4  -1  115.29    8.00
  -1   4  -1  123.89    7.90
  -1   4  -1  131.89    9.10
  -1   4  -1  128.79    8.60
  -1   4  -1  127.89    8.20
  -1   4  -1  135.19    7.30
  -1   4  -1  142.99    8.40
   1  -4   1  111.09    9.10
   1  -4   1  132.29    8.20
   1  -4   1  133.39    7.80
   1  -4   1  119.39    7.40
  -2   4  -1  305.27   17.40
  -2   4  -1  285.47   48.30
  -2   4  -1  271.97   17.00
  -2   4  -1  290.47   16.40
  -2   4  -1  274.67   19.20
  -2   4  -1  289.17   16.70
  -2   4  -1  310.37   15.60
  -2   4  -1  276.17   16.30
  -2   4  -1  289.47   16.80
   2  -4   1  287.87   16.10
   2  -4   1  285.77   16.40
   2  -4   1  313.67   17.00
  -3   4  -1  123.99    8.60
  -3   4  -1  120.99    7.70
  -3   4  -1  111.09    8.60
  -3   4  -1  105.99    8.10
  -3   4  -1  101.39    8.60
  -3   4  -1  107.79    7.40
  -3   4  -1   97.39    8.60
  -3   4  -1  116.59    6.80
   3  -4   1  107.79    6.50
   3  -4   1  122.79    7.80
   3  -4   1  112.69    7.70
   3  -4   1  119.29    8.30
  -4   4  -1   69.29    5.50
  -4   4  -1   65.69    5.40
  -4   4  -1   70.59    6.50
  -4   4  -1   59.39    6.50
  -4   4  -1   63.09    5.80
  -4   4  -1   67.49    4.70
   4  -4   1   66.19    5.60
   4  -4   1   72.09    6.30
   4  -4   1   67.49    5.50
   4  -4   1   67.39    5.60
  -5   4  -1  298.07   16.60
  -5   4  -1  302.17   17.80
  -5   4  -1  295.77   18.10
  -5   4  -1  287.87   17.70
  -5   4  -1  302.47   19.40
   5  -4   1  277.37   18.50
   5  -4   1  290.97   17.90
   5  -4   1  307.17   18.20
   5  -4   1  298.77   17.90
  -6   4  -1   83.29    7.20
  -6   4  -1   81.79    6.90
  -6   4  -1   77.59    5.80
  -6   4  -1   87.19    7.10
   6  -4   1   84.69    7.50
   6  -4   1   84.59    7.90
   6  -4   1   87.79    7.30
   6  -4   1   88.29    7.40
  -7   4  -1    0.10    1.40
  -7   4  -1    0.50    1.40
  -7   4  -1   -0.70    0.90
  -7   4  -1   -1.10    1.20
   7  -4   1   -0.70    1.40
   7  -4   1   -0.20    1.80
   7  -4   1    0.40    1.70
   7  -4   1    1.20    1.70
  -8   4  -1  -12.60   40.70
  -8   4  -1   -0.50    1.00
  -8   4  -1    6.50    5.70
  -8   4  -1    1.10    1.60
  -8   4  -1   -0.40    1.30
   8  -4   1    0.60    3.00
   8  -4   1    0.60    2.20
   8  -4   1    2.50    1.90
   8  -4   1    0.10    1.40
  -9   4  -1    2.20    1.70
   9  -4   1    3.10    2.10
   9  -4   1    1.50    1.90
   9  -4   1    5.10    3.00
 -10   4  -1   31.60    3.70
  10  -4   1   25.40    2.90
  10  -4   1   14.20    4.30
  12   3  -1   11.90    2.90
 -12  -3   1   11.20    2.70
 -12  -3   1   12.30    3.40
  11   3  -1   -0.80    1.40
  11   3  -1    3.10    2.60
  11   3  -1    0.90    1.80
 -11  -3   1   -1.50    1.50
 -11  -3   1    1.40    1.90
  10   3  -1  165.28   12.00
  10   3  -1  168.38   12.10
  10   3  -1  147.99   10.90
  10   3  -1  158.98   11.60
 -10  -3   1  156.18   10.70
 -10  -3   1  178.58   13.00
 -10  -3   1  163.28   11.50
   9   3  -1   32.90    5.00
   9   3  -1   33.40    4.90
   9   3  -1   24.40    4.40
   9   3  -1   31.70    4.60
   9   3  -1   29.10    4.60
   9   3  -1   30.70    4.50
  -9  -3   1   32.70    4.60
  -9  -3   1   28.50    5.30
  -9  -3   1   24.50    4.10
  -9  -3   1   36.90    7.00
   8   3  -1   19.10    3.90
   8   3  -1   18.10    3.70
   8   3  -1   16.40    3.40
   8   3  -1   15.70    3.10
   8   3  -1   12.20    3.40
   8   3  -1   24.60    4.00
   8   3  -1   17.50    3.30
  -8  -3   1   22.10    3.60
  -8  -3   1   17.30    4.20
  -8  -3   1   14.20    4.00
   7   3  -1  290.57   16.60
   7   3  -1  281.47   16.00
   7   3  -1  240.18   18.60
   7   3  -1  284.17   16.60
   7   3  -1  276.17   16.20
   7   3  -1  451.55  144.19
   7   3  -1  253.87   22.80
   7   3  -1  251.67   17.00
   7   3  -1  281.27   16.60
  -7  -3   1  236.48   15.80
  -7  -3   1  293.37   16.60
  -7  -3   1  279.87   16.30
  -7  -3   1  275.07   17.60
  -7  -3   1  232.68   15.70
   6   3  -1  201.58   46.50
   6   3  -1  131.19    9.20
   6   3  -1  143.19    9.10
   6   3  -1  140.69    9.30
   6   3  -1  132.09    9.10
   6   3  -1  135.19   14.20
   6   3  -1  138.99    9.30
   6   3  -1  144.99   10.00
   6   3  -1  121.29    8.80
  -6  -3   1  133.09   10.50
  -6  -3   1  132.29    8.90
  -6  -3   1  120.39    9.40
  -6  -3   1  130.69    8.70
  -6  -3   1  135.39   10.10
  -6  -3   1  139.09    9.30
  -6  -3   1  143.79   10.00
  -6  -3   1  144.89    9.90
   5   3  -1   24.20    5.50
   5   3  -1   23.50    3.30
   5   3  -1   25.80    3.00
   5   3  -1   24.90    3.40
   5   3  -1   31.00    4.30
   5   3  -1   41.40   23.90
   5   3  -1   27.40    2.90
   5   3  -1   20.20    3.40
   5   3  -1   23.60    2.60
   5   3  -1   24.10    4.40
  -5  -3   1   28.40    3.70
  -5  -3   1   23.20    3.90
  -5  -3   1   26.60    4.20
  -5  -3   1   22.90    3.30
  -5  -3   1   27.20    4.30
  -5  -3   1   21.00    2.80
   4   3  -1  721.13   35.90
   4   3  -1  667.33   39.20
   4   3  -1  723.93   35.60
   4   3  -1  627.04   35.90
   4   3  -1  705.13   61.09
   4   3  -1  651.13   36.40
   4   3  -1  642.94   35.70
   4   3  -1  613.04   37.00
  -4  -3   1  690.63   36.10
  -4  -3   1  713.33   35.90
  -4  -3   1  739.63   38.90
  -4  -3   1  709.23   36.60
  -4  -3   1  705.03   36.80
  -4  -3   1  628.64   38.80
   3   3  -1  754.72   56.09
   3   3  -1  621.54   35.30
   3   3  -1  679.13   34.10
   3   3  -1  684.83   34.10
   3   3  -1  612.14   34.10
   3   3  -1  608.24   34.60
   3   3  -1  676.43   34.90
   3   3  -1  695.73   37.30
  -3  -3   1  676.63   34.60
  -3  -3   1  662.83   35.20
  -3  -3   1  622.94   35.80
   2   3  -1  154.68    8.70
   2   3  -1  168.48    8.70
   2   3  -1  173.78    8.70
   2   3  -1  147.69   22.00
   2   3  -1  151.68    9.80
   2   3  -1  171.28   11.20
   2   3  -1  164.78    9.40
  -2  -3   1  160.98    9.20
  -2  -3   1  134.39    9.90
  -2  -3   1  148.29    9.70
  -2  -3   1  148.69    8.90
  -2  -3   1  143.59    8.70
  -2  -3   1  164.38    8.60
   1   3  -1  377.16   18.80
   1   3  -1  378.26   19.10
   1   3  -1  380.76   31.60
   1   3  -1  352.66   18.90
   1   3  -1  371.56   19.50
   1   3  -1  340.77   19.70
   1   3  -1  378.26   20.90
  -1  -3   1  396.96   20.40
  -1  -3   1  361.36   19.40
  -1  -3   1  334.97   18.70
  -1  -3   1  376.46   19.20
   0   3  -1 1795.72   91.29
   0   3  -1 1825.62   91.29
   0   3  -1 1865.01  102.29
   0   3  -1 1877.61  100.89
   0  -3   1 1566.64   90.09
  -1   3  -1  164.18    9.20
  -1   3  -1  153.38   10.70
  -1   3  -1  180.38   11.80
  -1   3  -1  173.98    8.80
  -1   3  -1  110.39   20.30
  -1   3  -1  145.49    9.60
   1  -3   1  161.88    9.20
   1  -3   1  153.98    9.00
   1  -3   1  174.48    9.60
  -2   3  -1  112.99    7.70
  -2   3  -1  113.79    6.30
  -2   3  -1  104.09    9.70
  -2   3  -1   97.39    7.00
  -2   3  -1  114.39    7.30
  -2   3  -1  109.39    7.10
  -2   3  -1   85.79   34.10
  -2   3  -1  107.59    6.90
   2  -3   1   97.09    7.00
   2  -3   1  114.39    7.30
   2  -3   1  107.69    6.10
   2  -3   1  108.49    6.60
   2  -3   1  114.69    6.70
  -3   3  -1   40.00    3.80
  -3   3  -1   40.70    4.30
  -3   3  -1   39.00    4.20
  -3   3  -1   49.60    4.00
  -3   3  -1   38.20    3.70
  -3   3  -1   38.60    3.10
   3  -3   1   38.10    2.90
   3  -3   1   36.70    3.40
   3  -3   1   39.10    3.40
   3  -3   1   40.00    4.10
   3  -3   1   40.10    3.60
   3  -3   1   39.80    3.60
  -4   3  -1    8.00    2.60
  -4   3  -1    8.50    2.50
  -4   3  -1    1.90    1.70
  -4   3  -1    9.30    2.20
   4  -3   1    6.40    2.10
   4  -3   1    4.70    1.70
   4  -3   1    9.90    2.20
   4  -3   1   10.60    2.40
   4  -3   1    5.20    1.60
   4  -3   1    8.00    1.50
  -5   3  -1   57.59    4.90
  -5   3  -1   70.99    6.70
  -5   3  -1   74.79    6.00
  -5   3  -1   73.79    6.00
   5  -3   1   69.99    5.90
   5  -3   1   63.59    5.00
   5  -3   1   67.49    6.30
   5  -3   1   79.49    6.00
   5  -3   1   64.89    5.60
   5  -3   1   71.69    5.90
  -6   3  -1   23.40    3.90
  -6   3  -1   15.30    3.30
   6  -3   1   18.60    3.50
   6  -3   1   18.40    3.40
   6  -3   1   20.30    4.20
   6  -3   1   22.60    3.80
   6  -3   1   19.00    3.10
  -7   3  -1   14.90    4.80
  -7   3  -1   11.50    2.30
  -7   3  -1   12.40    3.00
  -7   3  -1   12.60    2.90
   7  -3   1    9.60    2.90
   7  -3   1    9.30    3.10
   7  -3   1   13.30    3.50
  -8   3  -1    1.50    1.80
  -8   3  -1    2.00    1.30
  -8   3  -1    3.20    1.80
  -8   3  -1    0.20    1.50
   8  -3   1    3.60    2.40
   8  -3   1    4.20    2.70
   8  -3   1    2.00    2.00
   8  -3   1    3.30    2.00
  -9   3  -1    1.00    1.40
  -9   3  -1    0.30    1.50
   9  -3   1    0.20    1.60
   9  -3   1    1.90    1.90
   9  -3   1    0.40    1.90
   9  -3   1   -0.30    1.60
 -10   3  -1    1.00    1.40
 -10   3  -1    4.30    1.80
  10  -3   1    1.30    2.10
  10  -3   1    8.40    2.20
  10  -3   1    1.30    1.70
  12   2  -1    7.30    1.90
 -12  -2   1    9.90    2.50
  11   2  -1    1.00    2.10
  11   2  -1   -0.60    1.50
 -11  -2   1    6.20    2.60
 -11  -2   1    2.30    1.80
  10   2  -1   -0.20    1.60
  10   2  -1    0.90    2.00
  10   2  -1    0.30    1.50
  10   2  -1    3.20    2.50
  10   2  -1    1.80    2.10
  10   2  -1    1.00    1.70
 -10  -2   1    0.00    1.50
 -10  -2   1    2.20    2.30
   9   2  -1   24.80    6.80
   9   2  -1   16.10    3.30
   9   2  -1   17.10    3.80
   9   2  -1   16.40    3.70
   9   2  -1   17.70    3.50
   9   2  -1   21.90    4.10
  -9  -2   1   21.20    3.60
  -9  -2   1   19.60    3.40
   8   2  -1    0.80    1.60
   8   2  -1    4.00    1.70
   8   2  -1    1.50    1.90
   8   2  -1    3.00    1.80
   8   2  -1    1.20    1.90
   8   2  -1    3.70    2.20
  -8  -2   1    1.50    1.80
  -8  -2   1    2.50    2.00
  -8  -2   1    2.20    2.20
  -8  -2   1    1.50    2.90
   7   2  -1  115.19    8.90
   7   2  -1  122.99    9.10
   7   2  -1  122.69    9.00
   7   2  -1  138.09    9.10
   7   2  -1  124.49    8.60
   7   2  -1  128.59    9.00
   7   2  -1  120.09    9.60
  -7  -2   1  123.69    9.90
  -7  -2   1  115.39    9.80
  -7  -2   1  125.19    8.60
  -7  -2   1  122.99    8.90
   6   2  -1   30.50    3.50
   6   2  -1  -13.30   37.10
   6   2  -1   40.10    5.00
   6   2  -1   32.50    3.80
   6   2  -1   31.40    4.90
   6   2  -1   34.80    4.30
   6   2  -1   23.50    7.30
   6   2  -1   37.70    3.80
  -6  -2   1   32.40    4.10
  -6  -2   1   37.60    7.80
  -6  -2   1   27.40    4.20
  -6  -2   1   35.30    4.50
  -6  -2   1   42.10    4.70
  -6  -2   1   26.00    5.20
   5   2  -1   11.70    2.70
   5   2  -1    9.70    5.70
   5   2  -1    9.60    2.60
   5   2  -1    9.10    2.00
   5   2  -1    9.10    2.00
   5   2  -1  -12.90   33.60
   5   2  -1   13.80    2.60
   5   2  -1   13.50    2.50
   5   2  -1   11.40    2.20
  -5  -2   1   10.60    2.80
  -5  -2   1   21.40    5.40
  -5  -2   1   17.60    2.40
  -5  -2   1   11.30    2.30
  -5  -2   1   10.20    2.80
  -5  -2   1   10.10    2.90
  -5  -2   1   12.10    2.80
   4   2  -1   59.89    5.50
   4   2  -1   46.60    5.00
   4   2  -1   59.29    4.60
   4   2  -1   61.79    4.70
   4   2  -1   58.69    4.40
   4   2  -1   56.99    4.50
   4   2  -1  123.49   64.79
   4   2  -1   64.19    4.70
   4   2  -1   60.79    4.90
  -4  -2   1   56.99    5.00
  -4  -2   1   63.49    5.30
  -4  -2   1   67.59    5.00
  -4  -2   1   59.69    4.20
  -4  -2   1   56.39    4.70
  -4  -2   1   56.09    4.30
  -4  -2   1   51.69    4.90
   3   2  -1   -0.40    0.80
   3   2  -1    0.60    1.00
   3   2  -1   -1.10    2.50
   3   2  -1    0.90    1.10
   3   2  -1   -0.70    1.30
   3   2  -1    0.20    1.30
   3   2  -1  -15.30   16.40
  -3  -2   1    1.30    1.30
  -3  -2   1    0.80    1.10
  -3  -2   1    0.40    1.40
  -3  -2   1    1.30    1.40
  -3  -2   1    0.10    0.90
   2   2  -1  994.10   50.39
   2   2  -1 1053.69   65.49
   2   2  -1 1026.90   51.99
   2   2  -1  892.81   49.60
  -2  -2   1 1036.80   50.09
  -2  -2   1  891.21   50.39
  -2  -2   1  959.30   50.19
   1   2  -1 3077.39  156.08
   1   2  -1 3174.68  166.18
  -1  -2   1 2947.31  156.28
   0   2  -1 2593.74  138.09
   0   2  -1 2529.15  130.49
   0   2  -1 2607.04  131.19
  -1   2  -1   85.69    4.70
  -1   2  -1   79.19    5.90
  -1   2  -1   76.09    4.40
   1  -2   1   78.59    4.40
   1  -2   1   83.29    4.90
   1  -2   1   78.59    7.20
   1  -2   1   92.49    5.20
   1  -2   1   74.99   22.30
   1  -2   1   85.99    5.20
   1  -2   1   80.99    4.80
  -2   2  -1   17.30    2.80
  -2   2  -1    8.60    2.20
  -2   2  -1    9.40    1.30
  -2   2  -1   10.70    2.10
   2  -2   1    9.20    1.60
   2  -2   1   10.80    1.40
   2  -2   1    8.40    1.80
   2  -2   1   39.50   28.60
   2  -2   1    8.60    5.10
   2  -2   1   13.30    1.70
  -3   2  -1    1.80    1.50
  -3   2  -1    2.10    1.40
  -3   2  -1    1.90    1.40
  -3   2  -1    2.70    1.60
  -3   2  -1    2.40    1.10
  -3   2  -1    3.20    1.80
   3  -2   1    1.90    1.40
   3  -2   1    2.60    1.40
   3  -2   1    2.30    1.60
   3  -2   1    1.60    1.30
   3  -2   1    3.20    1.20
   3  -2   1    4.30    2.80
   3  -2   1    2.80    1.00
  -4   2  -1   23.40    3.30
  -4   2  -1   22.40    3.70
  -4   2  -1   25.00    3.50
  -4   2  -1   29.10    3.70
  -4   2  -1   31.50    4.40
  -4   2  -1   20.40    2.60
  -4   2  -1   25.70    2.80
   4  -2   1   33.30    3.70
   4  -2   1   28.10    3.00
   4  -2   1   23.20    3.50
   4  -2   1   31.20    3.00
   4  -2   1   27.30    3.20
   4  -2   1   26.30    3.00
   4  -2   1   23.20    2.70
   4  -2   1   22.90    3.30
  -5   2  -1   10.00    2.80
  -5   2  -1    8.50    2.60
  -5   2  -1   12.80    2.20
  -5   2  -1    8.80    2.30
   5  -2   1   14.70    2.50
   5  -2   1    7.70    2.40
   5  -2   1    8.50    2.10
   5  -2   1   12.70    2.20
   5  -2   1   11.60    2.50
   5  -2   1    8.30    1.90
  -6   2  -1  130.39    8.20
  -6   2  -1  116.69   10.30
  -6   2  -1  126.29    8.70
   6  -2   1  132.19    9.40
   6  -2   1  124.39   10.30
   6  -2   1  115.79    9.20
   6  -2   1  119.79    8.80
   6  -2   1  111.29    8.10
   6  -2   1  120.19    8.90
  -7   2  -1  437.26   25.20
  -7   2  -1  411.86   24.30
  -7   2  -1  419.06   23.80
   7  -2   1  409.96   24.90
   7  -2   1  432.36   26.90
   7  -2   1  446.06   25.30
   7  -2   1  435.56   25.10
   7  -2   1  436.66   25.10
   7  -2   1  405.26   24.30
  -8   2  -1   85.09    6.60
  -8   2  -1   86.19    7.00
  -8   2  -1   89.79    7.90
   8  -2   1   90.19    8.20
   8  -2   1   94.99    8.00
   8  -2   1   92.59    8.00
   8  -2   1   86.79    7.90
  -9   2  -1   92.79    7.50
  -9   2  -1   94.09    8.10
  -9   2  -1   86.99    7.10
   9  -2   1   93.39    8.20
   9  -2   1  105.29    8.50
   9  -2   1   83.29    8.60
   9  -2   1  111.39    8.40
 -10   2  -1   30.70    4.40
 -10   2  -1   37.20    4.20
  10  -2   1   48.10    6.20
  10  -2   1   38.10    5.60
  10  -2   1   46.80    5.00
 -11   2  -1    4.60    1.70
 -11   2  -1    0.80    2.10
  11  -2   1    0.70    1.60
  11  -2   1    1.80    1.30
  12   1  -1   22.00    3.10
 -12  -1   1   31.10    3.20
 -12  -1   1   21.10    2.90
  11   1  -1   46.10    6.30
  11   1  -1   31.50    4.60
 -11  -1   1   43.10    4.80
 -11  -1   1   35.60    4.40
  10   1  -1    2.10    2.00
  10   1  -1    4.20    2.70
  10   1  -1    1.90    2.00
  10   1  -1    1.50    1.90
 -10  -1   1    3.90    2.10
 -10  -1   1    2.40    2.20
   9   1  -1   70.79    6.90
   9   1  -1   71.59    7.00
   9   1  -1   72.39    6.90
   9   1  -1   79.19    7.00
   9   1  -1   72.29    7.00
   9   1  -1   88.49    7.70
  -9  -1   1   70.19    7.00
  -9  -1   1   72.49    7.50
   8   1  -1   73.49    9.70
   8   1  -1   68.89    6.60
   8   1  -1   74.99    6.80
   8   1  -1   77.09    6.90
   8   1  -1   69.49    6.80
   8   1  -1   69.49    6.70
   8   1  -1   86.09   10.60
  -8  -1   1   72.99    5.90
  -8  -1   1   68.89    6.30
  -8  -1   1   79.29    7.60
   7   1  -1   32.40    4.20
   7   1  -1   47.70    7.40
   7   1  -1   31.50    4.60
   7   1  -1   30.80    4.70
   7   1  -1   32.10    4.60
   7   1  -1   32.00    5.80
  -7  -1   1   24.40    3.80
  -7  -1   1   28.90    3.90
  -7  -1   1   35.20    4.20
  -7  -1   1   36.00    6.20
  -7  -1   1   35.40    8.00
   6   1  -1   17.00    2.70
   6   1  -1   19.00    3.30
   6   1  -1   15.50    3.00
   6   1  -1   20.70    3.40
   6   1  -1   16.30    2.90
   6   1  -1   19.50    3.30
   6   1  -1   16.60    3.10
  -6  -1   1   12.90    2.70
  -6  -1   1   18.50    3.60
  -6  -1   1   18.90    3.70
  -6  -1   1   21.80    3.20
  -6  -1   1   17.50    3.60
   5   1  -1  707.03   40.80
   5   1  -1  779.12   40.30
   5   1  -1  676.83   78.79
   5   1  -1  805.62   40.80
   5   1  -1  780.62   40.70
   5   1  -1  739.23   42.20
   5   1  -1  748.53   40.90
   5   1  -1  754.12   40.80
   5   1  -1  723.93   45.30
  -5  -1   1  774.12   41.70
  -5  -1   1  829.42   41.50
  -5  -1   1  786.82   41.40
  -5  -1   1  791.62   40.60
  -5  -1   1  748.93   40.60
   4   1  -1   76.69    5.40
   4   1  -1   75.19    5.20
   4   1  -1   72.19    4.80
   4   1  -1   69.89    5.50
   4   1  -1   66.59    5.70
   4   1  -1   72.19    5.10
   4   1  -1   73.49    5.50
  -4  -1   1   67.09    6.10
  -4  -1   1   69.49    5.20
  -4  -1   1   66.09    5.80
  -4  -1   1   65.29    5.00
  -4  -1   1   71.79    5.10
  -4  -1   1   68.69    5.50
   3   1  -1  165.38   12.10
   3   1  -1  169.88    9.90
   3   1  -1  228.98   32.80
   3   1  -1  158.58    9.10
   3   1  -1  153.38    9.30
   3   1  -1  156.88    9.90
  -3  -1   1  146.09   10.10
  -3  -1   1  153.98    9.40
  -3  -1   1  186.78   10.00
   2   1  -1  165.68    9.60
   2   1  -1  177.58    9.20
   2   1  -1  162.48   11.10
   2   1  -1  152.38    9.20
   2   1  -1  160.88    9.50
   2   1  -1  188.68   26.00
   2   1  -1  167.18    9.00
  -2  -1   1  177.88    9.60
  -2  -1   1  185.88    9.60
  -2  -1   1  145.89    9.60
  -2  -1   1  154.58    9.20
  -2  -1   1  165.48    9.60
   1   1  -1  308.27   16.90
   1   1  -1  347.87   18.40
   1   1  -1  365.16   27.50
   1   1  -1  343.17   16.90
   1   1  -1  279.97   17.40
   1   1  -1  359.06   17.30
  -1  -1   1  334.87   17.20
  -1  -1   1  306.97   34.40
  -1  -1   1  324.37   17.30
  -1  -1   1  319.07   17.30
   0   1  -1    9.20    1.60
   0   1  -1   11.50    1.10
   0   1  -1   11.80    5.30
   0   1  -1   12.90    1.20
   0   1  -1   10.00    0.90
   0   1  -1   13.40    1.70
   0  -1   1   10.90    1.60
   0  -1   1   10.20    1.00
   0  -1   1   11.60    1.10
   0  -1   1   10.80    1.10
  -1   1  -1   33.90    2.10
  -1   1  -1   35.60    2.90
  -1   1  -1   32.80    2.20
  -1   1  -1   33.90    2.80
   1  -1   1   34.70    2.30
   1  -1   1   33.50   12.40
   1  -1   1   34.40    2.40
   1  -1   1   33.40    2.10
   1  -1   1   33.00    2.50
   1  -1   1   32.10    3.60
  -2   1  -1  617.24   30.90
  -2   1  -1  629.74   31.80
  -2   1  -1  598.24   31.30
  -2   1  -1  559.54   31.20
  -2   1  -1  609.64   53.69
  -2   1  -1  566.74   33.10
   2  -1   1  586.24   31.10
   2  -1   1  604.04   31.00
   2  -1   1  632.94   46.20
   2  -1   1  568.04   32.60
   2  -1   1  625.44   30.90
   2  -1   1  628.14   31.70
  -3   1  -1  742.63   42.50
  -3   1  -1  841.42   91.49
  -3   1  -1  789.42   43.10
  -3   1  -1  871.61   41.80
  -3   1  -1  827.12   43.10
   3  -1   1  850.71   41.90
   3  -1   1  847.22   45.70
   3  -1   1  796.22   42.20
   3  -1   1  750.92   42.20
   3  -1   1  793.72   42.00
   3  -1   1  821.22   41.80
  -4   1  -1  766.72   41.60
  -4   1  -1  778.92   44.00
  -4   1  -1  825.72   40.90
  -4   1  -1  859.21   41.50
  -4   1  -1  702.83   40.90
  -4   1  -1  811.62   42.20
   4  -1   1  837.72   42.30
   4  -1   1  798.62   41.00
   4  -1   1  838.22   79.99
   4  -1   1  752.62   41.30
   4  -1   1  741.53   41.30
   4  -1   1  780.22   41.20
   4  -1   1  733.23   44.70
   4  -1   1  779.62   41.60
   4  -1   1  799.02   41.00
  -5   1  -1 1343.57   70.39
  -5   1  -1 1318.27   69.79
  -5   1  -1 1375.26   70.99
  -5   1  -1 1273.27   69.49
  -5   1  -1 1431.56   71.09
  -5   1  -1 1285.47   69.39
   5  -1   1 1393.76   69.69
   5  -1   1 1311.77   70.59
   5  -1   1 1362.16   69.59
   5  -1   1 1391.36   69.99
   5  -1   1 1350.06   70.09
   5  -1   1 1304.07   69.99
  -6   1  -1   78.09    5.90
  -6   1  -1   79.79    5.70
  -6   1  -1   87.19    7.10
  -6   1  -1   76.19    7.00
  -6   1  -1   75.89    6.50
   6  -1   1   84.49    6.10
   6  -1   1   83.49    6.60
   6  -1   1   74.89    6.00
   6  -1   1   68.09    6.10
   6  -1   1   77.59    6.30
  -7   1  -1   13.40    3.10
  -7   1  -1   10.60    2.40
  -7   1  -1   13.50    2.70
  -7   1  -1   10.90    3.10
   7  -1   1   18.20    3.50
   7  -1   1   11.60    2.80
   7  -1   1   12.90    2.80
   7  -1   1   12.10    3.20
   7  -1   1   11.10    2.70
   7  -1   1   12.80    2.50
  -8   1  -1   36.90    4.00
  -8   1  -1   44.40    6.10
  -8   1  -1   42.40    4.30
   8  -1   1   50.69    6.30
   8  -1   1   37.80    5.50
   8  -1   1   34.10    5.10
   8  -1   1   40.90    5.70
   8  -1   1   44.70    5.60
   8  -1   1   37.00    5.40
  -9   1  -1   16.70    3.00
  -9   1  -1   15.50    3.80
   9  -1   1   15.40    3.90
   9  -1   1   17.10    4.00
   9  -1   1   13.60    3.70
   9  -1   1   22.10    4.30
 -10   1  -1    6.70    2.20
 -10   1  -1   10.30    2.30
 -10   1  -1   11.20    2.90
  10  -1   1    9.50    2.40
  10  -1   1    9.90    3.50
  10  -1   1    9.60    2.60
  10  -1   1   10.70    2.90
 -11   1  -1   -0.60    1.20
 -11   1  -1    1.80    2.20
  11  -1   1    0.20    1.50
  11  -1   1    0.20    1.90
  11   0  -1   28.20    4.80
  11   0  -1   39.00    4.00
 -11   0   1   30.80    4.10
 -11   0   1   40.60    7.10
  10   0  -1    0.20    1.80
  10   0  -1    7.20    2.50
  10   0  -1    3.00    2.30
 -10   0   1    1.40    1.60
 -10   0   1    0.70    1.70
   9   0  -1    1.20    1.80
   9   0  -1    0.60    1.80
   9   0  -1    0.60    1.70
   9   0  -1    1.00    1.80
   9   0  -1    1.00    1.70
  -9   0   1    7.00    2.00
  -9   0   1    2.80    2.40
   8   0  -1   83.89    7.50
   8   0  -1   78.09    7.20
   8   0  -1   75.39    6.80
   8   0  -1   78.79    7.30
   8   0  -1   76.29    7.00
   8   0  -1   81.29    7.40
  -8   0   1   80.49    7.60
  -8   0   1   80.19    6.60
   7   0  -1   12.00    4.40
   7   0  -1   10.70    2.90
   7   0  -1   14.40    3.00
   7   0  -1   13.80    2.90
   7   0  -1   16.50    3.50
  -7   0   1   12.70    2.80
  -7   0   1   14.60    3.50
  -7   0   1   13.30    2.70
   6   0  -1   21.10    3.50
   6   0  -1   20.80    3.60
   6   0  -1   19.00    3.20
   6   0  -1   23.70    3.50
   6   0  -1   23.20    5.20
   6   0  -1   20.60    3.00
  -6   0   1   23.40    3.70
  -6   0   1   20.70    3.30
  -6   0   1   22.30    4.10
  -6   0   1   22.70    3.90
  -6   0   1   26.60    3.40
  -6   0   1   21.10    3.10
   5   0  -1  203.38   12.60
   5   0  -1  180.68   13.70
   5   0  -1  217.78   12.90
   5   0  -1  225.38   12.70
   5   0  -1  192.28   13.00
   5   0  -1  203.38   12.70
   5   0  -1  186.68   13.40
   5   0  -1  222.38   12.30
  -5   0   1  221.58   12.40
  -5   0   1  186.48   13.00
  -5   0   1  178.08   13.10
  -5   0   1  240.58   13.80
  -5   0   1  208.48   12.30
  -5   0   1  233.38   13.60
  -5   0   1  210.08   12.50
   4   0  -1    9.30    6.70
   4   0  -1   16.10    2.30
   4   0  -1   14.60    2.30
   4   0  -1  -75.09   43.80
   4   0  -1   16.70    2.40
   4   0  -1   15.50    2.20
   4   0  -1   14.30    2.70
   4   0  -1   22.70    3.10
  -4   0   1   18.50    2.90
  -4   0   1   13.20    3.00
  -4   0   1   15.50    2.40
  -4   0   1   14.80    2.70
  -4   0   1   13.10    2.60
  -4   0   1   13.90    2.70
  -4   0   1   16.00    2.30
  -4   0   1   18.70    3.40
  -4   0   1   20.30    2.80
   3   0  -1  170.48   10.20
   3   0  -1  117.59   26.50
   3   0  -1  168.48   10.10
   3   0  -1  156.78   12.90
   3   0  -1  167.78    9.50
   3   0  -1  166.18    9.70
   3   0  -1  178.28    9.80
   3   0  -1  160.88   10.60
  -3   0   1   90.79   48.20
  -3   0   1  151.48   12.60
  -3   0   1  162.58   10.20
  -3   0   1  188.78   10.30
  -3   0   1  165.68   10.40
  -3   0   1  170.68    9.70
   2   0  -1  607.24   34.30
   2   0  -1  656.43   32.30
   2   0  -1  579.84   50.09
   2   0  -1  645.24   32.60
   2   0  -1  637.74   32.20
  -2   0   1  498.85   52.69
  -2   0   1  643.64   32.80
  -2   0   1  564.54   34.60
  -2   0   1  655.23   32.40
   1   0  -1   43.50    2.60
   1   0  -1   33.00    3.60
   1   0  -1   36.20    2.60
   1   0  -1   34.60    2.30
   1   0  -1   36.30    2.40
   1   0  -1   28.30   10.50
  -1   0   1   43.80    2.60
  -1   0   1   37.00    2.40
  -1   0   1   36.10    2.60
  -1   0   1   35.80    2.50
  -1   0   1   38.50    2.50
  -1   0  -1  108.79   14.00
  -1   0  -1   95.79    5.50
  -1   0  -1  109.49    5.70
  -1   0  -1   98.09    5.60
  -1   0  -1  102.49    5.60
  -1   0  -1   99.89    5.50
  -1   0  -1  100.89    6.40
   1   0   1  101.49    5.50
   1   0   1  113.69    5.70
   1   0   1   97.59    5.50
   1   0   1  108.49    5.70
   1   0   1  103.89    5.50
   2   0   1 3240.88  171.18
   2   0   1 3515.55  181.08
  -3   0  -1  616.94   32.00
  -3   0  -1  635.84   31.50
  -3   0  -1  557.44   32.10
   3   0   1  613.44   31.40
   3   0   1  594.04   31.60
   3   0   1  581.04   33.50
   3   0   1  617.74   31.80
   3   0   1  625.14   31.60
   3   0   1  615.14   49.10
  -4   0  -1   25.80    3.60
  -4   0  -1   27.10    3.70
  -4   0  -1   27.60    2.90
  -4   0  -1   20.80    3.70
  -4   0  -1   21.00    3.60
  -4   0  -1   29.20    2.60
  -4   0  -1   28.70    3.00
   4   0   1   21.20    2.50
   4   0   1   26.20    2.50
   4   0   1   24.70    5.50
   4   0   1   26.40    3.70
   4   0   1   25.50    3.10
   4   0   1   23.20    3.30
   4   0   1   25.20    3.20
   4   0   1   12.90   29.30
   4   0   1   26.20    2.70
  -5   0  -1  664.23   38.10
  -5   0  -1  712.03   38.50
  -5   0  -1  728.63   37.40
  -5   0  -1  732.83   38.50
  -5   0  -1  648.14   37.20
  -5   0  -1  744.43   38.10
  -5   0  -1  785.32   38.90
   5   0   1  705.33   81.59
   5   0   1  670.53   41.70
   5   0   1  760.22   37.60
   5   0   1  705.83   37.30
   5   0   1  697.33   37.60
   5   0   1  690.53   37.70
   5   0   1  671.63   38.00
   5   0   1  664.73   41.10
  -6   0  -1   60.99    6.10
  -6   0  -1   59.59    5.60
  -6   0  -1   63.59    5.00
  -6   0  -1   62.19    4.90
  -6   0  -1   63.69    5.40
  -6   0  -1   63.79    4.90
   6   0   1   63.29    5.10
   6   0   1   57.79    5.30
   6   0   1   61.29    5.20
   6   0   1   65.89    5.40
   6   0   1   55.29    5.10
   6   0   1   63.29    5.30
   6   0   1   52.39    5.30
   6   0   1   66.99    5.50
  -7   0  -1   56.49    5.00
  -7   0  -1   56.09    6.10
  -7   0  -1   52.89    5.60
  -7   0  -1   55.29    4.70
  -7   0  -1   57.79    4.80
   7   0   1   60.89    5.40
   7   0   1   51.39    5.10
   7   0   1   49.70    5.30
   7   0   1   60.49    5.60
   7   0   1   57.69    5.40
   7   0   1   58.19    5.10
   7   0   1   58.89    5.40
  -8   0  -1  115.19    8.00
  -8   0  -1  110.99    9.60
  -8   0  -1  120.19    8.40
  -8   0  -1  106.59    9.20
   8   0   1  114.59    8.60
   8   0   1  101.49   10.20
   8   0   1  107.09    8.70
   8   0   1  115.19    8.90
   8   0   1  119.69    9.10
   8   0   1   94.69   10.30
   8   0   1  124.09    9.20
  -9   0  -1  108.19    9.10
  -9   0  -1  102.29    7.90
   9   0   1  102.59    8.80
   9   0   1   93.19    8.40
   9   0   1  118.09    9.10
   9   0   1  102.79    8.40
   9   0   1  107.69    8.90
   9   0   1  102.99    8.50
 -10   0  -1    1.60    1.50
 -10   0  -1    0.60    1.80
  10   0   1   -0.80    1.50
  10   0   1    0.50    2.10
  10   0   1    1.10    2.10
  10   0   1   -1.10    1.50
 -11   0  -1   39.80    4.10
 -11   0  -1   37.30    3.80
 -11   0  -1   43.10    4.80
  11   0   1   54.59    6.00
  11   0   1   29.10    4.60
 -12   0  -1    6.90    1.90
  12   0   1   -0.40    1.20
  11  -1  -1    5.30    1.50
  11  -1  -1    1.70    1.80
 -11   1   1    1.40    1.70
 -11   1   1    1.00    1.30
  10  -1  -1    1.40    1.90
  10  -1  -1   -0.50    1.80
  10  -1  -1   -0.30    1.60
 -10   1   1   -0.30    1.40
 -10   1   1    0.60    1.50
 -10   1   1   -0.40    1.40
   9  -1  -1   -0.30    1.80
   9  -1  -1   -0.50    1.30
   9  -1  -1   -0.60    1.90
   9  -1  -1    0.00    1.60
  -9   1   1    0.20    1.30
  -9   1   1    0.40    1.20
   8  -1  -1    1.10    1.70
   8  -1  -1   -0.50    1.60
   8  -1  -1    0.50    1.80
   8  -1  -1    2.00    1.90
   8  -1  -1    0.00    1.60
  -8   1   1   -1.10    1.70
  -8   1   1   -0.20    1.50
  -8   1   1    3.00    1.80
   7  -1  -1   88.19    7.30
   7  -1  -1   83.79    6.90
   7  -1  -1   87.59    7.60
   7  -1  -1   83.99    7.30
   7  -1  -1   84.09    7.30
   7  -1  -1   77.79    6.80
  -7   1   1   79.59    7.20
  -7   1   1   85.19    6.50
  -7   1   1   73.69    6.40
   6  -1  -1  253.97   15.60
   6  -1  -1  261.67   15.90
   6  -1  -1  261.37   15.90
   6  -1  -1  240.08   15.80
  -6   1   1  259.97   15.10
  -6   1   1  245.68   15.30
  -6   1   1  254.87   16.80
  -6   1   1  273.77   16.40
   5  -1  -1   38.10    3.90
   5  -1  -1   39.50    3.60
   5  -1  -1   38.40    3.90
  -5   1   1   40.50    3.90
  -5   1   1   39.50    4.00
  -5   1   1   41.30    4.30
  -5   1   1   40.70    5.40
  -5   1   1   36.80    4.10
   4  -1  -1   32.20    3.20
   4  -1  -1   32.50    3.30
   4  -1  -1   36.30    3.90
   4  -1  -1   34.00    3.50
   4  -1  -1   36.30    3.40
   4  -1  -1   30.70    3.00
   4  -1  -1   35.50    3.70
  -4   1   1   38.10    3.70
  -4   1   1   35.20    3.20
  -4   1   1   32.70    3.40
  -4   1   1   34.80    4.80
  -4   1   1   34.20    3.10
  -4   1   1   36.40    4.00
  -4   1   1   38.30    3.50
   3  -1  -1  782.82   47.10
   3  -1  -1  779.42   44.10
   3  -1  -1  894.01   43.90
   3  -1  -1  666.33   81.39
   3  -1  -1  932.81   44.80
   3  -1  -1  868.01   43.70
   3  -1  -1  837.82   44.30
   3  -1  -1  825.02   43.90
  -3   1   1  918.11   43.80
  -3   1   1  798.92   44.30
  -3   1   1  873.51   44.20
  -3   1   1  810.12   44.50
  -3   1   1  808.82   95.89
  -3   1   1  851.81   45.00
   2  -1  -1  401.46   23.60
   2  -1  -1  375.66   21.00
   2  -1  -1  399.06   20.90
   2  -1  -1  458.55   50.29
   2  -1  -1  412.76   21.10
   2  -1  -1  400.56   21.40
  -2   1   1  418.06   21.00
  -2   1   1  390.06   21.20
   1  -1  -1  738.83   37.20
   1  -1  -1  752.72   37.50
   1  -1  -1  714.53   38.60
   1  -1  -1  715.23   50.69
   1  -1  -1  762.12   37.80
  -1   1   1  643.84   50.49
  -1   1   1  719.43   37.50
   0  -1  -1    3.00    1.70
   0  -1  -1    3.10    0.30
   0  -1  -1    9.60    7.50
   0  -1  -1    1.80    0.40
   0   1   1   -8.60    3.60
   0   1   1    2.50    0.30
   0   1   1    1.10    0.60
   0   1   1    1.70    0.40
   0   1   1    0.60    0.70
  -1  -1  -1   11.70    1.10
  -1  -1  -1   13.50    1.00
  -1  -1  -1   11.60    0.80
  -1  -1  -1   12.00    1.10
  -1  -1  -1   12.20    1.00
  -1  -1  -1   11.00    1.20
   1   1   1   22.80    4.90
   1   1   1   10.10    1.10
   1   1   1   13.10    1.00
   1   1   1   14.30    1.40
   1   1   1   12.40    1.10
   1   1   1   12.30    0.90
  -2  -1  -1   37.00    2.70
  -2  -1  -1   34.00    2.50
  -2  -1  -1   34.80    2.60
  -2  -1  -1   36.50    2.50
  -2  -1  -1   30.20    2.30
   2   1   1   35.90    2.60
   2   1   1   30.70    2.20
   2   1   1   32.20    3.50
   2   1   1   43.00   11.80
   2   1   1   32.00    2.80
   2   1   1   33.30    2.40
  -3  -1  -1  951.20   46.80
  -3  -1  -1  831.62   47.40
   3   1   1  899.71   49.70
   3   1   1  910.21   47.20
   3   1   1 1052.49   69.59
  -4  -1  -1   54.89    4.90
  -4  -1  -1   63.39    4.90
  -4  -1  -1   59.99    4.40
  -4  -1  -1   70.19    5.00
  -4  -1  -1   50.29    5.40
   4   1   1   55.99    4.30
   4   1   1   64.29    4.60
   4   1   1   59.19    4.30
   4   1   1   58.99    4.90
   4   1   1   76.89   22.20
   4   1   1   59.39    4.50
   4   1   1   58.49    4.20
   4   1   1   63.39    6.80
  -5  -1  -1  370.06   19.10
  -5  -1  -1  330.07   19.70
  -5  -1  -1  332.47   18.90
   5   1   1  365.66   18.90
   5   1   1  249.97   36.50
   5   1   1  364.36   19.30
   5   1   1  328.47   19.60
   5   1   1  353.66   19.10
   5   1   1  335.07   19.20
   5   1   1  323.77   22.10
   5   1   1  340.17   19.00
   5   1   1  328.07   20.10
   5   1   1  347.07   19.50
  -6  -1  -1  160.28   11.00
  -6  -1  -1  151.88   11.10
  -6  -1  -1  149.99   10.60
  -6  -1  -1  151.38    9.90
  -6  -1  -1  141.69    9.40
   6   1   1  153.68   15.00
   6   1   1  161.68   10.30
   6   1   1  139.79   12.10
   6   1   1  172.08   10.30
   6   1   1  162.08   10.60
   6   1   1  173.98   10.40
   6   1   1  159.88   10.10
   6   1   1  152.48   50.79
   6   1   1  146.29   10.20
   6   1   1  178.28   10.00
  -7  -1  -1  194.18   13.10
  -7  -1  -1  210.48   14.00
  -7  -1  -1  193.68   13.50
  -7  -1  -1  178.28   11.90
  -7  -1  -1  192.58   11.90
   7   1   1  194.88   12.10
   7   1   1  173.78   12.70
   7   1   1  159.88   13.90
   7   1   1  199.58   12.40
   7   1   1  195.88   12.30
   7   1   1  192.08   12.40
   7   1   1  191.18   12.50
   7   1   1  190.18   12.40
  -8  -1  -1   43.60    6.30
  -8  -1  -1   31.40    5.60
   8   1   1   39.50    5.40
   8   1   1   33.40    4.70
   8   1   1   30.90    6.60
   8   1   1   40.20    5.60
   8   1   1   29.20    4.30
   8   1   1   29.60    4.20
   8   1   1   38.70    5.60
  -9  -1  -1    2.10    2.10
  -9  -1  -1   -0.60    1.40
  -9  -1  -1   -0.40    1.30
   9   1   1   -0.20    1.50
   9   1   1    1.50    1.90
   9   1   1    0.40    1.60
   9   1   1    0.10    1.50
   9   1   1   -1.20    1.40
   9   1   1    0.00    1.50
   9   1   1    0.90    1.80
 -10  -1  -1   41.40    6.30
 -10  -1  -1   49.70    5.00
  10   1   1   65.49    6.70
  10   1   1   44.50    5.90
  10   1   1   58.79    5.60
  10   1   1   51.19    5.40
  10   1   1   49.00    6.50
 -11  -1  -1   32.60    5.10
 -11  -1  -1   39.90    4.80
  11   1   1   32.30    4.80
 -12  -1  -1    2.80    2.60
 -12  -1  -1    9.00    2.30
  12   1   1    9.60    2.30
  10  -2  -1    0.10    1.30
  10  -2  -1    0.90    1.80
  10  -2  -1   -1.00    1.30
 -10   2   1    0.50    1.50
 -10   2   1    5.40    1.70
   9  -2  -1    7.80    2.80
   9  -2  -1    1.50    2.80
   9  -2  -1    7.20    2.70
  -9   2   1    6.20    1.70
  -9   2   1    3.80    2.10
  -9   2   1    7.80    2.40
   8  -2  -1    0.90    2.20
   8  -2  -1    0.40    1.60
   8  -2  -1    3.00    2.20
   8  -2  -1    2.20    1.80
  -8   2   1    0.40    1.50
  -8   2   1   -0.20    1.20
  -8   2   1    2.70    1.80
   7  -2  -1    0.70    1.70
   7  -2  -1   -0.70    1.30
   7  -2  -1    0.60    1.80
   7  -2  -1    1.10    1.80
   7  -2  -1    0.40    1.70
  -7   2   1    0.30    1.40
  -7   2   1    0.50    1.50
  -7   2   1   -0.50    1.10
   6  -2  -1   16.80    3.00
   6  -2  -1   15.80    3.20
   6  -2  -1   14.70    3.10
   6  -2  -1   15.00    3.10
  -6   2   1   13.40    2.40
  -6   2   1   17.70    3.90
  -6   2   1   17.40    3.30
   5  -2  -1   39.00    4.00
   5  -2  -1   40.80    4.20
   5  -2  -1   45.60    4.30
   5  -2  -1   41.00    4.20
   5  -2  -1   44.50    4.00
  -5   2   1   37.90    3.60
  -5   2   1   45.90    4.40
  -5   2   1   38.00    3.90
  -5   2   1   49.40    6.30
  -5   2   1   46.40    4.40
   4  -2  -1   96.09    7.00
   4  -2  -1  101.89    8.30
   4  -2  -1  103.09    7.00
   4  -2  -1  102.99    6.90
   4  -2  -1   99.49    7.00
   4  -2  -1   99.09    6.60
  -4   2   1  107.89    8.10
  -4   2   1  104.59    7.80
  -4   2   1  102.79    7.20
  -4   2   1   99.99    7.20
  -4   2   1  103.99    7.40
  -4   2   1   89.89    6.80
  -4   2   1  103.39    6.50
   3  -2  -1  614.84   31.80
   3  -2  -1  568.94   31.90
   3  -2  -1  649.64   31.80
   3  -2  -1  617.54   31.60
   3  -2  -1  548.55   32.20
  -3   2   1  605.94   32.30
  -3   2   1  594.84   32.40
  -3   2   1  564.24   32.00
  -3   2   1  509.35   69.89
  -3   2   1  557.74   35.60
  -3   2   1  622.44   32.40
  -3   2   1  599.64   32.40
  -3   2   1  630.64   33.20
  -3   2   1  655.13   31.50
   2  -2  -1   46.50    3.70
   2  -2  -1   50.59    4.20
   2  -2  -1   48.30    3.70
   2  -2  -1   50.79    3.50
  -2   2   1   50.39    3.80
  -2   2   1   43.70    6.00
  -2   2   1   63.89   23.20
  -2   2   1   50.09    3.30
  -2   2   1   47.00    3.80
  -2   2   1   51.89    4.60
  -2   2   1   54.09    4.10
   1  -2  -1   59.89    3.60
   1  -2  -1   62.79    3.50
   1  -2  -1   57.39    3.60
   1  -2  -1   55.29    3.60
  -1   2   1   85.59   16.50
  -1   2   1   57.99    4.00
  -1   2   1   59.09    3.80
  -1   2   1   54.09    4.90
  -1   2   1   59.39    3.60
   0   2   1 4487.25  216.28
   0   2   1 3979.40  213.28
  -1  -2  -1  185.78   10.40
  -1  -2  -1  208.28   11.10
  -1  -2  -1  203.78   10.40
   1   2   1  209.28   10.70
   1   2   1  207.58   16.30
   1   2   1  197.28   11.00
  -2  -2  -1   35.30    2.70
  -2  -2  -1   39.00    3.10
  -2  -2  -1   40.20    2.60
  -2  -2  -1   34.80    3.00
  -2  -2  -1   37.70    2.70
  -2  -2  -1   42.80    3.30
   2   2   1   42.00    2.80
   2   2   1   47.20    2.90
   2   2   1   43.60    3.80
   2   2   1   39.90    2.50
   2   2   1   58.19   11.30
   2   2   1   40.70    3.20
   2   2   1   37.40    3.30
  -3  -2  -1  278.47   14.60
  -3  -2  -1  260.07   14.20
  -3  -2  -1  249.68   14.10
  -3  -2  -1  267.47   14.70
   3   2   1  263.87   14.40
   3   2   1  252.37   13.90
   3   2   1  260.17   15.90
   3   2   1  252.07   14.80
   3   2   1  278.17   14.20
   3   2   1  258.17   28.50
  -4  -2  -1    1.90    1.70
  -4  -2  -1    1.90    1.50
  -4  -2  -1    0.10    1.00
  -4  -2  -1    0.60    1.20
  -4  -2  -1    2.30    1.40
   4   2   1    0.50    1.10
   4   2   1    0.10    1.40
   4   2   1   60.19   38.30
   4   2   1    2.50    1.10
   4   2   1   -0.10    1.20
   4   2   1    0.40    1.40
   4   2   1   -0.10    1.20
   4   2   1    0.10    0.90
   4   2   1    1.10    2.00
  -5  -2  -1  239.18   12.80
  -5  -2  -1  206.48   13.50
  -5  -2  -1  200.38   14.40
  -5  -2  -1  202.38   12.00
  -5  -2  -1  194.18   12.00
  -5  -2  -1  202.28   12.00
  -5  -2  -1  222.68   12.00
   5   2   1  210.58   12.10
   5   2   1  200.98   11.70
   5   2   1  187.18   12.00
   5   2   1  184.28   12.90
   5   2   1  197.28   12.10
   5   2   1  203.48   12.00
   5   2   1  456.25   81.99
   5   2   1  199.68   12.30
   5   2   1  199.38   11.90
  -6  -2  -1   17.80    3.70
  -6  -2  -1   24.30    3.20
  -6  -2  -1   13.90    4.10
  -6  -2  -1   15.70    3.00
  -6  -2  -1   19.60    3.30
  -6  -2  -1   23.20    3.30
   6   2   1   11.50    2.60
   6   2   1   13.10    3.30
   6   2   1   22.30    3.30
   6   2   1   18.80    3.00
   6   2   1   30.60   20.50
   6   2   1   26.10    3.50
   6   2   1   18.80    3.00
   6   2   1   20.60    2.80
  -7  -2  -1  203.38   12.30
  -7  -2  -1  194.18   12.10
  -7  -2  -1  189.48   13.10
   7   2   1  196.78   12.50
   7   2   1  208.58   12.60
   7   2   1  169.18   17.10
   7   2   1  209.68   12.40
   7   2   1  196.08   12.20
   7   2   1  224.48   13.40
   7   2   1  174.68   12.70
   7   2   1  186.98   55.09
   7   2   1  200.78   12.10
   7   2   1  163.58   11.70
  -8  -2  -1  260.37   15.40
  -8  -2  -1  260.87   15.20
  -8  -2  -1  209.48   16.30
  -8  -2  -1  247.18   17.30
  -8  -2  -1  261.97   18.80
   8   2   1  239.08   15.00
   8   2   1  243.48   15.50
   8   2   1  248.58   15.20
   8   2   1  222.68   16.00
   8   2   1  236.28   15.10
   8   2   1  271.47   16.00
   8   2   1  245.98   15.60
  -9  -2  -1   24.40    4.80
  -9  -2  -1   23.40    5.70
  -9  -2  -1   17.90    3.70
  -9  -2  -1   20.70    3.60
   9   2   1   15.90    3.50
   9   2   1   16.30    3.30
   9   2   1   22.30    3.70
   9   2   1   17.90    3.70
   9   2   1   22.60    4.10
   9   2   1   19.30    3.60
   9   2   1   18.20    3.30
 -10  -2  -1   26.00    3.80
 -10  -2  -1   24.40    3.80
 -10  -2  -1   27.60    5.10
  10   2   1   18.50    3.70
  10   2   1   25.40    4.10
  10   2   1   20.70    5.90
  10   2   1   19.30    4.20
  10   2   1   29.20    5.80
  10   2   1   24.50    6.00
 -11  -2  -1    1.30    2.20
 -11  -2  -1    0.00    3.00
  11   2   1   -0.30    1.70
  11   2   1    2.20    2.60
  11   2   1   -1.00    1.30
  11   2   1    0.20    2.10
 -12  -2  -1   40.50    5.40
 -12  -2  -1   46.90    5.00
  12   2   1   44.40    4.60
 -13  -2  -1   31.70    3.20
  13   2   1   21.00    3.00
  10  -3  -1    9.40    2.60
  10  -3  -1    7.30    4.30
 -10   3   1    7.70    1.70
 -10   3   1    7.70    2.60
   9  -3  -1   19.10    3.30
   9  -3  -1   15.20    3.30
   9  -3  -1   15.50    3.50
  -9   3   1   17.40    2.90
  -9   3   1   19.20    3.10
   8  -3  -1    5.50    2.20
   8  -3  -1    2.50    2.00
   8  -3  -1   -0.10    1.90
   8  -3  -1    1.00    1.80
  -8   3   1    7.20    2.30
  -8   3   1    0.80    1.70
   7  -3  -1   90.49    8.30
   7  -3  -1   85.09    7.80
   7  -3  -1   84.59    7.50
  -7   3   1   85.49    6.10
  -7   3   1   84.59    7.10
  -7   3   1   91.99    7.60
   6  -3  -1  157.38   11.50
   6  -3  -1  154.38   10.90
   6  -3  -1  168.08   11.50
   6  -3  -1  170.28   11.80
   6  -3  -1  169.08   12.60
  -6   3   1  167.78   11.40
  -6   3   1  159.18   12.70
  -6   3   1  175.68   11.60
  -6   3   1  163.98   10.10
   5  -3  -1   77.49    6.10
   5  -3  -1   64.19    5.90
   5  -3  -1   65.69    5.40
   5  -3  -1   67.99    5.90
   5  -3  -1   72.19    6.80
  -5   3   1   74.39    5.10
  -5   3   1   64.69    5.60
  -5   3   1   72.19    7.10
  -5   3   1   65.99    6.10
  -5   3   1   71.79    6.10
   4  -3  -1   58.29    4.70
   4  -3  -1   59.29    5.00
   4  -3  -1   59.99    5.50
  -4   3   1   64.49    5.40
  -4   3   1   63.79    4.40
  -4   3   1   59.69    5.40
  -4   3   1   58.69    5.50
  -4   3   1   68.89    6.30
  -4   3   1   53.89    4.90
  -4   3   1   65.69    5.20
   3  -3  -1  203.78   11.80
   3  -3  -1  211.78   12.00
   3  -3  -1  220.68   13.50
   3  -3  -1  204.38   12.20
   3  -3  -1  185.38   12.10
  -3   3   1  204.18   12.60
  -3   3   1  208.38   12.60
  -3   3   1  205.58   12.80
  -3   3   1  204.48   47.40
  -3   3   1  206.98   13.40
  -3   3   1  210.08   16.40
  -3   3   1  210.08   11.40
  -3   3   1  201.98   12.10
   2  -3  -1  495.75   25.80
   2  -3  -1  499.15   25.80
   2  -3  -1  457.55   26.20
   2  -3  -1  501.95   25.80
  -2   3   1  455.05   26.50
  -2   3   1  507.75   25.70
  -2   3   1  469.85   28.10
  -2   3   1  511.65   28.50
  -2   3   1  554.24   54.79
  -2   3   1  525.05   27.50
  -2   3   1  492.45   26.70
  -2   3   1  464.25   26.40
   1  -3  -1   86.29    6.00
   1  -3  -1   85.89    5.10
   1  -3  -1   92.39    5.40
   1  -3  -1   89.49    5.40
  -1   3   1  104.49    8.30
  -1   3   1  126.49   20.20
  -1   3   1   99.19    6.00
  -1   3   1  102.09    6.50
  -1   3   1   94.09    6.50
  -1   3   1   95.89    5.10
  -1   3   1   92.99    6.90
   0  -3  -1   11.90    1.10
   0   3   1    1.70    5.20
   0   3   1    8.30    0.90
   0   3   1    7.90    0.70
   0   3   1    8.10    1.40
   0   3   1   10.60    0.70
   0   3   1    8.50    1.50
   0   3   1   28.40    7.50
   0   3   1    6.80    1.20
  -1  -3  -1   31.10    1.90
  -1  -3  -1   28.50    2.90
   1   3   1   29.90    2.30
   1   3   1   26.00    2.30
   1   3   1   27.40    1.60
   1   3   1   27.40    1.60
  -2  -3  -1   24.30    2.80
  -2  -3  -1   28.40    2.20
  -2  -3  -1   24.20    1.50
  -2  -3  -1   25.90    3.60
   2   3   1   33.80    2.40
   2   3   1   25.50    2.90
   2   3   1   32.10    3.20
   2   3   1   32.50    9.30
  -3  -3  -1   25.90    3.80
  -3  -3  -1   21.00    2.70
  -3  -3  -1   24.70    2.40
   3   3   1   22.80    2.00
   3   3   1   21.10   12.80
   3   3   1   24.10    3.20
   3   3   1   22.90    3.80
   3   3   1   24.90    2.30
   3   3   1   21.90    2.40
  -4  -3  -1  182.68   10.80
  -4  -3  -1  177.18   10.90
  -4  -3  -1  189.78   10.40
  -4  -3  -1  174.38   10.10
  -4  -3  -1  181.68   11.80
   4   3   1  187.88    9.90
   4   3   1  152.08   11.00
   4   3   1  170.78   10.00
   4   3   1  217.98   31.50
   4   3   1  190.38   10.30
   4   3   1  166.38   12.30
   4   3   1  170.28   10.50
   4   3   1  163.38   10.20
  -5  -3  -1   26.40    2.70
  -5  -3  -1   27.70    3.30
  -5  -3  -1   24.40    3.20
  -5  -3  -1   30.70    4.50
  -5  -3  -1   23.90    2.80
  -5  -3  -1   35.90    3.90
  -5  -3  -1   34.20    3.90
  -5  -3  -1   27.00    4.70
   5   3   1   29.10    2.60
   5   3   1   24.20    2.90
   5   3   1    6.80   20.30
   5   3   1   28.10    3.60
   5   3   1   29.40    2.90
   5   3   1   29.80    5.70
   5   3   1   23.80    3.10
   5   3   1   30.30    4.50
  -6  -3  -1    8.30    2.60
  -6  -3  -1    7.70    2.10
  -6  -3  -1    6.80    2.10
  -6  -3  -1    8.50    2.00
  -6  -3  -1    8.40    3.20
  -6  -3  -1    7.30    2.00
  -6  -3  -1    6.60    2.20
   6   3   1    7.90    4.00
   6   3   1  -24.80   17.50
   6   3   1    8.90    1.70
   6   3   1    8.70    2.30
   6   3   1    7.80    1.90
   6   3   1    6.90    2.90
   6   3   1    6.40    1.90
   6   3   1    7.30    1.80
   6   3   1    6.70    1.90
   6   3   1   11.30    2.20
  -7  -3  -1  373.26   22.20
  -7  -3  -1  400.66   22.30
   7   3   1  407.26   22.50
   7   3   1  371.96   21.90
   7   3   1  383.06   21.90
   7   3   1  378.86   22.30
   7   3   1  468.15   66.49
   7   3   1  411.56   23.10
   7   3   1  425.06   22.60
   7   3   1  375.46   26.90
   7   3   1  383.96   21.50
   7   3   1  388.76   21.90
  -8  -3  -1    0.40    1.50
  -8  -3  -1    1.60    1.70
  -8  -3  -1    2.70    2.50
  -8  -3  -1    2.00    2.10
  -8  -3  -1    2.10    3.40
  -8  -3  -1    0.80    3.30
  -8  -3  -1   -5.30    3.10
  -8  -3  -1    1.00    3.60
   8   3   1    2.20    1.70
   8   3   1    3.60    3.80
   8   3   1    1.20    1.50
   8   3   1    1.70    1.80
   8   3   1    0.10    1.10
   8   3   1    1.40    1.40
   8   3   1    1.50    1.40
   8   3   1    1.30    1.70
   8   3   1    1.10    1.50
   8   3   1 -108.39  111.09
  -9  -3  -1    0.20    2.00
  -9  -3  -1    0.30    1.70
  -9  -3  -1    3.90    2.10
   9   3   1    2.60    2.00
   9   3   1    2.80    2.00
   9   3   1   -0.40    1.20
   9   3   1    0.10    1.50
   9   3   1    0.60    1.70
   9   3   1    0.70    2.40
 -10  -3  -1   40.40    8.30
 -10  -3  -1   38.10    5.30
 -10  -3  -1   23.80    5.10
 -10  -3  -1   29.50    4.50
  10   3   1   35.70    6.20
  10   3   1   32.60    5.40
  10   3   1   30.90    4.80
  10   3   1   30.10    4.60
  10   3   1   33.80    5.50
 -11  -3  -1   -0.30    1.50
 -11  -3  -1    0.60    1.60
 -11  -3  -1    1.90    2.30
  11   3   1    0.70    1.80
  11   3   1    1.00    1.70
  11   3   1   -0.50    1.50
 -12  -3  -1   -0.20    1.70
 -12  -3  -1    1.50    2.00
  12   3   1    1.70    2.00
  12   3   1   -0.80    2.20
  12   3   1   -1.50    1.20
 -13  -3  -1   -1.30    1.30
  13   3   1   -1.10    1.50
   9  -4  -1    7.50    2.20
   9  -4  -1    8.90    2.20
   9  -4  -1   12.00    3.60
  -9   4   1   16.00    3.40
  -9   4   1   10.80    2.30
   8  -4  -1   72.79    6.30
   8  -4  -1   70.99    6.60
   8  -4  -1   70.89    6.50
  -8   4   1   68.59    5.70
  -8   4   1   63.99    6.10
  -8   4   1   72.99    5.60
   7  -4  -1    0.60    1.70
   7  -4  -1    1.60    1.90
   7  -4  -1    0.90    1.70
   7  -4  -1    0.00    2.00
  -7   4   1   -0.40    1.40
  -7   4   1    4.90    2.00
  -7   4   1    0.60    1.40
   6  -4  -1   17.60    4.30
   6  -4  -1   17.90    3.50
   6  -4  -1   17.00    3.50
  -6   4   1   15.40    4.70
  -6   4   1   17.50    4.50
  -6   4   1   14.40    4.00
  -6   4   1   17.20    2.30
   5  -4  -1   15.00    3.10
   5  -4  -1   17.00    3.30
   5  -4  -1   16.00    3.50
   5  -4  -1   15.20    2.90
  -5   4   1   16.00    2.10
  -5   4   1   15.50    3.50
  -5   4   1   14.50    2.80
  -5   4   1    8.10    2.30
  -5   4   1   14.00    3.70
  -5   4   1   15.80    4.50
   4  -4  -1    1.60    1.60
   4  -4  -1    0.60    1.40
   4  -4  -1    1.30    1.90
   4  -4  -1    1.70    1.10
   4  -4  -1    1.40    1.30
  -4   4   1    1.40    1.40
  -4   4   1    0.50    0.80
  -4   4   1    0.20    1.60
  -4   4   1    0.70    1.40
  -4   4   1    1.40    1.70
   3  -4  -1    0.30    0.90
   3  -4  -1   -0.80    1.10
   3  -4  -1    1.10    1.00
   3  -4  -1    0.80    1.20
  -3   4   1    0.50    1.60
  -3   4   1  -41.40   38.80
  -3   4   1    0.10    1.20
  -3   4   1   -0.60    1.90
  -3   4   1    0.50    1.10
  -3   4   1   -0.70    0.90
  -3   4   1    0.00    1.20
  -3   4   1    0.70    0.70
  -3   4   1    4.40    5.20
   2  -4  -1   38.30    2.90
   2  -4  -1   41.90    3.10
  -2   4   1   42.80    3.60
  -2   4   1   31.80    2.50
  -2   4   1   34.10    4.30
  -2   4   1   37.60    3.20
  -2   4   1   37.10    3.60
  -2   4   1   39.10    3.70
  -2   4   1   36.70    4.10
  -2   4   1   38.20    3.20
  -2   4   1   35.10    3.80
  -2   4   1   34.50   26.20
  -2   4   1   36.80    5.80
   1  -4  -1   48.10    3.30
   1  -4  -1   46.60    3.10
  -1   4   1   46.40    4.50
  -1   4   1   58.29    4.70
  -1   4   1   56.39    4.40
  -1   4   1   43.40   17.00
  -1   4   1   46.00    2.90
  -1   4   1   50.99    4.10
  -1   4   1   48.50    4.50
  -1   4   1   44.10    3.30
  -1   4   1   50.09    3.90
  -1   4   1   46.90    6.10
  -1   4   1   49.20    3.90
  -1   4   1   46.20    3.40
  -1   4   1   41.00    4.80
   0  -4  -1  125.29    6.90
   0   4   1  126.29    8.20
   0   4   1  129.69    7.60
   0   4   1  131.69    6.90
   0   4   1  168.48   17.00
   0   4   1  117.09    9.00
   0   4   1  132.29    7.70
   0   4   1  129.79    8.60
   0   4   1  113.79    7.80
   0   4   1  128.89    7.60
   0   4   1  129.49    6.90
   0   4   1  126.39    8.10
   0   4   1  116.39   14.00
  -1  -4  -1   18.30    3.10
  -1  -4  -1   16.40    1.90
  -1  -4  -1   17.90    1.40
   1   4   1   16.40    2.40
   1   4   1   12.70    1.80
   1   4   1   11.30    6.30
   1   4   1   14.20    1.20
   1   4   1   30.60    4.90
   1   4   1   16.80    3.20
   1   4   1   14.10    1.30
   1   4   1   10.00    6.60
   1   4   1   20.30    5.40
   1   4   1   15.50    1.00
   1   4   1   18.10    2.10
  -2  -4  -1  894.91   48.60
  -2  -4  -1  976.10   48.70
   2   4   1 1103.69   59.49
   2   4   1  893.31   49.99
  -3  -4  -1  270.67   15.10
  -3  -4  -1  267.67   16.10
  -3  -4  -1  291.47   16.20
  -3  -4  -1  256.77   14.90
   3   4   1  275.67   16.30
   3   4   1  307.37   15.30
   3   4   1  294.97   16.80
   3   4   1  246.78   16.30
   3   4   1  329.87   29.20
   3   4   1  251.57   15.10
   3   4   1  298.97   14.70
  -4  -4  -1  222.38   14.10
  -4  -4  -1  247.48   14.60
  -4  -4  -1  235.28   14.60
  -4  -4  -1  240.18   13.80
  -4  -4  -1  240.18   13.60
   4   4   1  229.28   14.90
   4   4   1  254.17   16.10
   4   4   1  236.08   14.40
   4   4   1  261.47   13.70
   4   4   1  269.57   14.10
   4   4   1  314.77   39.10
   4   4   1  241.28   13.40
   4   4   1  247.38   13.30
   4   4   1  245.08   15.70
  -5  -4  -1    2.20    1.50
  -5  -4  -1    1.70    1.60
  -5  -4  -1    5.60    2.60
  -5  -4  -1    3.80    1.50
  -5  -4  -1    5.50    2.20
  -5  -4  -1    3.90    1.40
   5   4   1    3.00    1.20
   5   4   1    1.70    1.50
   5   4   1    6.20   16.10
   5   4   1    1.20    1.80
   5   4   1    3.50    1.50
   5   4   1    1.40    1.40
   5   4   1    5.30    0.70
   5   4   1    4.20    2.50
   5   4   1    3.10    1.60
   5   4   1   10.70    2.30
  -6  -4  -1   15.00    2.50
  -6  -4  -1   16.20    2.80
  -6  -4  -1   11.40    2.10
  -6  -4  -1   17.20    4.30
  -6  -4  -1   21.70    3.70
  -6  -4  -1   11.70    2.60
  -6  -4  -1   12.10    2.40
  -6  -4  -1   17.90    3.60
   6   4   1   12.20    3.50
   6   4   1   17.30    2.70
   6   4   1   13.00    2.20
   6   4   1    9.90    4.00
   6   4   1    0.50   16.30
   6   4   1   16.10    2.90
   6   4   1   12.40    2.60
  -7  -4  -1    1.20    1.80
  -7  -4  -1    2.10    1.70
  -7  -4  -1    2.30    2.90
  -7  -4  -1    0.80    1.40
  -7  -4  -1   -0.30    1.60
  -7  -4  -1    1.70    2.00
  -7  -4  -1    1.80    2.00
  -7  -4  -1    2.50    1.80
   7   4   1  -24.10   36.40
   7   4   1    2.40    1.80
   7   4   1   -0.40    5.50
   7   4   1    1.60    1.40
   7   4   1    3.10    1.10
   7   4   1    3.30    2.00
   7   4   1    1.50    1.40
  -8  -4  -1    1.20    2.70
  -8  -4  -1    1.80    2.40
  -8  -4  -1    3.40    2.70
  -8  -4  -1   -0.30    1.30
  -8  -4  -1    1.20    1.60
  -8  -4  -1    2.50    3.50
  -8  -4  -1    1.80    2.10
   8   4   1    1.50    1.50
   8   4   1    0.70    1.70
   8   4   1    0.80    1.60
   8   4   1    3.00    1.70
   8   4   1    2.10   21.90
   8   4   1    0.40    1.40
  -9  -4  -1   38.50    6.40
  -9  -4  -1   31.10   10.30
  -9  -4  -1   49.30    7.10
  -9  -4  -1   38.00   12.50
  -9  -4  -1   55.59    7.40
  -9  -4  -1   41.00    5.20
  -9  -4  -1   36.30    6.40
  -9  -4  -1   41.60    5.50
   9   4   1   51.39    5.10
   9   4   1   40.30    5.20
   9   4   1   44.40    5.40
   9   4   1   39.80    7.80
   9   4   1   52.19   13.40
   9   4   1   31.10   58.19
   9   4   1   57.29    7.00
 -10  -4  -1   81.79    7.30
 -10  -4  -1   88.49   10.50
 -10  -4  -1   66.19    8.50
 -10  -4  -1   99.79    8.90
 -10  -4  -1   96.39   10.40
  10   4   1   90.09    7.50
  10   4   1   89.59    8.90
  10   4   1   85.59    7.70
  10   4   1  104.39    9.20
 -11  -4  -1   11.00    2.70
 -11  -4  -1   16.90    4.20
 -11  -4  -1   12.70    2.70
  11   4   1   11.90    3.10
  11   4   1   18.60    3.80
  11   4   1   17.00    3.80
 -12  -4  -1   25.40    4.90
 -12  -4  -1   30.40    4.10
 -12  -4  -1   28.30    4.30
  12   4   1   28.70    4.40
  12   4   1   26.30    4.90
  12   4   1   30.50    5.20
 -13  -4  -1   20.40    3.40
  13   4   1   16.00    2.70
  13   4   1   15.50    4.10
   8  -5  -1    7.30    2.60
   8  -5  -1    6.90    4.20
   8  -5  -1    7.80    2.20
  -8   5   1    9.30    3.10
  -8   5   1    6.20    1.90
   7  -5  -1    1.60    1.70
   7  -5  -1    0.50    1.70
   7  -5  -1    1.40    2.60
  -7   5   1   -0.10    1.40
  -7   5   1    4.60    1.60
  -7   5   1    1.90    1.90
   6  -5  -1  108.79    8.40
   6  -5  -1  121.99    9.00
   6  -5  -1  104.69    8.70
   6  -5  -1  101.79    9.30
  -6   5   1   97.79    8.40
  -6   5   1  106.59    7.70
   5  -5  -1   17.60    4.10
   5  -5  -1   14.10    3.40
   5  -5  -1   14.90    3.40
   5  -5  -1   16.10    3.00
  -5   5   1   14.50    2.70
  -5   5   1   11.40    3.10
  -5   5   1   14.80    2.70
  -5   5   1   13.20    3.00
  -5   5   1    4.10   22.90
  -5   5   1   11.20    3.70
  -5   5   1   13.70    3.50
  -5   5   1   13.60    2.10
   4  -5  -1   -0.30    1.10
   4  -5  -1    0.90    1.60
   4  -5  -1   -0.50    1.60
   4  -5  -1    0.40    1.30
  -4   5   1    2.10    1.80
  -4   5   1    0.70    0.70
  -4   5   1    3.90    2.10
  -4   5   1   86.39   53.19
  -4   5   1    0.40    1.10
  -4   5   1    1.20    1.60
  -4   5   1    2.30    6.50
  -4   5   1    1.80    1.70
  -4   5   1    2.00    1.40
   3  -5  -1   11.50    2.50
   3  -5  -1   12.90    2.50
   3  -5  -1    9.60    2.90
   3  -5  -1   13.90    2.60
  -3   5   1   10.30    2.40
  -3   5   1    8.00    2.50
  -3   5   1    9.30    2.60
  -3   5   1   11.00    2.90
  -3   5   1   14.80    3.10
  -3   5   1    6.30   39.40
  -3   5   1   10.80    2.00
  -3   5   1   11.50    2.10
  -3   5   1   11.00    5.40
   2  -5  -1   18.50    2.00
   2  -5  -1   15.80    3.10
   2  -5  -1   14.60    3.10
  -2   5   1   17.60    2.40
  -2   5   1   15.20    2.20
  -2   5   1   14.50    2.70
  -2   5   1   12.60    1.20
  -2   5   1   18.70    2.10
  -2   5   1   20.80    3.30
  -2   5   1  -30.20   23.00
  -2   5   1   15.00    4.20
  -2   5   1   12.60   13.30
  -2   5   1   17.50    3.30
  -2   5   1   14.40    3.70
  -2   5   1   14.00    2.70
  -2   5   1   14.60    3.20
  -2   5   1   15.50    2.70
   1  -5  -1    0.50    1.30
   1  -5  -1    0.50    0.60
   1  -5  -1   -0.30    1.10
  -1   5   1    1.70    2.00
  -1   5   1   -6.20   10.00
  -1   5   1    0.80    1.20
  -1   5   1   -0.50    0.60
  -1   5   1    0.70    1.40
  -1   5   1    0.40    0.60
  -1   5   1    0.50    1.60
  -1   5   1   10.40   14.80
  -1   5   1   -0.20    1.40
  -1   5   1    0.70    1.50
  -1   5   1   -0.10    1.80
  -1   5   1    1.20    0.90
  -1   5   1   -0.20    1.30
   0  -5  -1  155.38   11.20
   0  -5  -1  143.89    8.20
   0  -5  -1  169.58    9.70
   0   5   1  144.39    8.70
   0   5   1  158.28    9.20
   0   5   1  168.88    8.30
   0   5   1  154.18    8.30
   0   5   1  149.49   10.70
   0   5   1  146.69   11.00
   0   5   1  153.58    9.50
   0   5   1  158.58   10.20
   0   5   1  153.48   10.30
   0   5   1  173.18   10.30
   0   5   1  148.99   10.50
   0   5   1  144.69    9.90
  -1  -5  -1  212.98   13.40
  -1  -5  -1  214.08   11.70
   1   5   1  187.88   12.90
   1   5   1  187.08   13.10
   1   5   1  219.88   11.60
   1   5   1  187.88   11.80
   1   5   1  224.68   10.80
   1   5   1  200.48   12.50
   1   5   1  225.28   10.70
   1   5   1  203.68   12.20
   1   5   1  203.78   12.60
   1   5   1  171.68   13.20
  -2  -5  -1  280.77   14.10
  -2  -5  -1  264.07   15.80
   2   5   1  245.98   14.50
   2   5   1  234.28   13.60
   2   5   1  289.27   24.30
   2   5   1  222.18   15.30
   2   5   1  269.57   14.30
   2   5   1  266.77   13.40
   2   5   1  244.28   15.00
   2   5   1  274.17   13.90
   2   5   1  271.67   15.00
  -3  -5  -1    2.00    1.80
  -3  -5  -1    5.90    1.10
  -3  -5  -1    5.60    2.10
   3   5   1    4.90    1.40
   3   5   1    4.80    2.20
   3   5   1    6.10    1.40
   3   5   1    8.40    1.80
   3   5   1    7.70    2.10
   3   5   1    4.70    1.00
   3   5   1    3.40    1.90
   3   5   1    9.30    2.20
   3   5   1    8.50    1.50
   3   5   1   10.40   10.90
   3   5   1    3.90    3.70
  -4  -5  -1   13.20    2.90
  -4  -5  -1   18.40    2.60
  -4  -5  -1   17.20    2.40
   4   5   1   17.60    3.80
   4   5   1   20.60   13.10
   4   5   1   16.70    3.20
   4   5   1   19.70    2.40
   4   5   1   13.90    3.10
   4   5   1   19.90    2.60
   4   5   1   17.70    2.70
   4   5   1   12.90    1.80
   4   5   1   16.80    2.80
  -5  -5  -1   32.10    4.20
  -5  -5  -1   36.10    3.40
  -5  -5  -1   41.90    3.50
  -5  -5  -1   31.60    3.30
  -5  -5  -1   39.00    3.90
   5   5   1   29.50    5.10
   5   5   1   34.30   15.90
   5   5   1   36.90    3.30
   5   5   1   29.00    3.70
   5   5   1   32.80    4.10
   5   5   1   32.40    3.00
   5   5   1   37.40    5.60
   5   5   1   49.10    4.50
   5   5   1   39.10    3.80
   5   5   1   35.20    3.50
  -6  -5  -1   52.99    4.80
  -6  -5  -1   65.49    5.40
  -6  -5  -1   64.79    5.80
  -6  -5  -1   61.49    5.90
  -6  -5  -1   52.29    4.50
   6   5   1   59.09    4.90
   6   5   1   61.49    5.30
   6   5   1   60.69    5.00
   6   5   1   49.20    4.70
   6   5   1   58.59    4.80
  -7  -5  -1  241.68   15.40
  -7  -5  -1  247.78   18.00
  -7  -5  -1  264.57   16.70
  -7  -5  -1  260.97   15.10
  -7  -5  -1  265.37   15.90
  -7  -5  -1  266.17   15.40
  -7  -5  -1  249.48   16.50
   7   5   1  244.98   15.90
   7   5   1  263.67   15.60
   7   5   1  267.67   15.10
   7   5   1  254.47   47.70
   7   5   1  235.18   15.20
   7   5   1  267.77   15.70
   7   5   1  246.38   19.70
  -8  -5  -1    0.90    1.80
  -8  -5  -1   -0.90    1.90
  -8  -5  -1    0.00    1.40
  -8  -5  -1    6.30    3.60
  -8  -5  -1    1.50    2.00
  -8  -5  -1   -0.30    1.40
  -8  -5  -1    2.30    2.40
  -8  -5  -1    2.00    2.20
   8   5   1    1.40    1.70
   8   5   1   -0.60    1.20
   8   5   1   -0.50    1.50
   8   5   1    0.40    1.30
   8   5   1   -0.10    1.30
   8   5   1   -0.50    3.80
   8   5   1   -6.10   31.80
  -9  -5  -1    5.30    6.20
  -9  -5  -1    0.40    1.80
  -9  -5  -1    1.60    1.80
  -9  -5  -1    1.00    2.70
  -9  -5  -1    1.10    1.90
  -9  -5  -1    1.30    2.60
  -9  -5  -1    1.70    2.50
   9   5   1   -1.90    5.40
   9   5   1    0.60    1.60
   9   5   1    0.20    1.60
   9   5   1    0.90    1.80
   9   5   1    1.50    1.70
   9   5   1   -0.90   32.70
   9   5   1    1.70    1.90
 -10  -5  -1   29.10    6.30
 -10  -5  -1   29.50    4.80
 -10  -5  -1   15.40    6.50
 -10  -5  -1   45.50    7.90
 -10  -5  -1   26.00    5.50
  10   5   1   40.10    6.60
  10   5   1   51.59   67.59
  10   5   1   35.70    5.10
  10   5   1   32.30    5.20
  10   5   1   29.60    5.10
  10   5   1   25.20   13.50
 -11  -5  -1   28.70    4.60
 -11  -5  -1   44.90    6.00
 -11  -5  -1   32.90    5.80
 -11  -5  -1   36.00    7.60
  11   5   1   30.10    4.50
  11   5   1   25.50    4.50
  11   5   1   30.50    4.70
 -12  -5  -1   -0.40    1.50
 -12  -5  -1    1.40    2.10
 -12  -5  -1    2.30    2.20
  12   5   1    0.10    1.60
  12   5   1    0.10    1.50
  12   5   1   -0.30    1.60
 -13  -5  -1   19.00    3.40
 -13  -5  -1   14.50    3.10
 -13  -5  -1   17.30    4.50
  13   5   1    6.80    3.50
  13   5   1   17.30    3.70
  13   5   1    9.30    2.20
   8  -6  -1    1.80    1.70
  -8   6   1    1.20    2.00
  -8   6   1    0.70    1.20
   7  -6  -1   28.90    4.40
   7  -6  -1   33.00    4.50
   7  -6  -1   37.70    4.20
  -7   6   1   45.90    7.10
  -7   6   1   38.70    5.30
  -7   6   1   37.70    3.90
   6  -6  -1    1.50    2.40
   6  -6  -1    3.40    2.00
   6  -6  -1    7.10    2.30
   6  -6  -1    3.80    2.20
  -6   6   1    3.40    2.50
  -6   6   1    9.60    3.00
  -6   6   1    4.70    3.20
  -6   6   1    9.70    4.10
   5  -6  -1    0.70    1.60
   5  -6  -1    1.40    1.70
   5  -6  -1    2.40    2.10
   5  -6  -1    2.50    2.30
  -5   6   1    3.90    2.20
  -5   6   1    4.20    2.60
  -5   6   1    2.10    1.90
  -5   6   1    0.70    1.20
  -5   6   1    5.00    2.40
  -5   6   1    2.80    2.70
   4  -6  -1  119.09    9.30
   4  -6  -1  132.69    9.40
   4  -6  -1  131.69    9.40
   4  -6  -1  132.89   10.40
  -4   6   1  126.99   10.70
  -4   6   1  129.99   10.00
  -4   6   1  124.29    8.40
  -4   6   1  134.99    9.90
  -4   6   1  124.69    9.30
   3  -6  -1    8.60    2.10
   3  -6  -1    7.40    2.60
   3  -6  -1    3.40    2.10
  -3   6   1    4.70    2.40
  -3   6   1    7.60    2.10
  -3   6   1    9.20    2.50
  -3   6   1    4.30    2.50
  -3   6   1    6.50    2.20
   2  -6  -1   64.89    5.00
   2  -6  -1   64.79    6.10
  -2   6   1   62.19    6.60
  -2   6   1   65.19    5.90
  -2   6   1   67.79    6.40
  -2   6   1   77.09    7.40
  -2   6   1   62.79    4.70
  -2   6   1   71.29    6.10
   1  -6  -1    5.80    1.30
   1  -6  -1    5.30    2.00
  -1   6   1    5.10    1.40
  -1   6   1    7.50    2.60
  -1   6   1    4.40    2.70
  -1   6   1    6.30    2.10
  -1   6   1    8.60    3.00
  -1   6   1    5.40    2.10
  -1   6   1    5.80    1.90
  -1   6   1    6.80    2.20
   0  -6  -1    0.60    1.80
   0  -6  -1    0.70    1.20
   0   6   1    0.00    1.10
   0   6   1   -0.20    1.60
   0   6   1    0.70    2.00
   0   6   1   -0.70    1.10
   0   6   1    0.40    1.50
   0   6   1    0.60    1.00
  -1  -6  -1    5.90    1.60
  -1  -6  -1    8.30    2.80
  -1  -6  -1    7.00    1.20
   1   6   1   11.40    2.10
   1   6   1    7.70    2.30
   1   6   1    7.30    1.50
   1   6   1    9.90    2.00
   1   6   1    9.10    2.10
   1   6   1    4.90    2.90
   1   6   1    7.30    2.30
   1   6   1   10.10    2.30
  -2  -6  -1    1.10    0.70
  -2  -6  -1   -0.20    2.30
  -2  -6  -1    0.30    0.80
   2   6   1    0.10    1.20
   2   6   1    1.70    2.00
   2   6   1    1.40    1.10
   2   6   1    0.80    0.90
   2   6   1    1.00    1.40
   2   6   1    0.40    1.10
   2   6   1   -0.30    1.20
   2   6   1    1.00    2.00
   2   6   1    0.70    1.20
   2   6   1    1.20    1.70
   2   6   1    0.10    1.30
   2   6   1    0.40    0.60
   2   6   1    1.70    0.60
   2   6   1    0.10    8.90
   2   6   1   -3.40    8.90
  -3  -6  -1 1385.76   72.09
  -3  -6  -1 1340.77   68.49
  -3  -6  -1 1387.16   68.99
   3   6   1 1264.27   70.89
   3   6   1 1413.06   69.69
   3   6   1 1286.17   69.19
   3   6   1 1564.64   85.79
   3   6   1 1249.68   71.69
  -4  -6  -1  138.19    8.60
  -4  -6  -1  141.29   10.20
  -4  -6  -1  131.19   10.10
  -4  -6  -1  131.59    8.60
  -4  -6  -1  137.29    9.30
  -4  -6  -1  128.29   10.20
   4   6   1  152.28    8.80
   4   6   1  130.69    9.40
   4   6   1  142.89    9.80
   4   6   1  155.58    8.10
   4   6   1  143.99    8.70
   4   6   1  115.79   12.70
   4   6   1  158.98   12.00
   4   6   1  128.09   29.00
   4   6   1  114.09   10.70
   4   6   1  146.99    8.60
   4   6   1  141.49    8.80
  -5  -6  -1   21.20    3.00
  -5  -6  -1   17.60    3.50
  -5  -6  -1   19.80    3.40
  -5  -6  -1   14.10    3.60
  -5  -6  -1   22.30    3.10
   5   6   1   20.00    2.40
   5   6   1   17.20    4.20
   5   6   1   21.90    2.20
   5   6   1   32.10   17.80
   5   6   1   21.90    3.50
   5   6   1   23.40    3.10
   5   6   1   13.60    2.60
   5   6   1   17.80    4.70
  -6  -6  -1    8.20    2.10
  -6  -6  -1    9.00    2.50
  -6  -6  -1   12.30    2.40
  -6  -6  -1    9.80    3.20
  -6  -6  -1   13.40    3.20
   6   6   1   12.20    2.60
   6   6   1    7.00    1.90
   6   6   1   12.00    2.40
   6   6   1    4.50   18.90
   6   6   1   11.40    2.90
   6   6   1   10.00    2.80
   6   6   1    8.30    3.80
   6   6   1   11.90    2.10
  -7  -6  -1   12.50    3.00
  -7  -6  -1   13.40    3.20
  -7  -6  -1   11.90    2.40
  -7  -6  -1   12.40    2.80
  -7  -6  -1   10.30    3.40
  -7  -6  -1   14.90    3.20
   7   6   1   15.40    5.30
   7   6   1   14.10    2.80
   7   6   1   14.20    2.80
   7   6   1    8.10    2.50
   7   6   1   21.30    4.80
   7   6   1   11.30    2.30
   7   6   1   11.00    2.40
   7   6   1   15.60   25.70
  -8  -6  -1  248.18   15.10
  -8  -6  -1  227.78   14.40
  -8  -6  -1  236.98   15.90
  -8  -6  -1  212.08   15.30
  -8  -6  -1  244.48   14.30
  -8  -6  -1  216.18   14.40
  -8  -6  -1  218.58   17.50
   8   6   1  223.28   19.30
   8   6   1  221.48   14.40
   8   6   1  284.97   57.99
   8   6   1  223.48   14.00
   8   6   1  231.88   18.80
   8   6   1  212.58   13.70
   8   6   1  224.48   14.50
  -9  -6  -1   20.10    4.00
  -9  -6  -1   22.60    4.40
  -9  -6  -1   20.10    6.00
  -9  -6  -1   23.40    5.40
  -9  -6  -1   24.40    4.70
  -9  -6  -1   22.60    5.00
  -9  -6  -1   26.30    5.10
   9   6   1   22.00    4.00
   9   6   1   21.60    3.80
   9   6   1   23.10    4.40
   9   6   1   14.80    5.80
   9   6   1   16.80    3.30
   9   6   1   27.00    4.60
   9   6   1  -17.60   21.50
 -10  -6  -1   27.30    4.40
 -10  -6  -1   14.00    4.70
 -10  -6  -1   27.30    5.40
 -10  -6  -1   24.30    4.30
 -10  -6  -1   13.60    7.30
 -10  -6  -1   37.40    6.70
  10   6   1   94.69   61.59
  10   6   1   44.20   14.20
  10   6   1   39.10    5.00
  10   6   1   27.80    4.30
  10   6   1   34.40    5.60
  10   6   1   36.30    6.60
 -11  -6  -1   20.70    4.00
 -11  -6  -1    6.00    6.40
 -11  -6  -1   14.30    3.20
 -11  -6  -1    4.30    4.10
 -11  -6  -1   20.30    5.00
 -11  -6  -1   16.90    4.10
  11   6   1   14.00   13.70
  11   6   1   13.30    3.00
  11   6   1   19.80    5.00
  11   6   1  -20.50   72.29
  11   6   1   15.80    3.40
  11   6   1   16.50    4.10
 -12  -6  -1    1.90    2.40
 -12  -6  -1   -0.80    1.70
 -12  -6  -1    1.00    1.90
  12   6   1    2.00    2.00
  12   6   1    1.20    1.60
  12   6   1    1.20    1.80
 -13  -6  -1    4.80    2.60
 -13  -6  -1    4.50    3.40
 -13  -6  -1    4.80    1.90
  13   6   1    3.80    2.20
  13   6   1    3.00    2.10
  13   6   1    3.10    2.20
   7  -7  -1    0.90    1.50
   7  -7  -1   -0.30    0.90
  -7   7   1    1.80    4.20
  -7   7   1    2.30    1.70
   6  -7  -1   46.70    4.70
   6  -7  -1   49.99    7.10
   6  -7  -1   48.40    4.70
  -6   7   1   52.69    7.70
  -6   7   1   45.10    4.60
  -6   7   1   46.10    4.60
   5  -7  -1   15.20    3.40
   5  -7  -1   19.70    3.80
   5  -7  -1   22.90    3.70
   5  -7  -1   11.30    3.10
   4  -7  -1  132.69    9.60
   4  -7  -1  121.29    9.20
   4  -7  -1  135.49    9.50
  -4   7   1  117.99    9.00
  -4   7   1  114.89   10.40
  -4   7   1  124.69    9.90
  -4   7   1  151.68   12.70
  -4   7   1  126.09    9.70
   3  -7  -1    7.90    2.20
   3  -7  -1    4.60    2.20
   3  -7  -1    4.50    2.70
   3  -7  -1    2.30    1.80
  -3   7   1    0.50    1.60
  -3   7   1    5.90    2.20
  -3   7   1    6.70    3.00
  -3   7   1    3.50    2.50
  -3   7   1    5.70    4.40
   2  -7  -1    0.90    1.70
   2  -7  -1    0.20    1.00
  -2   7   1   -0.80    1.20
  -2   7   1   -0.10    2.00
  -2   7   1    0.30    1.70
  -2   7   1    0.10    1.60
  -2   7   1   -1.00    1.20
  -2   7   1   -0.20    1.90
   1  -7  -1    5.60    1.50
   1  -7  -1    2.00    1.70
   1  -7  -1    2.80    2.90
  -1   7   1    4.50    2.40
  -1   7   1    5.30    2.00
  -1   7   1    8.10    2.90
  -1   7   1    3.00    2.60
  -1   7   1    5.90    3.10
  -1   7   1    8.50    2.70
  -1   7   1    3.10    1.90
   0  -7  -1  286.77   19.50
   0  -7  -1  270.87   16.20
   0   7   1  268.27   17.30
   0   7   1  275.27   16.50
   0   7   1  253.47   17.90
   0   7   1  238.58   18.00
   0   7   1  272.27   16.20
   0   7   1  287.37   16.90
   0   7   1  268.97   16.30
  -1  -7  -1  642.84   36.50
  -1  -7  -1  642.14   33.30
  -1  -7  -1  620.04   32.20
   1   7   1  591.14   32.70
   1   7   1  610.34   34.30
   1   7   1  626.04   35.50
   1   7   1  607.84   33.90
   1   7   1  597.44   36.10
   1   7   1  630.94   33.90
   1   7   1  591.94   36.20
   1   7   1  621.74   33.40
  -2  -7  -1  126.79    8.00
  -2  -7  -1  133.29    7.70
  -2  -7  -1  124.19   10.40
   2   7   1  124.69    7.70
   2   7   1  126.29    9.90
   2   7   1  135.59    8.20
   2   7   1  132.49    8.60
   2   7   1  126.09   10.70
   2   7   1  136.69    8.70
   2   7   1  139.89    9.10
  -3  -7  -1  114.69    7.20
  -3  -7  -1  122.19    7.30
  -3  -7  -1  114.49    9.60
  -3  -7  -1  107.99    9.40
   3   7   1  113.09    7.20
   3   7   1  133.79    8.50
   3   7   1  114.99    8.10
   3   7   1  117.29    7.50
   3   7   1  125.39    8.40
   3   7   1  112.59    6.90
   3   7   1  136.49   21.20
   3   7   1  172.88   23.60
   3   7   1  112.39    7.60
  -4  -7  -1   84.29    5.80
  -4  -7  -1   82.29    7.60
  -4  -7  -1   70.99    5.70
  -4  -7  -1   79.19    7.60
   4   7   1   87.49    5.80
   4   7   1   95.79    5.90
   4   7   1  133.39   26.00
   4   7   1   91.19    7.80
   4   7   1   83.89    5.10
   4   7   1   65.79    7.80
   4   7   1   76.89    8.30
   4   7   1   90.59    6.30
   4   7   1   88.89    6.10
  -5  -7  -1   73.49    7.30
  -5  -7  -1   77.79    5.90
  -5  -7  -1   73.19    5.70
  -5  -7  -1   72.39    7.10
   5   7   1   77.89    6.80
   5   7   1   76.19    5.50
   5   7   1   82.79    6.00
   5   7   1   88.39    5.30
   5   7   1   71.99    7.20
   5   7   1   77.79    5.90
   5   7   1   98.99   25.90
   5   7   1   68.59    7.90
  -6  -7  -1   88.39    8.10
  -6  -7  -1  112.39   15.80
  -6  -7  -1   83.29    6.50
  -6  -7  -1   81.69    6.50
  -6  -7  -1   84.79    7.00
  -6  -7  -1   85.29    6.50
   6   7   1   84.49    6.40
   6   7   1   83.19    9.40
   6   7   1   82.69    5.80
   6   7   1   69.89    7.30
   6   7   1   95.79    7.50
   6   7   1   96.09    6.10
   6   7   1   79.49    6.50
   6   7   1   92.89   25.10
   6   7   1   85.99    6.70
  -7  -7  -1   25.20    5.20
  -7  -7  -1   18.50    3.90
  -7  -7  -1   23.30    3.60
  -7  -7  -1   27.40    4.50
  -7  -7  -1   21.00    3.60
   7   7   1   23.30    6.20
   7   7   1   25.90    4.10
   7   7   1   15.80    2.60
   7   7   1    7.40   25.00
   7   7   1   23.70    3.70
   7   7   1   34.70    5.40
  -8  -7  -1   83.19    8.20
  -8  -7  -1   72.39    6.40
  -8  -7  -1   88.59    8.30
  -8  -7  -1   76.39    6.70
  -8  -7  -1   80.49    7.20
  -8  -7  -1   81.49    7.00
   8   7   1   76.09    6.70
   8   7   1   79.99   11.00
   8   7   1   79.59    6.50
   8   7   1   77.49    7.10
   8   7   1   40.60   25.30
  -9  -7  -1    3.50    2.30
  -9  -7  -1    4.40    3.20
  -9  -7  -1   -0.30    1.80
  -9  -7  -1    1.40    2.60
  -9  -7  -1    2.00    2.00
  -9  -7  -1    1.10    2.10
  -9  -7  -1    0.60    3.30
   9   7   1    1.10    3.90
   9   7   1    2.80    2.00
   9   7   1    0.50    1.60
   9   7   1    2.10    2.00
   9   7   1  -21.30   30.10
 -10  -7  -1   44.50    9.00
 -10  -7  -1   47.60    6.50
 -10  -7  -1   32.20    5.20
  10   7   1   56.69   16.10
  10   7   1   38.50    5.00
  10   7   1   68.09   57.89
  10   7   1   52.19    6.90
 -11  -7  -1   52.69    6.80
 -11  -7  -1   50.99    8.10
 -11  -7  -1   41.40    7.90
 -11  -7  -1   41.80    8.80
 -11  -7  -1   62.69    6.70
  11   7   1   71.39   17.60
  11   7   1   55.39   89.19
  11   7   1   62.09    6.40
  11   7   1   52.49    7.40
  11   7   1   51.29    5.20
 -12  -7  -1   11.60    3.30
 -12  -7  -1   11.90    3.20
 -12  -7  -1   15.70    5.30
  12   7   1 -104.59   84.29
  12   7   1    7.10    2.50
  12   7   1    9.40    2.60
  12   7   1   -5.60    9.50
  12   7   1    7.90    3.60
 -13  -7  -1   37.90    3.70
 -13  -7  -1   47.50    6.70
  13   7   1   25.70    4.40
  13   7   1   45.80    5.00
  13   7   1   30.00    4.60
  14   7   1   32.30    3.60
   6  -8  -1   32.40    3.40
   6  -8  -1   22.00    3.80
  -6   8   1   28.90    3.00
  -6   8   1   36.90    4.30
   5  -8  -1    9.50    2.40
   5  -8  -1    5.70    1.80
  -5   8   1    3.60    2.00
  -5   8   1    9.80    3.50
  -5   8   1    7.30    2.20
   4  -8  -1   66.09    7.70
   4  -8  -1   86.39    7.10
   4  -8  -1   86.09    6.90
  -4   8   1   97.09   13.60
   3  -8  -1    6.20    2.40
   3  -8  -1    3.50    2.40
   3  -8  -1    2.70    1.70
  -3   8   1    3.20    1.90
  -3   8   1    5.80    2.30
  -3   8   1    2.60    3.20
  -3   8   1    1.60    1.90
  -3   8   1    8.50    2.90
   2  -8  -1    0.40    1.30
   2  -8  -1    1.80    1.70
   2  -8  -1   -0.60    1.40
  -2   8   1    0.40    1.40
  -2   8   1    0.90    1.70
  -2   8   1    0.00    1.90
  -2   8   1    0.30    2.50
  -2   8   1    1.80    2.60
  -2   8   1    1.40    2.80
   1  -8  -1    2.60    1.90
   1  -8  -1    0.30    2.90
   1  -8  -1    5.00    1.60
  -1   8   1    5.50    2.10
  -1   8   1    8.00    2.60
  -1   8   1    2.50    2.40
  -1   8   1    2.30    3.30
  -1   8   1    4.00    2.10
  -1   8   1    3.00    2.30
  -1   8   1    2.60    2.40
   0  -8  -1    1.00    1.50
   0  -8  -1    3.50    3.20
   0  -8  -1    2.00    1.20
   0   8   1    5.70    2.30
   0   8   1    1.60    2.30
   0   8   1    1.20    1.80
   0   8   1    0.40    1.60
   0   8   1    0.40    2.10
   0   8   1    1.70    1.60
  -1  -8  -1  118.69   11.70
  -1  -8  -1  138.09    9.20
  -1  -8  -1  133.99    8.20
   1   8   1  132.59   10.70
   1   8   1  126.59    9.00
   1   8   1  126.99    9.30
   1   8   1  140.39   11.90
   1   8   1  126.59   11.80
   1   8   1  119.89    9.80
  -2  -8  -1  102.39    9.80
  -2  -8  -1  102.99    6.60
  -2  -8  -1   99.69    6.90
   2   8   1  104.29    7.30
   2   8   1   97.19    6.80
   2   8   1  103.79    7.90
   2   8   1  110.29   10.10
   2   8   1   96.19    7.30
   2   8   1   98.39    8.90
   2   8   1  107.09    9.40
  -3  -8  -1  114.69   11.00
  -3  -8  -1  147.89    8.70
  -3  -8  -1  144.59   11.70
   3   8   1  154.08    9.40
   3   8   1  125.89   11.50
   3   8   1  145.29    9.70
   3   8   1  144.59    8.40
   3   8   1  131.39   10.70
   3   8   1  137.29    9.10
   3   8   1  141.19    8.80
   3   8   1  128.79   11.40
  -4  -8  -1   30.10    3.00
  -4  -8  -1   25.40    4.70
  -4  -8  -1   31.40    3.20
  -4  -8  -1   33.80    7.30
  -4  -8  -1   35.70    4.70
   4   8   1   29.30    2.90
   4   8   1   30.00    3.10
   4   8   1   29.10    2.60
   4   8   1   33.00    3.30
   4   8   1   28.50    1.90
   4   8   1   32.00    4.50
   4   8   1   28.80    4.90
   4   8   1   23.80    4.90
   4   8   1    8.60   15.70
   4   8   1   28.10    5.60
   4   8   1   27.50    3.10
   4   8   1   32.80    2.60
  -5  -8  -1   49.40    4.50
  -5  -8  -1   48.90    6.00
  -5  -8  -1   50.09    4.50
  -5  -8  -1   47.10    7.50
   5   8   1   51.49    4.40
   5   8   1   50.09    4.40
   5   8   1   54.29    4.40
   5   8   1   63.89    7.00
   5   8   1   78.39   22.70
   5   8   1   50.49    4.50
   5   8   1   48.40    6.00
   5   8   1   52.69    3.60
   5   8   1   50.19    5.50
  -6  -8  -1   98.79    7.30
  -6  -8  -1  102.49    7.90
  -6  -8  -1   89.39    8.70
  -6  -8  -1   90.49    7.10
  -6  -8  -1   94.19    9.00
   6   8   1  112.29    7.00
   6   8   1  103.19    7.70
   6   8   1   78.79   27.00
   6   8   1   92.09    7.10
   6   8   1   96.09    7.00
   6   8   1  102.79    8.30
   6   8   1   99.89   10.10
   6   8   1   86.19    6.20
   6   8   1   79.89    8.40
  -7  -8  -1    4.80    2.40
  -7  -8  -1    1.10    2.00
  -7  -8  -1    1.30    1.50
  -7  -8  -1   -0.30    1.70
  -7  -8  -1    1.30    1.60
   7   8   1    0.50    1.10
   7   8   1    2.00    2.20
   7   8   1    3.00   21.90
   7   8   1    1.20    1.50
   7   8   1    3.20    2.50
   7   8   1   -1.20    3.30
   7   8   1    1.90    1.70
   7   8   1    1.70    1.50
  -8  -8  -1   48.40   10.70
  -8  -8  -1   57.49    6.90
  -8  -8  -1   64.99    6.20
  -8  -8  -1   57.19    5.50
  -8  -8  -1   66.19    6.00
   8   8   1   62.49    5.60
   8   8   1   56.69    5.80
   8   8   1   29.70   29.00
   8   8   1   42.30    8.10
   8   8   1   53.99    5.70
   8   8   1   52.19    4.80
  -9  -8  -1  105.59   12.10
  -9  -8  -1  105.99    8.30
  -9  -8  -1   97.89    9.80
  -9  -8  -1   95.59    8.40
  -9  -8  -1  101.99    8.70
  -9  -8  -1  105.09    8.50
   9   8   1  107.69    8.80
   9   8   1  104.69   13.00
   9   8   1  104.59    8.40
   9   8   1  101.59    8.50
   9   8   1   96.19    7.50
   9   8   1   36.00   37.30
 -10  -8  -1   42.60    6.20
 -10  -8  -1   29.00    7.10
 -10  -8  -1   31.10    5.30
 -10  -8  -1   25.90    6.30
  10   8   1    8.90   45.20
  10   8   1   20.50    9.20
  10   8   1   27.60    4.90
  10   8   1   33.80    5.40
 -11  -8  -1   80.79    9.80
 -11  -8  -1  103.49    9.40
 -11  -8  -1   71.39    9.70
 -11  -8  -1   61.09   11.60
 -11  -8  -1   80.59    7.30
 -11  -8  -1   83.59    8.40
  11   8   1   78.89    8.80
  11   8   1   83.99    6.80
  11   8   1   82.89    7.60
  11   8   1   70.89   12.10
  11   8   1   60.69   13.60
  11   8   1   90.09    7.90
  11   8   1  -11.40   80.79
 -12  -8  -1   10.90    5.70
 -12  -8  -1    4.70    4.70
  12   8   1   14.50    3.90
  12   8   1 -143.99   72.89
  12   8   1   -7.20   16.00
 -13  -8  -1   11.10    2.50
  13   8   1    8.90    2.70
  13   8   1   16.50    3.60
  13   8   1    3.30    2.50
   5  -9  -1    1.60    1.30
  -5   9   1    1.90    2.30
  -5   9   1    0.40    1.20
   4  -9  -1  118.39    8.70
  -4   9   1  117.79   10.50
  -4   9   1  107.59    8.70
  -4   9   1  115.59    8.50
   3  -9  -1   73.09    6.30
   3  -9  -1   77.49    6.40
  -3   9   1   72.69    8.40
  -3   9   1   67.09    6.40
   2  -9  -1   25.40    4.20
   2  -9  -1   18.90    4.30
   2  -9  -1   22.00    3.50
  -2   9   1   28.60    4.50
  -2   9   1   18.50    4.80
  -2   9   1   25.70    5.30
  -2   9   1   12.60    3.00
   1  -9  -1   -0.80    1.20
   1  -9  -1    0.00    1.70
   1  -9  -1   -1.00    1.70
  -1   9   1   -0.20    2.10
  -1   9   1    0.20    2.10
  -1   9   1    0.60    1.70
  -1   9   1   -0.60    1.30
  -1   9   1   -1.00    1.30
  -1   9   1    0.10    1.50
   0  -9  -1   31.60    3.40
   0  -9  -1   33.20    5.10
   0   9   1   35.70    5.20
   0   9   1   46.20    6.70
   0   9   1   19.70    4.90
   0   9   1   38.10    5.20
   0   9   1   34.80    5.10
   0   9   1   23.20    5.30
   0   9   1   35.70    5.50
  -1  -9  -1  139.89    9.20
  -1  -9  -1  140.29   12.30
  -1  -9  -1  128.89   13.90
   1   9   1  134.19   10.30
   1   9   1  150.28   13.10
   1   9   1  146.29   10.20
   1   9   1  150.78   11.90
   1   9   1  138.59    9.90
   1   9   1  148.89   12.40
  -2  -9  -1  163.48   15.30
  -2  -9  -1  176.08   11.30
   2   9   1  186.68   12.10
   2   9   1  195.38   12.60
   2   9   1  197.38   14.50
   2   9   1  182.18   14.20
   2   9   1  174.18   14.90
   2   9   1  187.08   12.10
  -3  -9  -1    3.20    2.90
  -3  -9  -1    1.90    2.50
  -3  -9  -1    6.80    1.90
   3   9   1    3.30    2.50
   3   9   1    3.30    2.70
   3   9   1    4.80    2.50
   3   9   1    5.10    2.60
   3   9   1    6.10    2.00
   3   9   1    6.50    2.90
  -4  -9  -1    0.50    2.00
  -4  -9  -1   -1.50    1.60
  -4  -9  -1    0.10    1.20
  -4  -9  -1   -0.30    0.90
  -4  -9  -1   -0.70    1.40
   4   9   1    1.70    2.10
   4   9   1    0.80    2.60
   4   9   1    0.40    1.00
   4   9   1    0.40    2.00
   4   9   1    0.20    1.10
   4   9   1    0.80    1.70
  -5  -9  -1   34.70    3.70
  -5  -9  -1   35.30    6.50
  -5  -9  -1   37.10    6.80
  -5  -9  -1   39.20    4.00
   5   9   1   32.90    6.80
   5   9   1   38.50    5.80
   5   9   1   27.10   27.70
   5   9   1   34.80    3.70
   5   9   1   38.80    7.50
   5   9   1   40.80    6.00
   5   9   1   26.90    5.10
   5   9   1   38.90    5.00
   5   9   1   35.80    3.00
   5   9   1   35.80    3.00
   5   9   1   35.40    3.70
   5   9   1   35.40    3.50
   5   9   1   33.80   18.30
  -6  -9  -1   66.69    5.90
  -6  -9  -1   66.79    7.80
  -6  -9  -1   78.69    7.90
  -6  -9  -1   61.79    7.70
   6   9   1   71.79    5.60
   6   9   1   73.49    7.90
   6   9   1   79.39   28.30
   6   9   1   72.19    5.50
   6   9   1   74.39    7.20
   6   9   1   60.29    8.30
   6   9   1   63.79    4.60
   6   9   1   75.39    5.70
   6   9   1   73.29    5.90
   6   9   1   71.19    7.90
  -7  -9  -1   43.50    5.70
  -7  -9  -1   39.00    7.30
  -7  -9  -1   44.90    5.90
  -7  -9  -1   44.00    5.90
  -7  -9  -1   25.10    6.90
   7   9   1   44.40    7.70
   7   9   1   41.90    4.20
   7   9   1   30.70    5.20
   7   9   1   36.70    4.80
   7   9   1    9.90   27.20
   7   9   1   33.60    6.10
  -8  -9  -1   58.59    7.10
  -8  -9  -1   56.39    5.90
  -8  -9  -1   47.70    9.60
  -8  -9  -1   62.39    5.70
  -8  -9  -1   63.09    6.30
   8   9   1   60.39    5.60
   8   9   1   64.19    5.90
   8   9   1   53.29    8.40
   8   9   1   55.09    4.70
   8   9   1   49.60   27.90
   8   9   1   51.29    6.20
   8   9   1   61.89    5.80
  -9  -9  -1   67.89    9.90
  -9  -9  -1   62.49    6.20
  -9  -9  -1   66.59    6.60
  -9  -9  -1   62.79    7.60
  -9  -9  -1   69.89    6.80
   9   9   1   56.09    9.80
   9   9   1   79.09   33.70
   9   9   1   69.59    6.40
   9   9   1   72.99    6.60
   9   9   1   67.89    5.50
 -10  -9  -1   52.49   10.10
 -10  -9  -1   40.10    6.30
 -10  -9  -1   46.90    6.80
 -10  -9  -1   52.89    6.60
 -10  -9  -1   31.20    5.10
  10   9   1   50.39    5.50
  10   9   1   43.00    4.40
  10   9   1   53.59    6.70
  10   9   1   42.30   48.00
  10   9   1   45.80    6.60
  10   9   1   46.60    9.90
  10   9   1   37.70    5.80
 -11  -9  -1    5.90    8.00
 -11  -9  -1   -2.60    2.80
 -11  -9  -1   -0.60    1.50
  11   9   1  -30.50   55.29
  11   9   1    4.40    9.20
  11   9   1    0.80    1.80
  11   9   1    0.40    1.70
  11   9   1    1.40    4.40
 -12  -9  -1    4.40    7.10
 -12  -9  -1   14.40    2.90
 -12  -9  -1    8.40    5.80
  12   9   1   15.50    3.30
  12   9   1   16.10    4.10
  12   9   1   17.50    3.90
  12   9   1   14.50    3.60
  12   9   1   36.20   69.49
  12   9   1    9.40   13.60
 -13  -9  -1    2.90    1.90
  13   9   1    4.50    1.80
  -4  10   1   12.60    2.40
  -4  10   1   13.90    3.90
   3 -10  -1    0.00    0.90
   3 -10  -1   -0.20    1.20
  -3  10   1    0.60    2.20
  -3  10   1    1.60    1.50
  -3  10   1    1.10    1.70
   2 -10  -1    3.90    2.20
   2 -10  -1    1.30    1.30
  -2  10   1    0.40    1.60
  -2  10   1    9.20    3.50
  -2  10   1    5.60    2.30
   1 -10  -1    3.20    2.70
   1 -10  -1    3.80    1.80
  -1  10   1    4.80    2.00
  -1  10   1    4.00    1.90
  -1  10   1    3.60    4.30
  -1  10   1    2.60    2.70
   0 -10  -1    1.40    1.70
   0 -10  -1    1.60    1.30
   0  10   1    3.10    2.00
   0  10   1    4.60    2.30
   0  10   1    1.90    2.80
   0  10   1    4.40    3.00
   0  10   1    1.10    1.60
   1  10   1   11.40    4.20
   1  10   1    4.10    1.80
   1  10   1    7.20    2.30
   1  10   1    7.60    4.00
   1  10   1    7.90    3.00
   1  10   1    8.00    2.40
  -2 -10  -1    1.30    1.30
  -2 -10  -1    2.70    3.30
   2  10   1   -2.00    1.90
   2  10   1    1.50    1.70
   2  10   1    0.30    3.70
   2  10   1    3.30    2.80
   2  10   1    0.60    1.30
  -3 -10  -1   27.00    6.50
  -3 -10  -1   29.90    3.50
   3  10   1   42.30    5.80
   3  10   1   36.30    5.00
   3  10   1   26.30    5.60
   3  10   1   25.00    5.40
   3  10   1   36.00    7.90
  -4 -10  -1   60.39    6.10
  -4 -10  -1   69.79   10.60
  -4 -10  -1   59.29    9.80
  -4 -10  -1   66.19    5.60
   4  10   1   67.99    8.30
   4  10   1   62.49    5.70
   4  10   1   61.99    8.30
   4  10   1   57.09    7.00
  -5 -10  -1   89.89   10.00
  -5 -10  -1   95.69    7.40
  -5 -10  -1   83.69   10.30
  -5 -10  -1   99.69    8.00
  -5 -10  -1   94.29    7.50
   5  10   1   97.39   10.20
   5  10   1   91.79   10.10
   5  10   1  113.79    7.70
   5  10   1   97.09    6.50
   5  10   1   93.29    8.90
  -6 -10  -1   77.39    6.80
  -6 -10  -1   72.19    8.20
  -6 -10  -1   71.49    6.30
   6  10   1   74.19    4.60
   6  10   1   72.89    9.10
   6  10   1   82.29    6.20
   6  10   1   75.89    5.70
   6  10   1   66.89    8.20
   6  10   1   74.19    7.50
   6  10   1   68.99    4.60
  -7 -10  -1   44.90    5.20
  -7 -10  -1   56.29    8.70
  -7 -10  -1   59.49    5.60
  -7 -10  -1   52.19    5.50
   7  10   1   53.69    6.30
   7  10   1   47.40    8.00
   7  10   1   50.79    5.00
   7  10   1   53.49    4.40
   7  10   1   54.09    7.30
   7  10   1   62.49    5.20
   7  10   1   51.69    4.70
   7  10   1   76.99   25.30
  -8 -10  -1   29.10    4.80
  -8 -10  -1   31.70    5.00
  -8 -10  -1   39.10    5.70
  -8 -10  -1   40.90    7.20
   8  10   1   35.10   28.00
   8  10   1   33.40    3.20
   8  10   1   36.70    5.40
   8  10   1   31.20    6.60
   8  10   1   38.30    5.10
   8  10   1   36.20    6.30
   8  10   1   41.20    5.20
   8  10   1   31.60    8.00
  -9 -10  -1   66.19    6.30
  -9 -10  -1   59.09    7.20
  -9 -10  -1   42.90    6.10
  -9 -10  -1   57.39   11.10
  -9 -10  -1   56.09    6.20
   9  10   1   54.89    5.60
   9  10   1   55.09    9.60
   9  10   1   63.19    5.60
   9  10   1   57.09    5.90
   9  10   1   56.89    9.90
   9  10   1   56.39    4.70
   9  10   1   12.00   36.50
   9  10   1   78.09    9.90
 -10 -10  -1   -0.40    1.40
 -10 -10  -1   -0.90    2.40
 -10 -10  -1   -0.40    2.40
 -10 -10  -1    1.60    4.50
 -10 -10  -1    0.00    2.00
  10  10   1    0.60    1.40
  10  10   1    0.40    1.50
  10  10   1    1.10    1.90
  10  10   1    0.60    2.70
  10  10   1    1.60    1.70
 -11 -10  -1   27.50    7.90
 -11 -10  -1   22.50    5.50
 -11 -10  -1   21.00    6.50
 -11 -10  -1   16.20    3.70
 -11 -10  -1   16.10    5.20
  11  10   1   11.80    3.00
  11  10   1    8.80    8.40
  11  10   1   11.70    3.20
  11  10   1   16.40    4.70
  11  10   1   17.90    4.00
  11  10   1   28.90   41.90
  11  10   1   16.30    2.90
 -12 -10  -1   -0.30    5.30
 -12 -10  -1    7.50    5.80
 -12 -10  -1    0.40    1.40
 -12 -10  -1    1.20    5.90
  12  10   1    0.80    2.80
  12  10   1  -52.09   65.69
  12  10   1    1.20    2.30
  12  10   1    0.20    2.10
  12  10   1    3.90    3.50
  12  10   1    9.80   11.40
  12  10   1   -0.30    1.40
 -13 -10  -1   15.10    2.40
  13  10   1   12.40    2.50
   3 -11  -1    9.80    2.20
  -3  11   1   14.10    2.00
  -3  11   1   19.10    3.60
   2 -11  -1   45.00    6.90
  -2  11   1   37.70    3.70
  -2  11   1   34.20    5.60
   1 -11  -1    5.00    2.30
  -1  11   1    5.30    2.00
  -1  11   1    5.40    3.10
  -1  11   1    6.20    1.90
  -1  11   1   -0.90    5.00
   0 -11  -1    3.50    2.30
   0  11   1   10.40    2.50
   0  11   1    9.90    3.80
   0  11   1   10.70    2.50
   0  11   1   10.80    3.80
   1  11   1   37.00    7.10
   1  11   1   50.09    6.20
   1  11   1   40.90    4.30
   1  11   1   39.40    7.60
  -2 -11  -1    1.30    2.80
  -2 -11  -1    2.70    1.70
  -2 -11  -1    1.30    1.70
   2  11   1    2.20    2.50
   2  11   1    2.60    3.70
   2  11   1    5.80    2.10
   2  11   1    2.00    1.70
   2  11   1    4.00    3.10
  -3 -11  -1   52.99    5.10
  -3 -11  -1   41.90    9.60
  -3 -11  -1   56.09    5.20
   3  11   1   43.80    5.70
   3  11   1   52.59    7.50
   3  11   1   68.19   11.00
   3  11   1   42.70    7.50
  -4 -11  -1   51.49    9.40
  -4 -11  -1   44.80    4.70
   4  11   1   42.30    4.50
   4  11   1   47.70    7.60
   4  11   1   36.50    6.90
  -5 -11  -1    5.80    2.40
  -5 -11  -1    3.50    2.10
  -5 -11  -1    0.00    2.60
   5  11   1    2.00    2.20
   5  11   1    1.20    2.40
   5  11   1    2.10    1.50
   5  11   1    2.40    3.10
  -6 -11  -1   79.59    6.80
  -6 -11  -1   71.89    6.40
  -6 -11  -1   84.09   12.00
  -6 -11  -1   69.79    8.50
   6  11   1   72.09    6.10
   6  11   1   70.89    6.10
   6  11   1   76.59    7.80
   6  11   1   68.99    9.00
   6  11   1   74.09    8.80
  -7 -11  -1    2.70    2.00
  -7 -11  -1    5.40    2.30
  -7 -11  -1    6.80    2.40
  -7 -11  -1   -1.30    2.90
   7  11   1    5.70    2.30
   7  11   1    4.20    2.80
   7  11   1    3.30    1.70
   7  11   1    7.00    3.20
   7  11   1    3.40    3.00
  -8 -11  -1   82.99    7.20
  -8 -11  -1   68.09    6.60
  -8 -11  -1   62.29    6.30
  -8 -11  -1   75.49    8.50
   8  11   1   76.89    4.80
   8  11   1   60.39    5.00
   8  11   1   76.39    5.90
   8  11   1   89.49    9.00
   8  11   1   66.99    9.20
   8  11   1   70.89    7.70
  -9 -11  -1  356.26   21.20
  -9 -11  -1  362.16   27.50
  -9 -11  -1  349.47   21.20
  -9 -11  -1  351.16   20.80
   9  11   1  334.97   20.10
   9  11   1  208.18   51.59
   9  11   1  341.37   24.40
   9  11   1  337.27   20.30
 -10 -11  -1   37.00    6.70
 -10 -11  -1   46.50    9.20
 -10 -11  -1   37.80    7.50
 -10 -11  -1   35.60    5.50
 -10 -11  -1   31.20    4.90
  10  11   1   18.70   36.40
  10  11   1   33.40    4.60
  10  11   1   42.10    8.70
  10  11   1   34.00    4.30
  10  11   1   30.30    6.90
 -11 -11  -1  110.39   12.20
 -11 -11  -1  105.69    9.40
 -11 -11  -1  108.69    8.90
 -11 -11  -1   99.79    7.90
  11  11   1   85.99    7.10
  11  11   1   92.39    7.40
  11  11   1   94.49    9.60
  11  11   1   69.89   49.40
 -12 -11  -1    8.60    5.40
 -12 -11  -1   12.60    3.20
 -12 -11  -1    1.90    3.90
  12  11   1    8.80    3.20
  12  11   1   12.00    2.50
 -13 -11  -1   34.80    3.70
  13  11   1   40.20    5.90
  -1  12   1   27.80    2.80
  -1  12   1   19.00    4.10
   0 -12  -1   -0.40    1.30
   0  12   1    1.70    2.90
   0  12   1    3.20    1.80
   0  12   1    4.70    2.50
  -1 -12  -1   -0.20    0.90
  -1 -12  -1    0.70    1.70
   1  12   1    1.40    1.50
   1  12   1    4.80    3.20
   1  12   1    4.20    3.20
  -2 -12  -1   -0.20    2.60
  -2 -12  -1   -0.10    1.50
  -2 -12  -1   -0.10    1.00
   2  12   1    1.10    4.70
   2  12   1    2.90    3.20
   2  12   1   -0.80    2.10
   2  12   1   -0.70    1.10
  -3 -12  -1   64.69   11.40
  -3 -12  -1   90.59    7.20
  -3 -12  -1   77.39    7.40
   3  12   1   88.69    9.90
   3  12   1   81.59    7.20
   3  12   1  106.49   13.20
   3  12   1   76.09   10.20
  -4 -12  -1   11.50    2.70
  -4 -12  -1    7.10    4.60
   4  12   1    5.70    3.10
   4  12   1    5.80    2.00
   4  12   1   13.30    4.30
   4  12   1    7.30    3.10
  -5 -12  -1   13.00    3.10
  -5 -12  -1    9.40    5.10
   5  12   1    4.90    1.60
   5  12   1   14.50    5.20
   5  12   1    8.60    4.10
   5  12   1    6.20    2.70
  -6 -12  -1   98.19    7.70
  -6 -12  -1   96.69   16.50
  -6 -12  -1   96.59    7.80
   6  12   1   86.89    9.90
   6  12   1   95.09   10.60
   6  12   1   94.69    8.90
   6  12   1   97.99    7.30
  -7 -12  -1    0.80    1.60
  -7 -12  -1    0.20    2.30
  -7 -12  -1   -0.50    1.40
   7  12   1   -0.30    2.10
   7  12   1    0.10    2.30
   7  12   1   -0.30    2.40
   7  12   1   -1.40    1.50
  -8 -12  -1    1.70    1.90
  -8 -12  -1    1.80    2.50
  -8 -12  -1    6.80    2.50
   8  12   1    2.10    4.20
   8  12   1    3.20    1.50
   8  12   1    2.40    2.70
   8  12   1    3.30    3.40
  -9 -12  -1   -0.60    3.10
  -9 -12  -1   -1.20    1.60
  -9 -12  -1    1.40    3.20
  -9 -12  -1    0.30    1.40
   9  12   1    0.40    2.70
   9  12   1    2.50    6.90
   9  12   1    0.10    1.00
 -10 -12  -1   36.90    5.60
 -10 -12  -1   47.40    5.80
 -10 -12  -1   46.00    5.90
 -10 -12  -1   67.09   16.30
  10  12   1   41.40    3.90
  10  12   1   48.40    7.10
 -11 -12  -1   63.99    6.70
 -11 -12  -1   62.19    6.30
 -11 -12  -1   85.29    9.70
 -11 -12  -1   51.89    9.60
  11  12   1   55.69    4.70
 -12 -12  -1   34.50    6.30
 -12 -12  -1   23.00    3.20
 -12 -12  -1   19.20    4.90
  12  12   1   17.60    3.60
  12  12   1   35.10    7.20
   0  13   1   24.80    2.40
   1  13   1   36.30    6.10
   1  13   1   24.50    4.10
   1  13   1   27.80    3.50
   2  13   1    3.70    3.20
   2  13   1    2.70    2.60
   2  13   1    2.20    2.40
  -3 -13  -1   -0.40    1.50
  -3 -13  -1    0.80    1.10
   3  13   1    2.20    3.00
   3  13   1    2.90    2.50
   3  13   1    0.70    6.60
   3  13   1    1.50    1.40
   4  13   1   36.60    3.90
   4  13   1   36.00    6.10
   4  13   1   34.70    6.70
  -5 -13  -1    2.40    1.90
  -5 -13  -1   -0.20    1.40
   5  13   1    1.70    1.50
   5  13   1    2.10    2.20
   5  13   1   -0.20    3.60
   5  13   1    0.30    2.50
  -6 -13  -1   30.20    4.60
  -6 -13  -1   28.80    4.40
   6  13   1   19.70    3.10
   6  13   1   18.00    5.60
   6  13   1   24.10    4.80
   6  13   1   31.70    7.30
  -7 -13  -1    0.10    1.70
   7  13   1   -1.30    2.00
   7  13   1   -0.30    2.20
   7  13   1    0.30    2.90
  -8 -13  -1   29.00    4.50
  -8 -13  -1   31.60    4.70
  -8 -13  -1   45.50    4.50
   8  13   1   42.80    7.50
   8  13   1   37.30    6.30
   8  13   1   34.20    7.50
  -9 -13  -1   40.60    8.50
  -9 -13  -1   54.09    5.50
  -9 -13  -1   57.39    4.90
  -9 -13  -1   52.99    5.40
   9  13   1   69.69   10.40
   9  13   1   59.89    8.10
 -10 -13  -1   43.20    5.70
 -10 -13  -1   47.00    4.20
 -10 -13  -1   42.70    8.60
  10  13   1   59.49   13.10
 -11 -13  -1    0.80    1.70
 -11 -13  -1   -1.80    2.50
 -11 -13  -1    1.40    3.80
  11  13   1   -0.60    2.70
   3  14   1   10.50    2.00
   3  14   1   10.50    2.50
   3  14   1   10.50    3.40
   4  14   1   27.90    3.50
   4  14   1   28.40    4.60
   4  14   1   31.90    6.30
  -5 -14  -1   -1.20    1.60
   5  14   1    0.90    1.30
   5  14   1    1.40    2.20
   5  14   1    9.10    6.10
   5  14   1    1.60    2.70
  -6 -14  -1   30.30    4.60
   6  14   1   59.99    9.70
   6  14   1   41.20    7.10
   6  14   1   41.30    5.90
  -7 -14  -1   17.10    3.00
  -7 -14  -1   22.30    3.60
   7  14   1   14.10    4.00
   7  14   1   19.60    5.00
   7  14   1   24.90    5.80
  -8 -14  -1   30.90    3.40
  -8 -14  -1    5.40    7.30
  -8 -14  -1   18.80    3.20
   8  14   1    9.90    4.30
   8  14   1   20.90    3.90
   8  14   1    9.90    6.30
  -9 -14  -1    1.10    2.10
  -9 -14  -1   -0.60    1.90
   9  14   1    1.10    3.00
 -10 -14  -1    1.60    3.10
  10  14   1    5.40    3.40
   9  14  -2   28.20    5.40
  -9 -14   2   23.20    4.30
  -9 -14   2   22.00    3.50
   8  14  -2   19.70    5.40
  -8 -14   2   14.10    2.70
  -8 -14   2   14.50    3.10
   7  14  -2    4.00    4.10
   7  14  -2   -0.40    4.80
   7  14  -2    3.00    4.30
  -7 -14   2    0.70    2.70
  -7 -14   2    6.80    2.10
   6  14  -2    0.40    6.00
   6  14  -2   -3.70    4.50
   6  14  -2    1.00    2.30
  -6 -14   2   -0.70    1.50
   4  14  -2   31.20    5.70
  -4 -14   2   17.80    3.80
  -4 -14   2   12.80    3.50
   3  14  -2    0.70    1.70
   3  14  -2    2.20    1.80
   3  14  -2    1.50    3.40
  -3 -14   2    1.30    1.40
  -3 -14   2    0.00    3.30
  10  13  -2   22.40    5.00
 -10 -13   2   23.10    4.70
 -10 -13   2   10.20    3.20
 -10 -13   2   13.30    3.50
   9  13  -2   56.09    9.70
  -9 -13   2   57.49    5.50
  -9 -13   2   40.00    5.40
  -9 -13   2   40.60    4.30
   8  13  -2   17.00    5.10
   8  13  -2   18.10    4.10
  -8 -13   2   25.30    4.90
  -8 -13   2   14.20    3.10
  -8 -13   2   15.40    3.10
   7  13  -2   16.50    5.00
   7  13  -2   20.10    5.20
  -7 -13   2   16.30    3.50
  -7 -13   2   14.50    3.20
   6  13  -2   -0.20    1.90
   6  13  -2    0.10    2.30
   6  13  -2    0.00    3.30
  -6 -13   2    0.20    1.70
  -6 -13   2   -0.90    1.30
  -6 -13   2   -0.20    1.50
   5  13  -2    6.10    1.90
   5  13  -2    4.00    3.30
   5  13  -2   14.90    4.60
   5  13  -2    7.30    2.50
  -5 -13   2    0.70    2.30
  -5 -13   2    6.70    2.30
  -5 -13   2    3.90    2.20
   4  13  -2    2.90    3.50
   4  13  -2    5.50    1.80
   4  13  -2    5.30    2.80
   4  13  -2   18.10    6.80
  -4 -13   2    2.70    2.00
   3  13  -2   -1.80    1.90
   3  13  -2    1.40    1.30
   3  13  -2    3.70    1.90
  -3 -13   2   -0.10    1.40
   2  13  -2    1.70    1.90
   2  13  -2    1.30    1.40
   2  13  -2    0.20    2.50
  -2 -13   2    0.50    1.60
  -2 -13   2   -0.10    1.30
   1  13  -2   55.79    5.70
   1  13  -2   43.20    3.80
   1  13  -2   51.99    5.10
   0  13  -2   -1.10    0.80
   0  13  -2    6.60    2.30
   0  13  -2   -0.80    1.40
   0 -13   2   -0.20    0.80
   0 -13   2   -0.60    1.10
  11  12  -2   77.69    6.00
  11  12  -2   95.59    8.30
 -11 -12   2   63.39    7.10
 -11 -12   2   74.29    5.80
  10  12  -2   15.00    2.50
  10  12  -2   18.90    8.00
 -10 -12   2   24.60    4.70
 -10 -12   2    6.10    8.30
 -10 -12   2    9.90    3.70
 -10 -12   2   12.00    3.10
   9  12  -2    3.20    2.90
   9  12  -2    3.10    1.80
  -9 -12   2    1.20    2.00
  -9 -12   2    3.70    4.10
  -9 -12   2    1.50    1.90
  -9 -12   2    0.10    2.10
   8  12  -2    8.40    2.10
   8  12  -2    7.50    3.20
   8  12  -2    6.50    4.20
   8  12  -2   14.70    5.90
  -8 -12   2    5.70    2.60
  -8 -12   2    8.70    2.50
  -8 -12   2    6.10    2.50
  -8 -12   2    5.30    3.50
   7  12  -2   -1.10    0.90
   7  12  -2    0.00    2.10
   7  12  -2   -0.70    3.10
   7  12  -2   -0.70    2.60
  -7 -12   2    0.40    1.50
  -7 -12   2    0.00    1.50
  -7 -12   2    0.00    2.40
  -7 -12   2    0.00    1.60
   6  12  -2  205.68   15.30
   6  12  -2  204.08   12.00
   6  12  -2  189.38   18.50
  -6 -12   2  174.98   16.00
  -6 -12   2  208.98   14.00
  -6 -12   2  202.28   14.00
   5  12  -2    2.00    1.70
   5  12  -2    1.50    2.70
   5  12  -2    1.80    5.10
  -5 -12   2    4.30    3.70
  -5 -12   2    4.80    3.10
  -5 -12   2    3.30    2.30
   4  12  -2   33.60    8.60
   4  12  -2   28.10    9.00
   4  12  -2   28.40    4.50
  -4 -12   2   27.40    5.00
   3  12  -2    7.10    3.10
   3  12  -2   13.80    4.90
   3  12  -2    3.00    4.50
   3  12  -2    3.60    2.10
  -3 -12   2    7.20    2.40
  -3 -12   2    3.00    3.40
  -3 -12   2    7.10    2.70
   2  12  -2    3.50    3.50
   2  12  -2    2.90    1.50
   2  12  -2    3.00    2.80
  -2 -12   2    1.00    3.20
  -2 -12   2    1.90    1.80
  -2 -12   2    1.50    1.60
   1  12  -2    2.60    2.40
   1  12  -2    4.40    3.20
   1  12  -2    2.80    1.40
  -1 -12   2    1.80    1.60
  -1 -12   2    0.00    3.10
  -1 -12   2   -0.60    1.20
   0  12  -2    4.20    4.30
   0  12  -2   13.10    2.70
   0  12  -2   14.50    3.60
   0 -12   2    8.10    2.40
   0 -12   2    3.50    2.20
  -1  12  -2    2.10    1.30
  -1  12  -2    6.90    2.60
  -1  12  -2    1.50    2.00
   1 -12   2    3.50    1.60
  -2  12  -2   11.70    2.30
  12  11  -2   30.00    6.70
 -12 -11   2   37.80    4.90
  11  11  -2    2.90    1.90
  11  11  -2    1.20    2.50
 -11 -11   2    5.80    4.00
 -11 -11   2    1.50    1.60
  10  11  -2    1.70    1.80
  10  11  -2    0.80    1.50
  10  11  -2    2.30    3.10
  10  11  -2   -0.50    9.60
  10  11  -2    5.40   65.19
 -10 -11   2    2.90    3.70
 -10 -11   2    1.50    4.60
 -10 -11   2    3.40    2.10
 -10 -11   2    1.50    2.50
   9  11  -2   14.30   44.80
   9  11  -2    6.50    2.20
   9  11  -2    3.20    1.90
   9  11  -2    2.80    6.80
   9  11  -2    1.60    2.90
   9  11  -2    7.90    2.30
  -9 -11   2   10.70    3.20
  -9 -11   2    5.00    2.40
  -9 -11   2    8.30    3.10
  -9 -11   2    2.30    5.00
  -9 -11   2    2.90    4.60
   8  11  -2   88.49    7.20
   8  11  -2   89.19   12.00
   8  11  -2   80.09   44.30
   8  11  -2   80.39   10.00
   8  11  -2   88.09    9.80
  -8 -11   2   92.19    8.20
  -8 -11   2   75.99    9.80
  -8 -11   2   87.79    7.50
  -8 -11   2   84.49    7.60
   7  11  -2   28.80   36.30
   7  11  -2    8.90    4.40
   7  11  -2    7.50    2.10
   7  11  -2    2.40    2.70
   7  11  -2    8.30    5.60
   7  11  -2    3.90    3.30
   7  11  -2    3.40    1.80
  -7 -11   2    4.30    3.20
  -7 -11   2    3.60    2.20
  -7 -11   2    4.50    2.60
  -7 -11   2    1.20    2.00
   6  11  -2   -8.50   31.40
   6  11  -2    9.10    2.70
   6  11  -2   10.60    2.10
   6  11  -2   14.50    4.80
   6  11  -2   11.80    2.80
   6  11  -2    5.40    3.40
  -6 -11   2    7.50    4.10
  -6 -11   2   11.70    3.50
  -6 -11   2    8.20    2.80
  -6 -11   2    9.80    3.10
   5  11  -2   37.20    3.90
   5  11  -2   36.70    2.80
   5  11  -2   39.40    6.40
   5  11  -2   36.00    8.10
   5  11  -2   32.00    6.60
   5  11  -2   42.70    5.40
  -5 -11   2   38.60    5.60
  -5 -11   2   30.90    6.90
   4  11  -2   42.30    8.50
   4  11  -2   44.70    5.40
   4  11  -2   39.30    3.80
   4  11  -2   33.70    6.00
   4  11  -2   35.30    7.00
  -4 -11   2   42.20    4.80
  -4 -11   2   39.00    6.20
  -4 -11   2   39.60    8.50
  -4 -11   2   41.90    6.40
   3  11  -2    0.00    1.10
   3  11  -2    1.20    2.60
   3  11  -2   -0.80    1.20
   3  11  -2   -0.40    1.60
   3  11  -2   -0.50    2.30
  -3 -11   2    0.20    2.20
  -3 -11   2    0.30    1.50
  -3 -11   2   -0.60    1.30
  -3 -11   2    0.50    1.80
   2  11  -2    8.10    4.50
   2  11  -2   18.30    4.60
   2  11  -2    7.40    2.00
   2  11  -2    4.90    2.60
  -2 -11   2    6.40    2.40
  -2 -11   2    6.30    2.30
  -2 -11   2    3.00    2.10
  -2 -11   2    5.70    4.10
   1  11  -2   11.30    4.10
   1  11  -2   14.60    4.10
   1  11  -2   11.10    2.60
  -1 -11   2    4.00    5.40
  -1 -11   2    9.70    2.70
  -1 -11   2   15.60    3.20
   0  11  -2   14.70    3.10
   0  11  -2   12.30    4.10
   0  11  -2   10.70    3.90
   0 -11   2   10.10    2.50
   0 -11   2   13.40    4.40
  -1  11  -2    7.70    2.00
  -1  11  -2    2.90    2.70
  -1  11  -2    3.60    2.70
   1 -11   2   -0.80    3.00
   1 -11   2    9.00    2.50
   1 -11   2    9.30    2.60
  -2  11  -2    2.40    4.30
  -2  11  -2   -0.10    1.20
   2 -11   2    1.80    1.60
   2 -11   2    0.10    1.10
  -3  11  -2    1.80    2.10
  -3  11  -2   -0.90    0.90
   3 -11   2    0.10    1.20
   3 -11   2    2.90    2.50
  12  10  -2   13.70    3.50
  12  10  -2   10.60    2.10
 -12 -10   2    9.00    2.00
  11  10  -2   24.00   11.10
  11  10  -2   58.69   86.39
  11  10  -2   28.40    4.90
  11  10  -2   30.40    4.40
  11  10  -2   37.60    6.70
 -11 -10   2   32.20    4.50
 -11 -10   2   36.10    6.50
  10  10  -2    6.20    2.40
  10  10  -2    9.40    2.90
  10  10  -2   10.10    2.90
  10  10  -2   -1.10   10.20
 -10 -10   2    8.70    3.80
 -10 -10   2   13.10    4.70
 -10 -10   2    2.10    4.60
 -10 -10   2   12.10    3.30
 -10 -10   2   15.90    5.60
   9  10  -2   61.59    5.30
   9  10  -2   50.09   12.00
   9  10  -2   31.70   55.69
   9  10  -2   65.89    6.20
  -9 -10   2   64.79   10.90
  -9 -10   2   37.30    8.80
  -9 -10   2   64.29    6.40
  -9 -10   2   60.29    6.10
  -9 -10   2   64.09    6.60
   8  10  -2    1.30    1.50
   8  10  -2  -29.80   40.10
   8  10  -2   -0.40    1.30
   8  10  -2   -0.40    1.30
   8  10  -2    7.90    6.30
  -8 -10   2   -1.20    1.80
  -8 -10   2    0.60    1.70
  -8 -10   2   -0.90    1.40
  -8 -10   2    0.60    2.00
   7  10  -2    7.20    2.30
   7  10  -2  -66.39   40.40
   7  10  -2    4.20    6.30
   7  10  -2    9.70    2.60
   7  10  -2    5.80    3.40
   7  10  -2    9.90    2.90
   7  10  -2    5.70    2.90
  -7 -10   2   10.10    3.90
  -7 -10   2    5.30    2.40
  -7 -10   2    1.70    2.20
  -7 -10   2    8.00    3.20
   6  10  -2   33.50    3.40
   6  10  -2   42.40    5.80
  -6 -10   2   33.70    5.40
  -6 -10   2   34.60    6.70
  -6 -10   2   51.99    9.40
   5  10  -2    0.80    1.10
   5  10  -2    1.40    1.50
   5  10  -2   -1.40    4.30
   5  10  -2    1.50    2.60
   5  10  -2    1.50    1.50
   5  10  -2    2.40    2.60
   5  10  -2    1.30    1.50
   5  10  -2  -52.49   27.20
   5  10  -2    1.30    1.80
  -5 -10   2    1.30    1.70
  -5 -10   2    0.80    1.60
  -5 -10   2   -1.40    1.50
  -5 -10   2    2.10    3.00
   4  10  -2   -3.50    3.80
   4  10  -2    1.20    1.40
   4  10  -2   -1.40    1.80
   4  10  -2    0.60    1.70
   4  10  -2    0.00    1.30
   4  10  -2    0.20    2.40
   4  10  -2   18.40   28.20
   4  10  -2    1.70    1.40
   4  10  -2    0.70    1.10
  -4 -10   2    2.10    1.80
  -4 -10   2    3.00    1.80
  -4 -10   2    1.20    2.70
  -4 -10   2    1.60    2.10
   3  10  -2   51.39    3.60
   3  10  -2   65.09    7.60
   3  10  -2   38.20    6.40
   3  10  -2   49.40    5.00
   3  10  -2   61.29   10.50
   3  10  -2   60.59    3.90
   3  10  -2   57.79    4.90
  -3 -10   2   55.89    5.50
  -3 -10   2   57.29    7.30
  -3 -10   2   52.99    5.70
  -3 -10   2   51.19    9.10
   2  10  -2   11.70    2.30
   2  10  -2   11.10    3.80
   2  10  -2   12.20    6.70
   2  10  -2    8.30    2.90
  -2 -10   2    7.60    2.20
  -2 -10   2    8.30    3.00
  -2 -10   2    4.60    2.90
  -2 -10   2   11.70    3.30
   1  10  -2    8.10    1.90
   1  10  -2    2.30    1.60
   1  10  -2    5.00    3.50
   1  10  -2    0.70    2.10
   1  10  -2    3.20    3.30
  -1 -10   2    3.40    3.70
  -1 -10   2    2.10    1.80
  -1 -10   2    4.20    2.50
  -1 -10   2    6.60    2.00
   0  10  -2    9.90    2.40
   0  10  -2   13.00    4.60
   0  10  -2   16.30    5.50
   0 -10   2    5.70    2.60
   0 -10   2   12.50    2.80
   0 -10   2   13.70    3.00
  -1  10  -2   16.50    4.80
  -1  10  -2   18.00    4.60
  -1  10  -2   16.40    3.00
   1 -10   2   17.00    3.70
   1 -10   2   15.50    3.20
  -2  10  -2   43.50    5.60
  -2  10  -2   24.60    5.80
  -2  10  -2   37.10    4.70
   2 -10   2   36.90    4.30
   2 -10   2   38.60    7.70
  -3  10  -2   13.20    2.40
  -3  10  -2   12.90    3.70
   3 -10   2   11.40    2.60
   3 -10   2   10.70    2.50
  -4  10  -2    1.10    2.00
  -4  10  -2   -0.50    1.00
   4 -10   2    1.40    1.50
   4 -10   2   -0.90    1.20
  12   9  -2   -0.20    2.90
  12   9  -2    0.30    1.30
 -12  -9   2    1.80    1.50
  11   9  -2   11.40   16.10
  11   9  -2   32.70    5.80
  11   9  -2   29.70    6.20
  11   9  -2  185.68   91.99
  11   9  -2   45.80    6.00
 -11  -9   2   31.00    8.30
 -11  -9   2   35.60    9.70
 -11  -9   2   48.80    4.90
  10   9  -2   19.10    3.90
  10   9  -2    5.30   40.10
  10   9  -2   14.80    3.60
  10   9  -2   17.40    9.20
  10   9  -2   13.60    3.40
  10   9  -2   14.00    4.10
 -10  -9   2   25.40    6.80
 -10  -9   2   14.50    3.40
 -10  -9   2   15.20    4.20
 -10  -9   2   31.60    6.50
   9   9  -2  101.29    7.70
   9   9  -2   99.49    8.30
   9   9  -2  120.19   18.80
   9   9  -2   52.79   61.39
   9   9  -2  100.59    9.00
   9   9  -2   92.89    8.30
  -9  -9   2  105.19    8.30
  -9  -9   2   97.09   11.40
  -9  -9   2  101.19    8.60
  -9  -9   2  100.49    9.80
  -9  -9   2   91.49    8.80
   8   9  -2   38.50   48.40
   8   9  -2   45.40   11.00
   8   9  -2   30.20    4.90
   8   9  -2   29.70    4.50
   8   9  -2   29.10    4.20
   8   9  -2   37.70    6.30
  -8  -9   2   25.90    4.60
  -8  -9   2   41.40    7.20
  -8  -9   2   37.50    7.00
  -8  -9   2   33.20    5.30
   7   9  -2   32.70    5.90
   7   9  -2   18.50    6.10
   7   9  -2   31.10    4.70
   7   9  -2   63.79   36.50
   7   9  -2   21.50    4.40
   7   9  -2   20.00    3.10
   7   9  -2   19.10    4.80
   7   9  -2   23.00    4.20
  -7  -9   2   18.90    4.70
  -7  -9   2   17.20    3.70
  -7  -9   2   22.10    4.20
  -7  -9   2   24.00    5.00
   6   9  -2   30.70    8.40
   6   9  -2   33.90    4.80
   6   9  -2   30.20    3.70
   6   9  -2   26.90    5.80
   6   9  -2   38.30    5.70
   6   9  -2   94.39   38.30
   6   9  -2   30.80    4.90
  -6  -9   2   18.80    4.90
  -6  -9   2   33.40    5.30
  -6  -9   2   34.00    6.90
  -6  -9   2   25.80    4.30
  -6  -9   2   36.80    5.60
   5   9  -2   77.79    7.20
   5   9  -2   69.29    6.60
   5   9  -2   70.99    6.20
   5   9  -2   75.49    8.60
   5   9  -2   58.89    7.90
   5   9  -2   44.70   38.20
   5   9  -2   69.79   10.40
   5   9  -2   82.39    6.10
  -5  -9   2   68.29    8.30
  -5  -9   2   77.79    6.90
  -5  -9   2   77.69    7.30
  -5  -9   2   69.99   10.80
  -5  -9   2   72.49    6.40
   4   9  -2    5.00    2.10
   4   9  -2    4.40    3.00
   4   9  -2   10.20    2.40
   4   9  -2    7.30    2.60
   4   9  -2   -1.30   26.00
   4   9  -2    6.70    2.00
   4   9  -2    2.80    4.00
   4   9  -2    7.20    1.50
  -4  -9   2    8.30    3.60
  -4  -9   2    5.20    2.00
  -4  -9   2    9.70    2.90
  -4  -9   2    6.30    2.20
  -4  -9   2    3.60    3.40
   3   9  -2    2.10    2.40
   3   9  -2   -0.40    1.10
   3   9  -2    0.00    1.60
   3   9  -2    0.00    0.80
   3   9  -2    0.30    1.00
   3   9  -2    0.70    1.30
   3   9  -2   -0.10    1.00
   3   9  -2    0.00    2.00
   3   9  -2    1.60    3.70
   3   9  -2   24.00   24.70
  -3  -9   2    1.40    2.50
  -3  -9   2    2.20    2.80
  -3  -9   2    0.60    1.40
  -3  -9   2    0.40    1.30
  -3  -9   2    1.20    1.60
   2   9  -2  124.29   10.50
   2   9  -2  105.19   10.70
   2   9  -2   80.69   27.60
   2   9  -2   65.79   39.20
   2   9  -2  128.69    7.90
   2   9  -2  119.89    8.20
   2   9  -2  110.49    8.30
   2   9  -2  112.79   10.10
   2   9  -2  108.69   11.40
   2   9  -2  116.19   10.50
  -2  -9   2  120.69    8.60
  -2  -9   2  118.29    8.70
  -2  -9   2  121.69    9.40
  -2  -9   2  108.49   11.30
  -2  -9   2  112.19   13.00
   1   9  -2    1.40    0.80
   1   9  -2    0.70    1.30
   1   9  -2    0.70    0.80
   1   9  -2    1.30    2.70
   1   9  -2    0.30    2.10
   1   9  -2    0.40    1.20
   1   9  -2    0.60    2.20
   1   9  -2    0.80    1.20
  -1  -9   2    1.90    1.50
  -1  -9   2    0.00    1.50
  -1  -9   2    0.00    1.50
  -1  -9   2    2.60    3.40
  -1  -9   2   -0.50    1.20
   0   9  -2    7.60    2.20
   0   9  -2    6.10    2.90
   0   9  -2   10.50    4.50
   0   9  -2   11.20    2.70
   0   9  -2    9.70    2.10
   0  -9   2   13.20    2.90
   0  -9   2    3.10    2.10
   0  -9   2    7.10    2.30
   0  -9   2   10.40    2.90
  -1   9  -2   49.40    9.20
  -1   9  -2   74.79    6.50
  -1   9  -2   75.99    8.80
  -1   9  -2   72.29    6.60
   1  -9   2   85.29    6.90
   1  -9   2   76.89    6.60
   1  -9   2   77.49    8.30
  -2   9  -2    9.50    2.40
  -2   9  -2    3.60    2.80
  -2   9  -2    2.90    1.70
  -2   9  -2    7.70    3.70
   2  -9   2    1.90    2.10
   2  -9   2    8.50    2.60
   2  -9   2    7.10    2.40
   2  -9   2   12.00    3.60
  -3   9  -2   23.40    5.40
  -3   9  -2   45.30    7.00
  -3   9  -2   33.10    5.00
   3  -9   2   19.70    4.60
   3  -9   2   19.80    4.00
  -4   9  -2  140.59    9.50
  -4   9  -2  129.19   11.90
   4  -9   2  147.49   10.10
   4  -9   2  143.79   10.10
  -5   9  -2   23.60    4.80
  -5   9  -2   32.50    3.20
   5  -9   2   33.30    3.50
   5  -9   2   26.30    4.10
  13   8  -2   15.60    3.00
 -13  -8   2   10.80    2.10
  12   8  -2    1.60    1.80
  12   8  -2    0.70    1.70
 -12  -8   2    0.50    1.50
 -12  -8   2    1.50    3.00
  11   8  -2    6.10   12.10
  11   8  -2  -80.69  115.59
  11   8  -2    5.80    3.20
  11   8  -2    9.90    2.60
  11   8  -2    7.00    2.40
 -11  -8   2    7.40    4.90
 -11  -8   2    5.60    4.90
 -11  -8   2    9.40    3.90
 -11  -8   2    9.30    2.80
  10   8  -2    9.80    2.60
  10   8  -2    9.20    3.00
  10   8  -2   13.90    5.00
  10   8  -2  -75.19   45.60
  10   8  -2   -3.40    7.70
 -10  -8   2    5.20    3.80
 -10  -8   2    5.40    2.90
 -10  -8   2    4.60    2.30
 -10  -8   2    7.90    6.60
 -10  -8   2   13.50    4.20
 -10  -8   2    6.50    4.00
   9   8  -2    9.50   55.89
   9   8  -2  120.09    9.30
   9   8  -2  107.59    9.50
   9   8  -2  107.29   10.30
   9   8  -2   83.09   15.10
  -9  -8   2  120.19    8.80
  -9  -8   2   99.39   12.60
  -9  -8   2   75.19   11.30
  -9  -8   2   96.79   14.10
  -9  -8   2  114.49    9.50
   8   8  -2   25.80    4.50
   8   8  -2   21.10    8.20
   8   8  -2   29.00    5.00
   8   8  -2   36.50    4.60
   8   8  -2  -34.30   35.40
  -8  -8   2   25.90    4.70
  -8  -8   2   37.30    5.60
  -8  -8   2   39.90    6.80
  -8  -8   2   29.20    5.30
  -8  -8   2   29.60    4.50
   7   8  -2   12.10    4.30
   7   8  -2   11.30    6.90
   7   8  -2    8.20    2.70
   7   8  -2   10.60    2.70
   7   8  -2    7.90    2.10
   7   8  -2   87.59   43.30
  -7  -8   2    5.20    2.40
  -7  -8   2    3.00    2.70
  -7  -8   2    6.00    2.80
  -7  -8   2   10.30    2.80
   6   8  -2   28.20    3.90
   6   8  -2   27.70    5.90
   6   8  -2   25.20    3.60
   6   8  -2   24.60    7.30
   6   8  -2   28.10    4.40
   6   8  -2   18.40   35.20
   6   8  -2   38.90    4.60
   6   8  -2   27.40    4.80
  -6  -8   2   22.00    3.90
  -6  -8   2   37.10    5.80
  -6  -8   2   26.60    5.60
  -6  -8   2   27.70    4.50
  -6  -8   2   22.90    5.30
  -6  -8   2   25.70    4.40
   5   8  -2   21.90    3.20
   5   8  -2   24.20    4.40
   5   8  -2   20.80    3.90
   5   8  -2   19.90    2.90
   5   8  -2   18.70    4.70
  -5  -8   2   20.20    4.00
  -5  -8   2   21.60    5.70
  -5  -8   2   16.80    3.50
  -5  -8   2   15.10    4.30
   4   8  -2   31.90    3.10
   4   8  -2   30.30   25.60
   4   8  -2   26.00    6.00
   4   8  -2   28.70    3.70
   4   8  -2   26.50    4.80
   4   8  -2   38.00    4.50
   4   8  -2   35.10    3.70
  -4  -8   2   34.10    3.70
  -4  -8   2   39.20    6.90
  -4  -8   2   36.10    4.90
  -4  -8   2   36.60    5.20
  -4  -8   2   34.20    6.40
   3   8  -2   19.30   23.20
   3   8  -2   27.90    2.60
   3   8  -2   19.80    5.30
   3   8  -2   27.40    3.60
   3   8  -2   28.70    3.90
   3   8  -2   29.10    3.30
   3   8  -2   27.50    5.00
  -3  -8   2   29.60    4.30
  -3  -8   2   23.00    5.40
  -3  -8   2   19.40    4.80
  -3  -8   2   22.40    4.20
  -3  -8   2   32.20    4.90
  -3  -8   2   32.90    3.50
   2   8  -2    5.80    2.40
   2   8  -2    2.40    1.60
   2   8  -2    0.60    1.40
   2   8  -2    2.20    2.70
   2   8  -2    3.00    1.40
   2   8  -2    3.80    1.10
   2   8  -2   33.40   21.00
   2   8  -2    7.10    1.80
   2   8  -2    4.70    3.60
  -2  -8   2    4.20    1.80
  -2  -8   2    5.50    1.70
  -2  -8   2    2.90    2.80
  -2  -8   2    2.80    2.00
  -2  -8   2    6.00    1.80
   1   8  -2    0.50    2.10
   1   8  -2    1.40    1.40
   1   8  -2    0.60    4.10
   1   8  -2    0.80    1.10
   1   8  -2    0.90    1.00
   1   8  -2    1.10    1.20
   1   8  -2    8.50   26.60
   1   8  -2    2.30    4.80
   1   8  -2    0.40    0.70
   1   8  -2    1.80    2.40
   1   8  -2  -10.50   35.10
   1   8  -2    2.00    1.40
  -1  -8   2    2.30    1.40
  -1  -8   2    0.10    1.40
  -1  -8   2    1.50    2.70
  -1  -8   2    0.60    1.30
   0   8  -2    1.10    1.10
   0   8  -2  -30.90   35.00
   0   8  -2   -0.20    3.20
   0   8  -2   -0.40    1.70
   0   8  -2    0.00    0.80
   0   8  -2    0.10    1.10
   0   8  -2    1.10    2.20
   0   8  -2   -0.60    1.10
   0   8  -2   -4.80   22.40
   0   8  -2    2.10    2.60
   0   8  -2    2.00    4.60
   0  -8   2    0.50    1.10
   0  -8   2    0.10    1.30
   0  -8   2    1.40    2.80
   0  -8   2   -0.20    1.40
  -1   8  -2   17.10    2.20
  -1   8  -2   13.90    2.70
  -1   8  -2   13.20   21.80
  -1   8  -2   14.30    2.00
  -1   8  -2   10.40    3.70
  -1   8  -2   16.90    3.40
  -1   8  -2   14.20   32.00
  -1   8  -2   12.00    3.60
  -1   8  -2   18.30    5.10
  -1   8  -2   12.50    2.60
   1  -8   2   19.00    3.50
   1  -8   2   18.90    3.40
   1  -8   2   17.60    3.30
  -2   8  -2  207.08   13.90
  -2   8  -2  210.68   13.50
  -2   8  -2  193.78   16.50
  -2   8  -2  194.88   15.60
  -2   8  -2  215.08   12.70
   2  -8   2  204.38   13.40
   2  -8   2  213.48   13.50
   2  -8   2  194.58   14.10
  -3   8  -2    1.70    2.50
  -3   8  -2    6.10    1.70
  -3   8  -2    2.10    1.80
  -3   8  -2    3.60    2.00
  -3   8  -2    0.00    2.30
   3  -8   2    2.30    2.20
   3  -8   2    4.70    2.10
   3  -8   2    0.20    2.40
   3  -8   2   -0.60    1.40
  -4   8  -2   -0.60    1.20
  -4   8  -2    0.10    1.60
  -4   8  -2    2.00    2.60
   4  -8   2    0.00    1.60
   4  -8   2    2.50    2.00
   4  -8   2   -0.50    1.20
   4  -8   2   -0.40    2.20
  -5   8  -2   68.49    5.80
  -5   8  -2   68.19    8.20
   5  -8   2   76.99    6.50
   5  -8   2   70.79    6.20
   5  -8   2   66.09    6.40
   5  -8   2   54.49    8.60
  -6   8  -2    1.10    1.50
  -6   8  -2    1.30    2.60
   6  -8   2    1.30    1.60
   6  -8   2    0.50    1.90
   6  -8   2    0.20    1.40
  13   7  -2   22.00    3.30
 -13  -7   2   20.70    3.90
  12   7  -2    1.70    2.10
  12   7  -2    0.70    2.10
 -12  -7   2   -1.40    1.70
 -12  -7   2    0.00    1.40
 -12  -7   2    0.70    2.10
  11   7  -2    3.50    2.20
  11   7  -2   -0.60    1.40
  11   7  -2    0.90    1.70
 -11  -7   2    1.20    1.90
 -11  -7   2    0.60    2.10
 -11  -7   2    1.30    2.30
 -11  -7   2    4.40    5.30
  10   7  -2   46.50   16.90
  10   7  -2   87.29  121.29
  10   7  -2   61.89    8.50
  10   7  -2   59.29    6.40
  10   7  -2   53.99    5.60
  10   7  -2   54.99    5.50
  10   7  -2   53.19    6.80
 -10  -7   2   67.09    7.50
 -10  -7   2   51.19    6.50
 -10  -7   2   42.80    6.90
 -10  -7   2   63.59    6.40
 -10  -7   2   61.59    6.80
   9   7  -2  114.29   10.20
   9   7  -2  103.59    8.30
   9   7  -2   59.89   24.20
   9   7  -2  108.69   15.40
   9   7  -2  104.59    8.90
  -9  -7   2  118.29    9.60
  -9  -7   2  124.59   10.10
  -9  -7   2  121.69   10.70
  -9  -7   2  123.39    9.40
  -9  -7   2  101.09   11.50
  -9  -7   2  110.09    9.20
   8   7  -2   16.00    3.10
   8   7  -2   13.10    3.40
   8   7  -2   15.10    3.90
   8   7  -2   21.80   11.10
   8   7  -2   18.10    3.10
   8   7  -2   19.40    5.00
   8   7  -2  -23.00   52.39
  -8  -7   2   15.60    3.70
  -8  -7   2   10.50    4.40
  -8  -7   2   11.00    3.00
  -8  -7   2   15.30    3.80
  -8  -7   2   16.00    3.60
  -8  -7   2   17.40    4.50
  -8  -7   2    4.20    3.80
  -8  -7   2   12.70    3.90
   7   7  -2  115.99    8.60
   7   7  -2  117.69    8.70
   7   7  -2  133.59   15.10
   7   7  -2  119.19    9.20
   7   7  -2  112.99   43.20
   7   7  -2  116.99    9.80
  -7  -7   2  113.59   10.40
  -7  -7   2  118.99   10.60
  -7  -7   2  119.49    8.70
  -7  -7   2  125.99    9.50
  -7  -7   2  124.89    9.90
  -7  -7   2  114.59   10.40
   6   7  -2   37.40   24.50
   6   7  -2   27.30    5.40
   6   7  -2   22.90    5.10
   6   7  -2   27.00    3.50
   6   7  -2   19.00    6.00
   6   7  -2   26.80    3.60
   6   7  -2   26.10    4.50
   6   7  -2   36.60    5.10
  -6  -7   2   30.30    4.70
  -6  -7   2   26.30    4.40
  -6  -7   2   33.50    5.90
  -6  -7   2   27.00    5.10
  -6  -7   2   24.20    4.50
  -6  -7   2   21.50    3.60
   5   7  -2   58.59    5.40
   5   7  -2   54.09    5.70
   5   7  -2   60.99    4.80
   5   7  -2   63.69    4.80
   5   7  -2   50.29    8.90
   5   7  -2   45.90   25.30
   5   7  -2   65.99    5.80
   5   7  -2   60.49    4.60
  -5  -7   2   57.09    6.40
  -5  -7   2   56.49    5.10
  -5  -7   2   53.29    6.60
  -5  -7   2   63.29    6.00
  -5  -7   2   59.59    5.50
   4   7  -2  201.98   13.30
   4   7  -2  191.68   43.30
   4   7  -2  219.28   12.20
   4   7  -2  179.18   16.10
   4   7  -2  209.18   13.20
   4   7  -2  209.78   12.70
   4   7  -2  203.38   11.80
   4   7  -2  193.78   11.80
  -4  -7   2  200.18   13.30
  -4  -7   2  200.38   14.60
  -4  -7   2  208.08   12.80
  -4  -7   2  204.38   14.90
  -4  -7   2  191.78   12.40
   3   7  -2    4.40   18.80
   3   7  -2    6.70    2.50
   3   7  -2    7.50    1.70
   3   7  -2    7.80    2.30
   3   7  -2    6.20    1.80
   3   7  -2    7.10    4.00
   3   7  -2    6.70    1.60
  -3  -7   2    4.70    2.10
  -3  -7   2    5.30    2.60
  -3  -7   2    9.00    2.50
  -3  -7   2    5.80    1.40
  -3  -7   2    3.40    2.50
  -3  -7   2    6.90    2.30
  -3  -7   2    4.80    1.60
   2   7  -2    0.80    1.20
   2   7  -2    1.90    1.30
   2   7  -2    1.30    3.30
   2   7  -2   -4.50   19.90
   2   7  -2    0.70    1.20
   2   7  -2    2.10    1.30
   2   7  -2    1.50    1.70
   2   7  -2    1.70    1.30
  -2  -7   2    2.30    2.60
  -2  -7   2    1.30    1.10
  -2  -7   2   -0.30    1.00
  -2  -7   2    1.00    1.10
  -2  -7   2    3.40    2.00
   1   7  -2    0.90    1.20
   1   7  -2   -1.30    4.90
   1   7  -2    2.50   20.30
   1   7  -2   18.10   36.10
   1   7  -2    0.80    1.80
   1   7  -2    1.00    1.10
   1   7  -2    0.20    1.10
   1   7  -2    1.90    3.10
   1   7  -2   -0.40    1.90
   1   7  -2    1.10    1.20
  -1  -7   2   -0.10    1.30
  -1  -7   2    0.00    1.10
  -1  -7   2    1.80    1.20
  -1  -7   2    0.70    1.90
  -1  -7   2    0.30    1.10
   0   7  -2   28.80    3.80
   0   7  -2   33.70    4.40
   0   7  -2   25.80    3.60
   0   7  -2   21.40    6.00
   0   7  -2   32.10    6.30
   0   7  -2   46.40   23.30
   0   7  -2   47.40   37.70
   0   7  -2   33.60    3.30
   0   7  -2   29.10    5.30
   0   7  -2   29.40    2.50
   0   7  -2   31.30    6.00
   0   7  -2   33.30    3.50
   0  -7   2   30.40    3.30
   0  -7   2   26.90    4.10
   0  -7   2   30.90    4.20
   0  -7   2   30.50    3.10
   0  -7   2   29.40    5.60
  -1   7  -2   37.40    3.10
  -1   7  -2   52.39    5.10
  -1   7  -2   48.00    4.20
  -1   7  -2   42.00    7.10
  -1   7  -2   48.20    4.20
  -1   7  -2   28.90   53.49
  -1   7  -2   24.60   32.80
  -1   7  -2   52.49    8.60
  -1   7  -2   48.70   10.10
  -1   7  -2   48.20    4.10
  -1   7  -2   44.70    6.20
  -1   7  -2   38.90    5.70
   1  -7   2   44.10    4.70
   1  -7   2   42.30    4.20
   1  -7   2   40.50    5.40
   1  -7   2   50.29    4.30
  -2   7  -2   49.20   27.90
  -2   7  -2   79.39    6.40
  -2   7  -2   76.79    6.00
  -2   7  -2   85.29    6.10
  -2   7  -2   78.29    9.00
  -2   7  -2   76.29    8.50
  -2   7  -2   87.09    6.80
  -2   7  -2   82.59    6.90
  -2   7  -2   64.39   12.10
  -2   7  -2   75.19    8.40
  -2   7  -2   76.19    4.90
  -2   7  -2   76.09    6.00
   2  -7   2   79.69    6.40
   2  -7   2   87.59    6.70
   2  -7   2   87.99    7.30
   2  -7   2   81.99    7.30
  -3   7  -2    4.80    1.60
  -3   7  -2    6.10    2.50
  -3   7  -2    0.00    2.00
  -3   7  -2    7.00    4.30
  -3   7  -2    3.70    1.80
  -3   7  -2    2.90    2.90
  -3   7  -2    2.70    1.50
  -3   7  -2    3.20    1.90
  -3   7  -2   -5.40   26.80
   3  -7   2    3.70    1.80
   3  -7   2    5.40    4.60
   3  -7   2    2.80    2.10
   3  -7   2    1.90    1.80
   3  -7   2    2.80    2.20
  -4   7  -2  219.18   14.80
  -4   7  -2  230.88   14.20
  -4   7  -2  231.78   13.00
  -4   7  -2  244.78   15.50
  -4   7  -2  222.58   17.70
  -4   7  -2  230.18   14.70
   4  -7   2  239.48   15.30
   4  -7   2  230.48   16.10
   4  -7   2  245.58   15.50
  -5   7  -2   92.09    6.90
  -5   7  -2   94.49   10.20
  -5   7  -2   92.99    7.60
  -5   7  -2  104.29    8.40
   5  -7   2  102.89    8.20
   5  -7   2  109.29    8.50
   5  -7   2  100.29    8.30
   5  -7   2   88.69    8.90
  -6   7  -2   14.80    4.80
  -6   7  -2   13.80    2.50
  -6   7  -2   15.00    2.40
   6  -7   2   16.20    3.30
   6  -7   2   12.10    2.90
   6  -7   2    5.40    2.90
   6  -7   2   14.70    3.00
  -7   7  -2   -0.10    1.20
  -7   7  -2    4.00    3.00
   7  -7   2    0.20    1.40
   7  -7   2    2.30    1.70
   7  -7   2    1.70    1.70
  13   6  -2    2.20    2.10
 -13  -6   2    1.20    1.80
  12   6  -2   75.19    6.10
  12   6  -2   88.09    7.00
  12   6  -2   78.19    8.00
 -12  -6   2   72.49    5.80
 -12  -6   2   69.89    6.90
 -12  -6   2   85.09    7.10
  11   6  -2   81.59    7.30
  11   6  -2   93.09    7.90
  11   6  -2  115.89   15.00
  11   6  -2   94.19    7.40
 -11  -6   2   95.09   15.70
 -11  -6   2   86.99    7.70
 -11  -6   2   86.19    7.20
 -11  -6   2   89.99    8.30
  10   6  -2    0.70    2.00
  10   6  -2    2.30    2.00
  10   6  -2    6.10    2.60
  10   6  -2    2.30    2.50
  10   6  -2    4.50    2.40
 -10  -6   2    2.40    2.10
 -10  -6   2    0.90    2.40
 -10  -6   2    6.00    2.70
 -10  -6   2    5.10    3.90
   9   6  -2   51.59   78.39
   9   6  -2   32.80    6.20
   9   6  -2   25.60    4.30
   9   6  -2   17.40    3.50
   9   6  -2   24.90   16.70
   9   6  -2   24.10    4.30
  -9  -6   2   27.40    5.80
  -9  -6   2   32.60    6.50
  -9  -6   2   35.40    6.10
  -9  -6   2   24.10    4.50
   8   6  -2   23.30    4.20
   8   6  -2   20.40    3.90
   8   6  -2   21.30    4.60
   8   6  -2   28.80    4.30
   8   6  -2  -19.10   64.59
   8   6  -2   40.60   13.90
   8   6  -2   28.80    4.70
  -8  -6   2   21.10    3.80
  -8  -6   2   25.40    5.70
  -8  -6   2   22.10    3.90
  -8  -6   2   21.90    4.30
  -8  -6   2   27.70    9.70
  -8  -6   2   28.60    5.50
  -8  -6   2   24.90    5.00
   7   6  -2   35.00    9.00
   7   6  -2   37.00    5.20
   7   6  -2   45.00    5.10
   7   6  -2   43.70    4.50
   7   6  -2   40.10    4.90
   7   6  -2   39.80    5.80
   7   6  -2   31.10   44.40
  -7  -6   2   48.80    7.10
  -7  -6   2   33.80    5.70
  -7  -6   2   35.20    5.20
  -7  -6   2   38.60    4.40
  -7  -6   2   35.90    5.30
  -7  -6   2   41.80    6.80
  -7  -6   2   37.50    4.40
   6   6  -2   58.29    5.90
   6   6  -2   20.50   22.50
   6   6  -2   59.39    5.10
   6   6  -2   47.70    4.70
   6   6  -2   57.39    7.50
   6   6  -2   57.19    5.40
   6   6  -2   43.20    7.60
  -6  -6   2   61.19    6.20
  -6  -6   2   55.79    5.30
  -6  -6   2   61.79    6.50
  -6  -6   2   61.49    6.50
  -6  -6   2   52.99    5.10
  -6  -6   2   63.19    6.00
   5   6  -2    2.50    3.60
   5   6  -2    1.90    1.70
   5   6  -2    1.80    1.20
   5   6  -2    0.50    1.20
   5   6  -2   -1.30    1.00
   5   6  -2   -0.60   22.90
   5   6  -2    1.10    1.50
   5   6  -2    0.60    1.10
  -5  -6   2   -0.50    1.30
  -5  -6   2    0.30    1.70
  -5  -6   2   -0.30    1.40
  -5  -6   2    0.10    1.00
  -5  -6   2    1.70    1.60
   4   6  -2  239.38   17.30
   4   6  -2  211.08   13.00
   4   6  -2  228.68   12.40
   4   6  -2  225.48   13.70
   4   6  -2  209.58   13.40
   4   6  -2  203.18   12.10
   4   6  -2  198.98   33.60
  -4  -6   2  199.08   14.40
  -4  -6   2  198.58   12.70
  -4  -6   2  204.08   13.10
  -4  -6   2  229.78   13.70
  -4  -6   2  189.88   14.20
  -4  -6   2  222.28   13.70
   3   6  -2  436.26   48.60
   3   6  -2  380.06   23.20
   3   6  -2  387.96   22.40
   3   6  -2  448.36   23.20
   3   6  -2  407.86   22.10
   3   6  -2  428.76   26.30
   3   6  -2  389.16   21.50
   3   6  -2  445.56   21.90
  -3  -6   2  407.16   22.50
  -3  -6   2  416.46   22.80
  -3  -6   2  375.26   24.20
  -3  -6   2  394.06   22.30
  -3  -6   2  391.46   21.60
  -3  -6   2  392.96   24.20
  -3  -6   2  397.16   23.10
   2   6  -2  661.23   33.20
   2   6  -2  582.04   32.60
   2   6  -2  611.24   32.60
   2   6  -2  672.43   36.50
   2   6  -2  551.64   33.70
   2   6  -2  692.93   58.29
   2   6  -2  646.34   32.10
   2   6  -2  586.34   32.80
  -2  -6   2  615.24   32.60
  -2  -6   2  589.14   34.80
  -2  -6   2  572.94   32.90
  -2  -6   2  615.84   32.30
  -2  -6   2  605.14   33.60
   1   6  -2   69.69    5.20
   1   6  -2   65.99    6.20
   1   6  -2   79.89    5.70
   1   6  -2   73.29    4.70
   1   6  -2   44.60   36.00
   1   6  -2   70.49    5.20
   1   6  -2   67.99   23.10
   1   6  -2   57.29    8.70
   1   6  -2   78.19    7.80
  -1  -6   2   66.69    5.00
  -1  -6   2   66.59    5.50
  -1  -6   2   74.99    7.30
  -1  -6   2   74.09    5.40
  -1  -6   2   68.89    5.20
   0   6  -2   -0.40    0.70
   0   6  -2    0.10    1.00
   0   6  -2   -8.50   16.40
   0   6  -2    0.20    0.90
   0   6  -2    0.80    4.20
   0   6  -2   -0.10    1.50
   0   6  -2   -6.50   30.80
   0   6  -2    0.10    1.30
   0   6  -2    0.80    1.10
   0   6  -2    0.60    2.50
   0   6  -2    0.20    1.10
   0   6  -2   -0.60    1.10
   0  -6   2   -0.10    1.30
   0  -6   2    0.70    1.00
   0  -6   2    1.40    2.10
   0  -6   2    0.10    1.10
   0  -6   2   -0.60    1.00
  -1   6  -2   52.39    4.00
  -1   6  -2   60.09    6.20
  -1   6  -2   25.30   19.70
  -1   6  -2   50.69    4.60
  -1   6  -2   50.39    4.50
  -1   6  -2   58.79    9.80
  -1   6  -2   55.39    5.10
  -1   6  -2   53.29    6.80
  -1   6  -2   53.39    4.80
  -1   6  -2  -15.10   41.90
  -1   6  -2   55.49    4.70
  -1   6  -2   52.29    4.40
  -1   6  -2   59.59    4.90
   1  -6   2   56.19    4.50
   1  -6   2   55.09    4.90
   1  -6   2   49.00    4.90
   1  -6   2   54.09    4.50
  -2   6  -2   71.09    8.00
  -2   6  -2   64.89    5.50
  -2   6  -2   68.89    6.10
  -2   6  -2   64.89    7.10
  -2   6  -2   58.09    5.40
  -2   6  -2   63.59    5.40
  -2   6  -2   69.09    5.60
  -2   6  -2   64.89    5.20
  -2   6  -2   41.90   24.40
  -2   6  -2   67.09    5.80
  -2   6  -2   62.99    4.50
   2  -6   2   66.69    6.10
   2  -6   2   73.89    5.80
   2  -6   2   62.69    5.30
   2  -6   2   71.09    5.60
  -3   6  -2    3.40    2.70
  -3   6  -2    1.90    1.40
  -3   6  -2    4.90    2.20
  -3   6  -2    2.10    1.70
  -3   6  -2    2.00    1.50
  -3   6  -2    3.60    1.70
  -3   6  -2  -17.30   21.60
  -3   6  -2    1.40    3.40
  -3   6  -2    4.60    1.20
   3  -6   2    1.00    1.90
   3  -6   2    6.20    2.70
   3  -6   2    2.50    2.10
   3  -6   2    5.20    1.90
  -4   6  -2   32.60   27.30
  -4   6  -2   14.20    2.00
  -4   6  -2   13.50    4.90
  -4   6  -2   18.70    3.30
  -4   6  -2   15.60    3.50
  -4   6  -2   19.00    3.10
  -4   6  -2   19.70    3.40
   4  -6   2   15.50    3.30
   4  -6   2   18.20    3.50
   4  -6   2   13.10    3.20
   4  -6   2   19.50    3.40
  -5   6  -2   16.00    3.00
  -5   6  -2   17.20    3.20
  -5   6  -2   11.10    2.90
  -5   6  -2   11.70    5.20
  -5   6  -2  -21.00   29.90
  -5   6  -2   17.70    2.90
   5  -6   2   16.50    3.80
   5  -6   2   18.30    3.50
   5  -6   2   16.90    4.00
   5  -6   2   14.60    3.50
  -6   6  -2   29.70    4.20
  -6   6  -2   25.90    4.00
  -6   6  -2   29.40    4.00
  -6   6  -2   21.80    3.80
   6  -6   2   31.50    5.00
   6  -6   2   24.70    4.40
   6  -6   2   35.70    5.30
   6  -6   2   15.80    3.80
  -7   6  -2    0.90    1.60
  -7   6  -2    0.20    2.50
  -7   6  -2   -0.10    1.20
   7  -6   2    1.90    1.90
   7  -6   2    0.20    1.50
   7  -6   2    1.10    2.10
   7  -6   2    0.80    1.60
  -8   6  -2   11.30    3.30
  -8   6  -2   19.10    4.60
   8  -6   2   15.40    2.90
   8  -6   2   13.50    2.80
   8  -6   2   10.80    2.70
  13   5  -2    2.00    1.40
 -13  -5   2    2.60    1.60
  12   5  -2   -0.70    1.50
  12   5  -2   -1.10    1.50
  12   5  -2    0.50    1.30
 -12  -5   2    2.00    2.10
 -12  -5   2    0.60    1.80
  11   5  -2   40.80    5.60
  11   5  -2   47.00    6.50
  11   5  -2   42.70    7.50
  11   5  -2   30.30    4.90
 -11  -5   2   33.60    4.90
 -11  -5   2   44.00    6.60
 -11  -5   2   44.70    4.40
  10   5  -2   41.90    5.80
  10   5  -2   49.00    6.60
  10   5  -2   57.79    6.80
  10   5  -2   41.10    5.80
 -10  -5   2   54.29    7.70
 -10  -5   2   35.50    5.00
 -10  -5   2   41.00    5.50
   9   5  -2    6.90    2.30
   9   5  -2    2.50    2.10
   9   5  -2    2.10    1.90
   9   5  -2    3.40    2.60
   9   5  -2    4.20    2.60
  -9  -5   2    4.60    3.20
  -9  -5   2    3.90    2.00
  -9  -5   2    2.60    3.20
  -9  -5   2    4.00    2.60
   8   5  -2   56.49   72.79
   8   5  -2  108.59    9.20
   8   5  -2  151.38   19.00
   8   5  -2  117.39    9.10
   8   5  -2  113.39    9.30
   8   5  -2  160.38   24.00
   8   5  -2  118.49    8.80
  -8  -5   2  123.59    9.50
  -8  -5   2  121.19   10.40
  -8  -5   2  124.29   10.40
  -8  -5   2  112.29   11.00
  -8  -5   2  120.69    9.40
  -8  -5   2  115.29    9.30
  -8  -5   2  120.99    9.10
   7   5  -2    3.60    2.00
   7   5  -2    5.90    2.10
   7   5  -2    5.70    2.20
   7   5  -2  -52.79   37.70
   7   5  -2    0.50    1.40
   7   5  -2    0.00    1.30
   7   5  -2   -7.70    5.10
  -7  -5   2    3.30    2.00
  -7  -5   2    1.20    1.50
  -7  -5   2    2.30    1.90
  -7  -5   2    3.00    2.60
  -7  -5   2    1.10    1.70
  -7  -5   2    1.70    1.60
  -7  -5   2    1.10    2.50
  -7  -5   2    4.10    2.60
   6   5  -2  108.49   45.30
   6   5  -2  120.49   13.90
   6   5  -2  138.39    9.10
   6   5  -2  135.59    9.30
   6   5  -2  127.59    9.50
   6   5  -2  126.79   10.10
   6   5  -2  149.99    9.60
  -6  -5   2  144.19   10.90
  -6  -5   2  128.19    9.10
  -6  -5   2  129.79   10.40
  -6  -5   2  147.79   11.40
  -6  -5   2  138.79    9.80
  -6  -5   2  141.49   10.10
   5   5  -2    1.30    1.40
   5   5  -2    2.90    1.80
   5   5  -2   -0.10    1.10
   5   5  -2    0.30    1.30
   5   5  -2    0.90    1.80
   5   5  -2   -1.40    3.60
   5   5  -2   -0.90    1.30
   5   5  -2   -3.30   23.60
  -5  -5   2    1.40    1.60
  -5  -5   2    1.30    2.00
  -5  -5   2    2.70    1.90
  -5  -5   2    0.10    1.40
  -5  -5   2    0.50    1.20
  -5  -5   2   -0.80    1.30
  -5  -5   2    0.80    1.60
   4   5  -2  492.35   32.30
   4   5  -2  547.85   30.30
   4   5  -2  602.74   30.90
   4   5  -2  576.54   34.70
   4   5  -2  563.64   29.90
   4   5  -2  604.74   31.30
   4   5  -2  558.94   30.50
   4   5  -2  622.24   30.10
   4   5  -2  537.95   58.69
  -4  -5   2  497.35   31.80
  -4  -5   2  590.74   31.90
  -4  -5   2  570.54   30.50
  -4  -5   2  519.75   31.60
  -4  -5   2  579.24   31.20
  -4  -5   2  535.95   30.20
  -4  -5   2  561.74   30.70
   3   5  -2   11.30    2.30
   3   5  -2    6.70    2.10
   3   5  -2    9.60    1.80
   3   5  -2    5.00    1.30
   3   5  -2    5.40    1.40
   3   5  -2   11.10    2.30
   3   5  -2    5.70    2.10
   3   5  -2    3.70   14.20
   3   5  -2    8.00    2.50
   3   5  -2    4.80    2.90
  -3  -5   2    8.60    2.00
  -3  -5   2    4.80    2.20
  -3  -5   2    7.20    1.90
  -3  -5   2    6.50    2.60
  -3  -5   2    9.10    1.50
  -3  -5   2    5.10    2.10
  -3  -5   2   10.40    1.80
   2   5  -2  134.39   26.70
   2   5  -2  128.59    8.30
   2   5  -2  127.99    8.20
   2   5  -2  137.79    8.00
   2   5  -2  139.09   11.20
   2   5  -2  153.28    9.40
   2   5  -2  139.89    7.40
   2   5  -2  129.89    8.40
   2   5  -2  126.49    9.20
  -2  -5   2  140.59    8.60
  -2  -5   2  134.19    8.90
  -2  -5   2  139.99    9.90
  -2  -5   2  140.29    8.10
  -2  -5   2  130.09    8.30
   1   5  -2  137.79    8.80
   1   5  -2  222.58   31.00
   1   5  -2  150.48    9.30
   1   5  -2  133.59   10.10
   1   5  -2  154.18   36.60
   1   5  -2  150.78    9.40
   1   5  -2  172.58   12.00
   1   5  -2  179.68    9.80
   1   5  -2  144.39   12.50
   1   5  -2  162.08    8.90
   1   5  -2  151.18    9.30
   1   5  -2  153.88    9.30
  -1  -5   2  168.78   11.30
  -1  -5   2  149.19   11.10
  -1  -5   2  161.28    9.20
  -1  -5   2  147.19    9.30
  -1  -5   2  168.98    9.40
   0   5  -2  132.19    9.90
   0   5  -2  111.39    6.90
   0   5  -2  177.18   30.10
   0   5  -2  106.49   10.00
   0   5  -2  114.99    8.50
   0   5  -2  124.09    7.50
   0   5  -2  113.29    7.60
   0   5  -2  133.89    7.90
   0   5  -2  122.99    7.50
   0   5  -2   37.20   29.70
   0  -5   2  118.79    9.50
   0  -5   2  114.69    7.20
   0  -5   2  103.99    8.00
   0  -5   2  117.09    8.00
   0  -5   2  123.99    8.00
   0  -5   2  120.39    8.40
  -1   5  -2  139.59   26.30
  -1   5  -2  119.39   39.50
  -1   5  -2  110.19    7.20
  -1   5  -2   96.89   10.70
  -1   5  -2  103.69    7.20
  -1   5  -2  105.59    8.60
  -1   5  -2  115.49    9.40
  -1   5  -2  123.09    7.50
  -1   5  -2  114.09    7.60
  -1   5  -2  112.29    7.60
  -1   5  -2  105.09    7.80
  -1   5  -2  119.99    6.80
   1  -5   2  103.19    7.50
   1  -5   2  113.39    7.50
   1  -5   2  115.59    7.70
   1  -5   2  110.89    7.10
   1  -5   2  109.59    7.30
  -2   5  -2   51.69    4.90
  -2   5  -2   64.19    6.90
  -2   5  -2   59.49    5.40
  -2   5  -2   60.19    4.20
  -2   5  -2   65.29    5.10
  -2   5  -2   59.19    4.90
  -2   5  -2   64.69    5.20
  -2   5  -2   66.69    5.00
  -2   5  -2   67.09    4.90
  -2   5  -2   62.09   21.40
   2  -5   2   64.29    5.10
   2  -5   2   59.99    4.80
   2  -5   2   54.09    5.20
   2  -5   2   53.49    4.80
  -3   5  -2   11.00    2.30
  -3   5  -2    6.70    2.90
  -3   5  -2   10.50    2.30
  -3   5  -2    4.40    1.60
  -3   5  -2    6.70    2.10
  -3   5  -2    9.00    2.60
  -3   5  -2  -25.10   19.90
  -3   5  -2    5.80    3.40
  -3   5  -2    6.50    1.40
  -3   5  -2    7.40    1.90
  -3   5  -2    4.50    2.00
   3  -5   2    6.10    1.90
   3  -5   2    5.20    1.90
   3  -5   2    7.20    1.90
   3  -5   2    6.60    2.40
  -4   5  -2   22.20    3.60
  -4   5  -2   22.00    3.50
  -4   5  -2   23.10    2.80
  -4   5  -2   28.20    4.00
  -4   5  -2   21.10    5.30
  -4   5  -2  -28.00   21.80
  -4   5  -2   26.10    3.70
  -4   5  -2   28.00    4.30
   4  -5   2   26.40    4.50
   4  -5   2   23.40    4.80
  -5   5  -2   67.49    9.30
  -5   5  -2   75.39    6.30
  -5   5  -2   67.79   30.00
  -5   5  -2   89.19    7.20
  -5   5  -2   71.19    5.30
  -5   5  -2   75.79    6.40
  -5   5  -2   71.39    6.20
   5  -5   2   62.49    6.30
   5  -5   2   82.19    7.50
   5  -5   2   86.89    7.00
   5  -5   2   76.19    6.70
  -6   5  -2    4.20    4.90
  -6   5  -2   12.30    2.90
  -6   5  -2    7.40    2.50
  -6   5  -2   11.30    2.60
  -6   5  -2   16.80    3.10
  -6   5  -2   -1.60   32.00
  -6   5  -2   10.70    1.90
   6  -5   2   11.60    3.00
   6  -5   2   11.80    3.30
   6  -5   2   11.10    3.30
  -7   5  -2    9.70    2.50
  -7   5  -2    4.00    2.00
  -7   5  -2    7.40    5.70
  -7   5  -2    7.10    2.10
  -7   5  -2   43.00   39.70
   7  -5   2    8.80    2.80
   7  -5   2    3.50    2.20
   7  -5   2   10.90    3.10
   7  -5   2    5.30    3.20
  -8   5  -2    5.70    2.20
  -8   5  -2    6.90    1.90
   8  -5   2   12.20    5.30
   8  -5   2    8.80    2.50
   8  -5   2    8.30    2.50
   8  -5   2   10.20    2.70
  -9   5  -2   39.90    4.20
  -9   5  -2   49.30    7.00
  -9   5  -2   35.80    4.00
   9  -5   2   44.40    5.00
   9  -5   2   55.99    4.40
   9  -5   2   43.40    4.20
  12   4  -2   29.40    4.30
 -12  -4   2   25.20    4.00
 -12  -4   2   24.80    3.90
  11   4  -2    1.00    1.80
  11   4  -2    1.20    1.90
  11   4  -2    2.30    2.00
  11   4  -2    1.60    2.20
 -11  -4   2    1.10    1.80
 -11  -4   2    0.90    2.00
 -11  -4   2    0.10    1.70
  10   4  -2    2.90    2.40
  10   4  -2    0.50    1.90
  10   4  -2    2.00    2.30
  10   4  -2    1.20    1.80
 -10  -4   2    1.10    2.30
 -10  -4   2    0.00    1.40
 -10  -4   2   -0.20    1.60
 -10  -4   2    1.10    3.70
   9   4  -2  128.09    9.40
   9   4  -2  128.49    9.10
   9   4  -2  102.99   11.20
   9   4  -2  137.09   10.10
   9   4  -2  112.69    9.60
  -9  -4   2  118.19   10.90
  -9  -4   2  109.59   11.40
  -9  -4   2  135.79    9.40
  -9  -4   2  116.39    9.50
   8   4  -2   45.20   15.40
   8   4  -2   72.49   69.59
   8   4  -2   81.69    6.30
   8   4  -2   66.79    6.60
   8   4  -2   76.09    6.70
   8   4  -2   68.19    8.90
   8   4  -2   78.29    6.80
   8   4  -2   69.09    6.00
   8   4  -2   65.19    6.10
  -8  -4   2   64.09    6.20
  -8  -4   2   58.99    6.40
  -8  -4   2   76.69    7.50
  -8  -4   2   63.29    7.40
  -8  -4   2   63.89    6.50
   7   4  -2   26.20    4.10
   7   4  -2   13.10    7.30
   7   4  -2   23.60    4.50
   7   4  -2   26.10    3.90
   7   4  -2   26.80    4.30
   7   4  -2   26.40    4.10
   7   4  -2  -53.59   47.90
   7   4  -2   29.00    4.20
   7   4  -2   27.10    3.90
  -7  -4   2   24.50    5.10
  -7  -4   2   24.90    4.80
  -7  -4   2   29.70    4.30
  -7  -4   2   32.50    5.00
  -7  -4   2   26.80    4.90
  -7  -4   2   18.90    3.50
  -7  -4   2   28.10    4.60
  -7  -4   2   23.60    4.30
   6   4  -2   13.50    2.50
   6   4  -2    8.20    2.20
   6   4  -2    7.60    2.50
   6   4  -2   10.40    2.30
   6   4  -2  -13.50   39.00
   6   4  -2    9.30    2.50
   6   4  -2   10.40    2.20
   6   4  -2    4.70    5.70
   6   4  -2    7.70    2.00
  -6  -4   2    7.00    1.80
  -6  -4   2   13.00    4.40
  -6  -4   2   11.90    2.90
  -6  -4   2   11.40    3.00
  -6  -4   2    6.10    2.10
  -6  -4   2   11.10    2.50
  -6  -4   2   11.60    3.40
   5   4  -2   10.60    2.10
   5   4  -2   21.70    4.90
   5   4  -2    7.70    2.80
   5   4  -2   15.10    2.70
   5   4  -2    9.80    2.20
   5   4  -2    9.70    2.10
   5   4  -2   11.60    3.00
   5   4  -2   11.50    2.40
   5   4  -2    2.60   19.60
   5   4  -2   12.40    2.10
  -5  -4   2   10.20    2.80
  -5  -4   2    9.40    2.10
  -5  -4   2    8.80    2.50
  -5  -4   2   13.00    2.40
  -5  -4   2   10.70    2.70
  -5  -4   2   10.00    2.70
   4   4  -2   55.69    4.30
   4   4  -2   54.79    4.50
   4   4  -2   34.60   23.60
   4   4  -2   62.49    4.80
   4   4  -2   54.19    5.60
   4   4  -2   52.69    7.90
   4   4  -2   56.69    4.40
   4   4  -2   58.79    4.50
   4   4  -2   51.29    5.10
  -4  -4   2   52.59    5.20
  -4  -4   2   62.99    4.70
  -4  -4   2   55.19    5.40
  -4  -4   2   67.69    5.30
  -4  -4   2   52.39    4.90
  -4  -4   2   57.29    4.60
  -4  -4   2   64.29    5.90
   3   4  -2  135.49   27.00
   3   4  -2  189.38   10.30
   3   4  -2  199.58   14.20
   3   4  -2  188.18   10.90
   3   4  -2  162.98   11.80
   3   4  -2  191.28   11.30
   3   4  -2  166.08   11.30
   3   4  -2  173.08   10.30
   3   4  -2  193.58   10.30
  -3  -4   2  184.78   11.70
  -3  -4   2  160.78   11.80
  -3  -4   2  174.98   10.90
  -3  -4   2  172.18   11.70
   2   4  -2  277.97   15.70
   2   4  -2  259.67   15.40
   2   4  -2  263.17   15.10
   2   4  -2  293.17   14.70
   2   4  -2  265.07   16.60
   2   4  -2  276.67   18.00
   2   4  -2  292.17   15.00
   2   4  -2  263.17   33.20
  -2  -4   2  282.67   17.40
  -2  -4   2  275.47   14.90
  -2  -4   2  286.97   15.60
  -2  -4   2  259.77   15.80
  -2  -4   2  272.07   15.30
  -2  -4   2  288.37   16.50
  -2  -4   2  263.77   16.40
   1   4  -2  337.87   20.20
   1   4  -2  355.06   20.30
   1   4  -2  374.66   19.40
   1   4  -2  383.66   19.90
   1   4  -2  389.76   37.80
   1   4  -2  385.56   22.50
   1   4  -2  389.86   20.60
  -1  -4   2  384.16   20.10
  -1  -4   2  374.66   20.50
  -1  -4   2  401.66   20.20
  -1  -4   2  403.76   21.80
  -1  -4   2  346.77   20.70
   0   4  -2   22.40    4.00
   0   4  -2   23.40    3.50
   0   4  -2   23.20    2.30
   0   4  -2   15.70    2.80
   0   4  -2   19.90    2.70
   0   4  -2   13.80    4.30
   0   4  -2   21.60    2.20
   0   4  -2   21.50   14.00
   0   4  -2   21.90    2.70
   0   4  -2   23.00   25.70
   0   4  -2   21.30    2.30
   0   4  -2   22.90    2.40
   0  -4   2   22.50    2.70
   0  -4   2   22.20    2.70
   0  -4   2   21.20    3.30
   0  -4   2   19.60    2.00
   0  -4   2   19.50    3.70
  -1   4  -2  263.97   14.50
  -1   4  -2  233.68   14.00
  -1   4  -2  259.77   40.60
  -1   4  -2  252.57   14.90
  -1   4  -2  244.88   14.30
  -1   4  -2  281.37   30.50
  -1   4  -2  247.98   14.00
  -1   4  -2  276.87   13.60
  -1   4  -2  248.38   14.10
  -1   4  -2  228.48   16.30
  -1   4  -2  267.37   16.00
   1  -4   2  245.58   14.90
   1  -4   2  250.57   14.30
   1  -4   2  252.47   14.80
   1  -4   2  231.78   15.40
   1  -4   2  238.18   14.20
  -2   4  -2  252.37   58.19
  -2   4  -2  238.38   13.70
  -2   4  -2  246.28   19.50
  -2   4  -2  234.58   13.70
  -2   4  -2  231.58   13.50
  -2   4  -2  235.68   14.30
  -2   4  -2  254.47   13.70
  -2   4  -2  245.18   12.90
  -2   4  -2  233.18   13.90
   2  -4   2  242.88   14.00
   2  -4   2  200.28   13.40
   2  -4   2  232.58   13.40
   2  -4   2  253.27   13.80
   2  -4   2  213.48   13.50
  -3   4  -2    7.70    1.80
  -3   4  -2    8.40    2.40
  -3   4  -2    2.60    1.60
  -3   4  -2   12.50    2.30
  -3   4  -2    5.60    1.60
  -3   4  -2    6.20    1.40
   3  -4   2    5.40    1.90
   3  -4   2    9.20    2.00
   3  -4   2    4.70    1.60
   3  -4   2    6.90    1.80
  -4   4  -2   12.30    2.60
  -4   4  -2   11.80    2.00
  -4   4  -2   11.00    2.30
  -4   4  -2   18.20    3.40
  -4   4  -2   11.80    2.30
  -4   4  -2   15.30    2.70
   4  -4   2    8.30    2.50
   4  -4   2    8.20    2.10
   4  -4   2   14.40    2.80
   4  -4   2   12.50    2.70
  -5   4  -2    3.30    1.40
  -5   4  -2    8.70    2.30
  -5   4  -2    6.10    2.20
  -5   4  -2   10.30    2.30
   5  -4   2    2.10    2.00
   5  -4   2    5.50    1.90
   5  -4   2    3.20    1.80
   5  -4   2    4.80    2.10
  -6   4  -2   -0.10    1.20
  -6   4  -2    0.60    1.50
  -6   4  -2    0.90    1.10
  -6   4  -2    1.90    1.80
   6  -4   2    2.90    2.10
   6  -4   2    1.80    1.90
   6  -4   2    1.10    1.60
   6  -4   2    0.70    1.90
  -7   4  -2   11.70    2.30
  -7   4  -2   12.00    2.90
  -7   4  -2   19.70    3.80
  -7   4  -2   16.60    3.20
   7  -4   2   16.30    3.70
   7  -4   2   21.70    6.20
   7  -4   2   15.10    3.70
   7  -4   2   13.70    3.40
  -8   4  -2  -37.20   43.00
  -8   4  -2   32.20    4.40
  -8   4  -2   19.80    7.00
  -8   4  -2   38.10    7.50
  -8   4  -2   36.60    5.50
  -8   4  -2   38.70    5.00
   8  -4   2   48.40    4.90
   8  -4   2   49.99    8.90
   8  -4   2   24.10    4.70
   8  -4   2   34.90    5.90
  -9   4  -2    5.80    7.90
  -9   4  -2   11.10    2.50
  -9   4  -2   10.10    2.70
  -9   4  -2   12.50    2.50
   9  -4   2   12.20    2.90
   9  -4   2   11.80    2.80
   9  -4   2   15.80    3.20
 -10   4  -2    9.30    2.80
 -10   4  -2   10.90    4.20
  10  -4   2    5.80    1.80
  10  -4   2    9.20    2.30
  10  -4   2    7.90    2.50
  12   3  -2    0.10    1.20
 -12  -3   2   -0.80    1.40
  11   3  -2    5.80    2.00
  11   3  -2   -0.20    2.30
  11   3  -2    0.20    2.00
 -11  -3   2    1.00    2.10
 -11  -3   2    0.60    1.50
  10   3  -2    1.70    2.40
  10   3  -2    0.90    1.80
  10   3  -2    1.20    2.00
  10   3  -2   -0.40    1.90
  10   3  -2    0.80    2.20
 -10  -3   2    2.20    2.30
 -10  -3   2   -0.10    1.60
 -10  -3   2    2.10    1.90
   9   3  -2    1.00    1.70
   9   3  -2    1.40    2.30
   9   3  -2    2.70    2.00
   9   3  -2    0.10    1.60
   9   3  -2    1.50    1.60
  -9  -3   2    0.50    2.50
  -9  -3   2    1.00    1.90
  -9  -3   2    1.70    2.90
  -9  -3   2    1.40    3.60
   8   3  -2    3.50    2.00
   8   3  -2    3.30    2.20
   8   3  -2    1.50    1.90
   8   3  -2    8.60    2.70
   8   3  -2    0.60    2.00
   8   3  -2    3.00    2.10
  -8  -3   2    2.60    1.90
  -8  -3   2    1.40    2.60
  -8  -3   2    0.20    1.80
  -8  -3   2    0.50    1.60
   7   3  -2  472.45   25.90
   7   3  -2  511.75  105.39
   7   3  -2  414.26   25.40
   7   3  -2  451.25   25.60
   7   3  -2  388.06   33.20
   7   3  -2  421.86   25.10
   7   3  -2  439.16   25.20
   7   3  -2  394.36   26.20
  -7  -3   2  504.15   26.80
  -7  -3   2  457.05   25.30
  -7  -3   2  455.75   26.90
   6   3  -2   22.50    3.70
   6   3  -2   84.29   49.90
   6   3  -2   36.70    4.20
   6   3  -2   41.30   10.20
   6   3  -2   32.40    5.50
   6   3  -2   30.80    4.90
   6   3  -2   35.40    3.60
   6   3  -2   42.50    5.00
  -6  -3   2   38.50    4.00
  -6  -3   2   42.10    6.10
  -6  -3   2   37.00    4.50
  -6  -3   2   25.80    4.10
  -6  -3   2   30.90    4.80
  -6  -3   2   32.40    4.30
  -6  -3   2   38.80    4.80
  -6  -3   2   35.60    4.60
   5   3  -2  210.78   12.70
   5   3  -2  173.18   14.10
   5   3  -2  207.88   13.60
   5   3  -2  207.28   12.90
   5   3  -2  219.48   12.60
   5   3  -2  207.38   12.70
   5   3  -2  206.88   13.00
   5   3  -2  387.16  102.59
   5   3  -2  216.48   12.90
  -5  -3   2  230.88   13.80
  -5  -3   2  235.38   13.70
  -5  -3   2  214.78   12.50
  -5  -3   2  201.98   13.80
  -5  -3   2  209.88   12.30
  -5  -3   2  212.58   13.10
  -5  -3   2  219.38   13.30
   4   3  -2   38.80    3.40
   4   3  -2   29.50    5.90
   4   3  -2   30.80    3.00
   4   3  -2   36.40    3.60
   4   3  -2   34.30    3.20
   4   3  -2   32.70    4.30
   4   3  -2   46.40   26.70
   4   3  -2   35.20    4.10
  -4  -3   2   34.40    4.00
  -4  -3   2   42.80    3.80
  -4  -3   2   36.70    4.20
  -4  -3   2   32.60    3.60
  -4  -3   2   29.90    3.60
   3   3  -2   25.20    2.30
   3   3  -2   20.80    4.90
   3   3  -2   39.50   19.40
   3   3  -2   26.10    2.70
   3   3  -2   21.20    3.70
   3   3  -2   23.90    2.50
   3   3  -2   23.80    3.30
  -3  -3   2   17.90    2.90
  -3  -3   2   23.20    3.10
  -3  -3   2   25.30    3.50
  -3  -3   2   22.30    3.50
  -3  -3   2   24.80    2.50
   2   3  -2   73.29    4.60
   2   3  -2   74.29   18.50
   2   3  -2   71.79    5.20
   2   3  -2   68.39    4.70
   2   3  -2   75.99    7.30
  -2  -3   2   65.69    5.50
  -2  -3   2   73.39    5.60
  -2  -3   2   66.79    4.80
  -2  -3   2   73.19    5.00
   1   3  -2  635.54   32.60
   1   3  -2  609.84   31.70
   1   3  -2  641.54   48.60
   1   3  -2  659.93   34.50
   1   3  -2  623.54   32.00
  -1  -3   2  575.84   32.10
  -1  -3   2  630.44   33.20
  -1  -3   2  589.14   32.40
  -1  -3   2  629.14   32.10
   0   3  -2   37.60    3.20
   0   3  -2   36.30    2.60
   0   3  -2   20.00   11.70
   0   3  -2   32.30    4.50
   0   3  -2   34.80    4.30
   0   3  -2    6.40   21.30
   0   3  -2   35.20    3.00
   0  -3   2   43.40    3.20
   0  -3   2   37.10    4.00
   0  -3   2   39.90    3.10
   0  -3   2   35.80    2.70
  -1   3  -2   36.00    4.40
  -1   3  -2   39.20    3.10
  -1   3  -2   35.20   12.00
  -1   3  -2   37.30    2.70
  -1   3  -2   35.00    4.20
   1  -3   2   35.20    3.20
   1  -3   2   41.50    3.20
   1  -3   2   34.30    2.80
  -2   3  -2  134.49    8.70
  -2   3  -2  135.99    8.40
  -2   3  -2  139.09    8.40
  -2   3  -2  139.09    7.60
  -2   3  -2  125.19    8.00
  -2   3  -2  132.99    8.90
  -2   3  -2  126.49    9.50
   2  -3   2  131.29    7.90
   2  -3   2  126.09    8.10
   2  -3   2  121.19    8.40
   2  -3   2  127.69    8.10
   2  -3   2  135.39    8.40
  -3   3  -2  230.58   13.70
  -3   3  -2  230.88   14.80
  -3   3  -2  245.28   12.90
  -3   3  -2  239.78   15.10
  -3   3  -2  228.68   13.30
  -3   3  -2  234.68   13.60
  -3   3  -2  222.58   13.70
   3  -3   2  244.68   14.00
   3  -3   2  222.68   13.50
   3  -3   2  234.38   13.60
   3  -3   2  232.18   13.40
   3  -3   2  212.38   14.00
   3  -3   2  239.38   13.40
  -4   3  -2  281.47   14.50
  -4   3  -2  230.58   14.80
  -4   3  -2  269.07   17.60
  -4   3  -2  246.08   14.50
  -4   3  -2  265.57   16.00
   4  -3   2  241.18   14.60
   4  -3   2  252.97   15.30
   4  -3   2  244.18   14.80
   4  -3   2  238.28   14.80
   4  -3   2  248.08   14.70
  -5   3  -2   15.40    2.90
  -5   3  -2   14.00    2.40
  -5   3  -2   18.40    3.10
   5  -3   2   14.60    3.00
   5  -3   2   18.70    3.10
   5  -3   2   14.90    2.80
   5  -3   2   15.50    3.40
   5  -3   2   16.90    2.80
  -6   3  -2   -1.30    0.90
  -6   3  -2    1.40    1.40
  -6   3  -2   -0.30    1.70
  -6   3  -2    3.20    2.00
   6  -3   2    0.60    1.40
   6  -3   2    1.30    1.60
   6  -3   2    2.60    1.90
   6  -3   2    1.00    1.40
   6  -3   2   -0.10    1.60
  -7   3  -2   54.19    5.10
  -7   3  -2   49.20    5.40
  -7   3  -2   51.29    4.90
  -7   3  -2   44.70    4.40
   7  -3   2   47.00    5.50
   7  -3   2   50.99    6.40
   7  -3   2   54.29    5.80
   7  -3   2   54.69    5.70
  -8   3  -2    1.60    1.80
  -8   3  -2    6.90    2.30
  -8   3  -2    3.30    1.70
   8  -3   2    1.50    2.30
   8  -3   2    6.20    2.40
   8  -3   2    3.80    2.30
   8  -3   2   10.30    2.80
  -9   3  -2   19.60    2.90
  -9   3  -2   25.50    3.70
  -9   3  -2   25.40    4.20
   9  -3   2   22.10    4.00
   9  -3   2   23.10    4.20
   9  -3   2   27.40    4.70
   9  -3   2   22.50    6.10
 -10   3  -2   50.59    4.80
 -10   3  -2   57.39    5.00
  10  -3   2   64.99    5.50
  10  -3   2   56.29    5.50
  10  -3   2   63.39    5.90
  12   2  -2    0.60    1.20
 -12  -2   2    0.00    1.30
  11   2  -2   17.50    4.50
  11   2  -2   20.10    3.60
 -11  -2   2   16.20    3.70
 -11  -2   2   15.30    2.90
  10   2  -2   65.39    6.20
  10   2  -2   60.29    8.70
  10   2  -2   76.69   11.10
  10   2  -2   53.69    7.00
  10   2  -2   73.79    6.60
 -10  -2   2   52.99    7.30
 -10  -2   2   60.59    5.70
   9   2  -2   29.30    5.70
   9   2  -2   35.80    5.90
   9   2  -2   29.90    4.50
   9   2  -2   32.90    5.10
   9   2  -2   42.00    4.60
   9   2  -2   34.50    5.30
   9   2  -2   45.50    6.30
  -9  -2   2   39.90    6.70
  -9  -2   2   37.60    4.90
  -9  -2   2   38.80    5.60
   8   2  -2   89.69    7.50
   8   2  -2   95.29    8.20
   8   2  -2   89.59    7.80
   8   2  -2  101.39    8.00
   8   2  -2   92.39    7.70
  -8  -2   2   92.89    8.70
  -8  -2   2   97.69    7.30
  -8  -2   2   82.49    7.40
   7   2  -2   39.90    6.10
   7   2  -2   38.80    5.20
   7   2  -2   45.10    4.80
   7   2  -2   36.80    4.70
   7   2  -2   40.60    6.70
   7   2  -2   41.70    4.50
  -7  -2   2   42.10    8.50
  -7  -2   2   51.49   10.40
  -7  -2   2   36.70    4.80
  -7  -2   2   44.70    6.50
  -7  -2   2   48.40    4.40
   6   2  -2  220.58   13.70
   6   2  -2  218.28   13.80
   6   2  -2  225.18   14.00
   6   2  -2   95.29   44.80
   6   2  -2  225.48   13.90
   6   2  -2  209.68   13.60
   6   2  -2  222.28   13.90
   6   2  -2  215.08   14.50
  -6  -2   2  213.28   13.70
  -6  -2   2  224.08   14.90
  -6  -2   2  248.98   14.90
  -6  -2   2  217.88   14.10
   5   2  -2   19.30    2.80
   5   2  -2   17.20    3.90
   5   2  -2   19.50    3.30
   5   2  -2   19.60    3.00
   5   2  -2   25.10    2.80
   5   2  -2   15.70    3.30
   5   2  -2   18.50    2.80
   5   2  -2   16.20    2.90
   5   2  -2   20.30    7.00
   5   2  -2  -22.30   36.90
  -5  -2   2   21.10    3.60
  -5  -2   2   18.10    3.10
  -5  -2   2   24.70    3.80
  -5  -2   2   20.40    2.90
  -5  -2   2   19.50    3.20
  -5  -2   2   31.70    4.00
  -5  -2   2   22.80    4.00
   4   2  -2   62.29    8.90
   4   2  -2   70.19    4.80
   4   2  -2   67.49   29.80
   4   2  -2   64.49    5.10
   4   2  -2   63.39    5.40
   4   2  -2   62.99    5.20
   4   2  -2   67.99    5.00
   4   2  -2   70.49    5.10
   4   2  -2   66.69    5.50
  -4  -2   2   68.39    4.70
  -4  -2   2   67.69    5.40
  -4  -2   2   75.79    5.60
  -4  -2   2   64.49    4.80
  -4  -2   2   61.49    6.40
  -4  -2   2   70.19    5.90
  -4  -2   2   64.99    5.10
   3   2  -2  191.68   13.70
   3   2  -2  189.78   11.50
   3   2  -2  171.38   10.00
   3   2  -2  155.38   10.90
   3   2  -2  176.58   31.90
   3   2  -2  174.48   10.20
   3   2  -2  178.88   10.20
  -3  -2   2  181.68   10.80
  -3  -2   2  148.69   11.80
  -3  -2   2  159.08   11.70
  -3  -2   2  197.88   10.80
  -3  -2   2  176.78   10.40
   2   2  -2   95.39    6.30
   2   2  -2   93.59   22.30
   2   2  -2   94.19    5.70
   2   2  -2  103.69    8.50
   2   2  -2   98.69    6.00
   2   2  -2   84.19    6.30
   2   2  -2   90.79    5.60
  -2  -2   2   97.59    6.20
  -2  -2   2   97.39    6.40
  -2  -2   2   86.19    5.90
  -2  -2   2   91.99    6.50
  -2  -2   2  102.09    6.40
   1   2  -2  194.38   12.20
   1   2  -2  177.78   10.30
   1   2  -2  186.98   10.90
   1   2  -2  205.38   10.70
   1   2  -2  163.38   10.10
   1   2  -2  195.98   10.10
   1   2  -2  251.67   28.30
   1   2  -2  196.68    9.90
  -1  -2   2  192.28   10.50
  -1  -2   2  173.08   10.70
  -1  -2   2  195.48   10.10
  -1  -2   2  165.28   10.90
  -1  -2   2  160.48   11.20
  -1  -2   2  201.68   10.90
   0   2  -2 9999.00  515.75
  -1   2  -2   92.49    6.00
  -1   2  -2   99.09    5.40
  -1   2  -2  102.59    7.80
  -1   2  -2  104.49    5.80
   1  -2   2   95.59    6.30
   1  -2   2  105.89    6.20
   1  -2   2  109.09    6.20
   1  -2   2  100.59    6.00
  -2   2  -2  495.35   29.40
  -2   2  -2  588.34   29.00
  -2   2  -2  621.94   30.80
  -2   2  -2  541.15   29.60
  -2   2  -2  518.45   28.80
  -2   2  -2  523.05   29.50
   2  -2   2  593.04   29.60
   2  -2   2  536.45   31.90
   2  -2   2  583.34   30.70
   2  -2   2  605.44   56.29
   2  -2   2  565.74   29.60
   2  -2   2  571.84   29.30
  -3   2  -2  132.29    8.80
  -3   2  -2  136.29    9.20
  -3   2  -2  128.39    8.90
  -3   2  -2  125.99    7.90
  -3   2  -2  120.29    7.30
  -3   2  -2  110.59    8.40
  -3   2  -2  120.89    7.90
   3  -2   2  131.09    8.90
   3  -2   2  121.19    7.10
   3  -2   2   82.59   34.20
   3  -2   2  112.09   12.20
   3  -2   2  117.09    8.10
   3  -2   2  124.49    7.60
   3  -2   2  124.99    8.10
  -4   2  -2  205.28   12.30
  -4   2  -2  194.48   10.90
  -4   2  -2  181.28   10.90
  -4   2  -2  201.58   12.80
  -4   2  -2  187.98   11.40
  -4   2  -2  183.58   11.50
  -4   2  -2  166.68   11.90
   4  -2   2  184.28   10.80
   4  -2   2  178.88   11.80
   4  -2   2  187.38   11.30
   4  -2   2  192.18   11.40
   4  -2   2  201.08   11.80
   4  -2   2  189.58   11.50
  -5   2  -2    7.40    1.80
  -5   2  -2   11.40    3.10
  -5   2  -2   11.90    2.40
  -5   2  -2   15.80    4.00
  -5   2  -2   13.10    2.70
   5  -2   2    7.30    2.30
   5  -2   2   13.40    2.30
   5  -2   2   13.90    2.20
   5  -2   2   10.00    2.30
   5  -2   2   12.20    2.40
   5  -2   2   12.20    2.40
  -6   2  -2   49.20    5.80
  -6   2  -2   52.29    5.00
  -6   2  -2   52.39    4.70
  -6   2  -2   52.09    4.50
   6  -2   2   52.49    6.40
   6  -2   2   56.89    4.90
   6  -2   2   47.80    4.30
   6  -2   2   44.40    4.70
   6  -2   2   44.40    4.80
   6  -2   2   50.49    5.00
  -7   2  -2    7.90    2.60
  -7   2  -2   17.70    3.30
  -7   2  -2   13.70    2.70
   7  -2   2   17.30    3.60
   7  -2   2   17.10    3.30
   7  -2   2   10.60    2.60
   7  -2   2   16.00    3.40
   7  -2   2    8.20    2.50
  -8   2  -2    0.50    1.70
  -8   2  -2    2.10    2.20
  -8   2  -2    1.20    1.40
   8  -2   2   -0.30    1.90
   8  -2   2   -0.20    1.50
   8  -2   2    2.30    2.10
   8  -2   2    0.50    1.60
  -9   2  -2   23.10    4.20
  -9   2  -2   31.90    3.90
  -9   2  -2   29.20    4.20
   9  -2   2   19.10    4.70
   9  -2   2   33.00    5.20
   9  -2   2   29.00    5.00
   9  -2   2   31.60    4.80
 -10   2  -2  158.58   10.90
 -10   2  -2  149.39   10.00
  10  -2   2  141.49   11.00
  10  -2   2  162.38   11.00
  10  -2   2  160.48   11.00
 -11   2  -2   30.50    3.20
  11  -2   2   21.70    3.40
  11  -2   2   31.50    4.20
  11   1  -2    3.50    2.10
  11   1  -2    8.40    2.40
 -11  -1   2    7.80    2.10
 -11  -1   2    3.00    1.80
  10   1  -2   -0.30    1.70
  10   1  -2    0.80    2.70
  10   1  -2    1.10    1.80
  10   1  -2   -1.10    1.40
 -10  -1   2   -0.10    1.90
 -10  -1   2    0.80    1.50
   9   1  -2   68.79    6.70
   9   1  -2   64.89    6.70
   9   1  -2   68.29    7.00
   9   1  -2   67.39    6.40
   9   1  -2   64.29    6.70
   9   1  -2   79.69    6.90
  -9  -1   2   64.69    5.90
  -9  -1   2   64.39    7.00
   8   1  -2    9.10    3.00
   8   1  -2    5.20    2.20
   8   1  -2    7.70    2.60
   8   1  -2   12.40    2.80
   8   1  -2   16.10    3.10
  -8  -1   2    8.90    3.00
  -8  -1   2   11.30    2.90
   7   1  -2   59.29    5.80
   7   1  -2   62.09    5.90
   7   1  -2   64.79    6.10
   7   1  -2   53.59    5.10
   7   1  -2   67.59    6.20
   7   1  -2   62.49    5.80
  -7  -1   2   60.89    6.40
  -7  -1   2   61.29    8.10
  -7  -1   2   63.69    5.30
  -7  -1   2   56.59    5.40
   6   1  -2   68.49    5.90
   6   1  -2   64.19    5.80
   6   1  -2   58.79    6.20
   6   1  -2   64.29    5.90
   6   1  -2   70.29    5.90
  -6  -1   2   68.49    5.90
  -6  -1   2   77.19    6.80
  -6  -1   2   67.59    5.40
  -6  -1   2   70.59    6.20
  -6  -1   2   65.09    5.60
  -6  -1   2   76.09   10.70
   5   1  -2  189.28   11.70
   5   1  -2  199.18   11.90
   5   1  -2  159.58   12.80
   5   1  -2  196.68   11.30
   5   1  -2  170.28   11.70
   5   1  -2  173.18   18.40
   5   1  -2  183.58   11.80
   5   1  -2  147.89   49.10
   5   1  -2  197.98   11.80
  -5  -1   2  194.38   11.70
  -5  -1   2  186.48   12.50
  -5  -1   2  191.68   12.20
  -5  -1   2  195.18   12.40
  -5  -1   2  201.38   12.30
   4   1  -2  159.68   10.40
   4   1  -2  172.38   10.00
   4   1  -2  165.18   10.10
   4   1  -2  152.58   14.50
   4   1  -2  157.28    9.90
   4   1  -2  161.68    9.90
   4   1  -2  173.78   10.00
   4   1  -2  161.88   10.20
   4   1  -2  408.96  111.69
   4   1  -2  155.08   10.70
  -4  -1   2  146.59   10.20
  -4  -1   2  170.58   10.00
  -4  -1   2  164.38   10.80
  -4  -1   2  162.18   10.40
   3   1  -2 2282.67  116.99
   3   1  -2 2286.17  140.49
   3   1  -2 2378.06  114.29
   3   1  -2 2261.07  114.29
  -3  -1   2 2308.57  114.79
  -3  -1   2 2007.70  114.39
  -3  -1   2 2098.49  114.99
   2   1  -2   27.30    2.80
   2   1  -2   26.30    2.40
   2   1  -2   34.50   14.50
   2   1  -2   24.40    2.70
   2   1  -2   26.40    2.30
   2   1  -2   20.50    3.80
   2   1  -2   26.70    2.40
  -2  -1   2   28.10    2.90
  -2  -1   2   25.90    2.60
  -2  -1   2   32.30    3.00
  -2  -1   2   26.10    2.80
  -2  -1   2   24.90    2.40
  -2  -1   2   30.00    2.70
   1   1  -2  677.93   32.30
   1   1  -2  638.54   34.30
   1   1  -2  612.14   32.90
   1   1  -2  655.63   32.80
   1   1  -2  616.74   32.40
   1   1  -2  646.34   46.70
  -1  -1   2  587.54   33.30
  -1  -1   2  614.44   62.39
  -1  -1   2  609.14   32.80
  -1  -1   2  621.24   36.00
  -1  -1   2  639.04   32.60
   0   1  -2   85.39    5.30
   0   1  -2   84.89    5.20
   0   1  -2   91.29    6.10
   0   1  -2   90.99    5.00
   0   1  -2  101.69   14.40
   0   1  -2   90.99    6.30
   0  -1   2   90.79    5.10
   0  -1   2   85.39    5.20
   0  -1   2   92.79    5.40
   0  -1   2   92.79    5.30
   0  -1   2   87.69    5.30
   0  -1   2   90.09    6.10
  -1   1  -2  670.43   49.30
  -1   1  -2  706.13   35.30
  -1   1  -2  681.13   34.80
  -1   1  -2  631.04   35.20
  -1   1  -2  663.63   36.60
   1  -1   2  706.83   35.30
   1  -1   2  696.33   36.60
   1  -1   2  681.23   35.10
   1  -1   2  722.43   47.30
  -2   1  -2   34.70   19.60
  -2   1  -2   72.39    5.20
  -2   1  -2   61.99    4.40
  -2   1  -2   64.59    3.90
  -2   1  -2   68.79    5.00
  -2   1  -2   63.19    3.90
   2  -1   2   52.89    5.70
   2  -1   2   59.79    4.10
   2  -1   2   59.29    4.20
   2  -1   2   58.59    4.20
   2  -1   2   60.39    4.00
   2  -1   2   45.60   15.40
   2  -1   2   61.39    3.80
  -3   1  -2   48.00    4.00
  -3   1  -2   23.60   65.89
  -3   1  -2   48.30    3.40
  -3   1  -2   46.70   10.60
  -3   1  -2   54.59    4.70
  -3   1  -2   53.19    4.60
  -3   1  -2   53.49    5.60
   3  -1   2   50.59    4.60
   3  -1   2   45.20    6.30
   3  -1   2   46.90    3.90
   3  -1   2   29.50   24.50
   3  -1   2   47.60    3.70
   3  -1   2   45.60    3.40
   3  -1   2   45.30    3.60
   3  -1   2   49.90    3.90
  -4   1  -2   23.40    2.70
  -4   1  -2   21.30    3.10
  -4   1  -2   11.70    2.00
  -4   1  -2   19.90    3.40
  -4   1  -2   19.40    3.20
  -4   1  -2   19.00    3.30
  -4   1  -2   25.30    2.70
   4  -1   2   16.50    2.30
   4  -1   2   16.90    2.70
   4  -1   2   15.20    2.90
   4  -1   2   12.20    5.40
   4  -1   2  -67.69   35.70
   4  -1   2   19.00    3.00
   4  -1   2   20.70    2.60
   4  -1   2   19.50    2.70
   4  -1   2   20.50    2.90
   4  -1   2   20.50    3.10
   4  -1   2   13.90    2.30
  -5   1  -2   99.89    7.10
  -5   1  -2   91.99    6.60
  -5   1  -2  100.29    7.90
  -5   1  -2   85.09    6.20
  -5   1  -2   90.19    7.00
  -5   1  -2   90.79    6.30
   5  -1   2   89.89    6.50
   5  -1   2   87.69    6.60
   5  -1   2  104.09    7.20
   5  -1   2   97.09    6.70
   5  -1   2  100.29    6.80
   5  -1   2  101.89    8.00
   5  -1   2  106.09    7.40
   5  -1   2   90.79    6.90
   5  -1   2   83.79    6.20
  -6   1  -2  189.68   12.50
  -6   1  -2  189.08   11.70
  -6   1  -2  200.28   14.00
  -6   1  -2  198.18   11.60
   6  -1   2  181.88   12.70
   6  -1   2  190.98   12.40
   6  -1   2  185.68   12.20
   6  -1   2  187.88   12.20
   6  -1   2  194.28   12.30
   6  -1   2  193.98   11.90
   6  -1   2  201.28   12.10
  -7   1  -2  192.48   11.50
  -7   1  -2  187.88   11.60
  -7   1  -2  170.18   13.40
  -7   1  -2  185.88   11.70
  -7   1  -2  186.38   12.60
   7  -1   2  197.08   12.60
   7  -1   2  175.48   12.40
   7  -1   2  186.68   12.40
   7  -1   2  184.68   11.80
   7  -1   2  166.18   11.80
  -8   1  -2   96.99    7.30
  -8   1  -2  100.79    7.50
  -8   1  -2  110.39    8.70
  -8   1  -2   85.79    8.80
   8  -1   2  102.69    8.40
   8  -1   2  100.09    8.30
   8  -1   2  107.19    8.50
   8  -1   2   81.59    7.70
   8  -1   2  102.39    8.20
  -9   1  -2   20.80    3.40
  -9   1  -2   17.90    4.00
   9  -1   2   19.30    4.30
   9  -1   2   23.20    4.70
   9  -1   2   17.10    4.40
   9  -1   2   16.90    3.60
   9  -1   2   21.40    3.80
 -10   1  -2   33.80    4.30
 -10   1  -2   33.10    4.50
  10  -1   2   36.00    7.40
  10  -1   2   31.10    6.40
  10  -1   2   45.60    6.30
  10  -1   2   25.10    8.20
 -11   1  -2    1.10    1.50
 -11   1  -2    1.00    1.70
 -11   1  -2    2.30    1.80
  11  -1   2    0.80    1.90
  11  -1   2    0.90    1.60
 -12   1  -2   41.80    3.60
  11   0  -2   10.10    3.80
  11   0  -2    9.40    2.00
 -11   0   2    9.20    2.20
 -11   0   2    8.90    2.00
  10   0  -2   21.10    3.80
  10   0  -2   22.00    3.70
  10   0  -2   16.40    3.60
 -10   0   2   19.60    4.00
 -10   0   2   13.10    3.50
   9   0  -2  217.48   14.60
   9   0  -2  188.08   14.10
   9   0  -2  222.18   14.40
   9   0  -2  186.08   14.30
   9   0  -2  230.18   14.70
  -9   0   2  205.18   14.40
  -9   0   2  199.88   12.90
   8   0  -2    9.60    2.90
   8   0  -2    8.00    4.40
   8   0  -2   12.80    5.20
   8   0  -2   10.30    3.00
   8   0  -2   13.60    3.20
   8   0  -2    8.10    2.50
  -8   0   2   10.20    2.60
   7   0  -2    1.00    1.40
   7   0  -2    1.10    1.70
   7   0  -2    2.70    2.00
   7   0  -2    0.20    1.40
   7   0  -2    1.70    1.70
  -7   0   2    0.00    1.80
  -7   0   2    1.50    1.90
  -7   0   2    0.70    1.50
  -7   0   2    0.70    1.50
   6   0  -2  148.59   10.40
   6   0  -2  147.39   10.40
   6   0  -2  157.78   10.60
   6   0  -2  159.78   10.50
   6   0  -2  154.88   10.60
  -6   0   2  139.29   10.80
  -6   0   2  140.99   11.90
  -6   0   2  157.18   10.60
  -6   0   2  161.38   11.30
  -6   0   2  158.28   10.10
   5   0  -2  152.08    9.40
   5   0  -2  152.88    9.80
   5   0  -2  119.09   11.60
   5   0  -2  142.39   10.50
   5   0  -2  154.28   10.00
   5   0  -2  149.79    9.90
  -5   0   2  167.48   10.70
  -5   0   2  160.68    9.50
  -5   0   2  143.79    9.50
  -5   0   2  151.18    9.40
  -5   0   2  148.99   10.60
  -5   0   2  136.99    9.20
   4   0  -2  156.48   10.30
   4   0  -2  170.08    9.80
   4   0  -2  155.28    9.40
   4   0  -2  156.28    9.90
   4   0  -2  141.19   10.40
   4   0  -2  172.18   84.09
   4   0  -2  152.98    9.70
   4   0  -2  135.29   20.30
   4   0  -2  152.38   10.30
  -4   0   2  158.98   10.50
  -4   0   2  168.28   10.40
  -4   0   2  170.88   13.40
  -4   0   2  158.08    9.70
  -4   0   2  164.88    9.60
  -4   0   2  159.08    9.60
  -4   0   2  145.19    9.70
   3   0  -2   34.80   29.70
   3   0  -2    7.90    1.60
   3   0  -2   12.50    2.00
   3   0  -2    8.20    1.60
   3   0  -2   11.00    1.90
   3   0  -2    6.20    1.60
   3   0  -2    2.30    4.60
   3   0  -2   10.60    2.00
   3   0  -2    8.00    1.90
  -3   0   2    8.40    1.90
  -3   0   2   12.20    2.20
  -3   0   2    7.60    2.00
  -3   0   2    4.40    6.20
  -3   0   2  -80.59   49.50
  -3   0   2   11.00    2.30
  -3   0   2   13.00    2.30
  -3   0   2    7.90    1.80
   2   0  -2  433.76   21.80
   2   0  -2  330.27   39.40
   2   0  -2  415.26   22.80
   2   0  -2  436.86   21.90
   2   0  -2  404.46   21.80
   2   0  -2  447.66   22.30
   2   0  -2  398.96   24.50
  -2   0   2  377.96   25.00
  -2   0   2  392.26   50.09
  -2   0   2  411.96   21.80
  -2   0   2  407.16   22.40
  -2   0   2  424.16   22.00
   1   0  -2 3010.80  154.58
   1   0  -2 3033.30  166.08
   1   0   2 4841.92  251.77
   1   0   2 5123.69  258.87
  -2   0  -2 2850.01  158.38
   2   0   2 3301.07  159.58
   2   0   2 3264.47  169.48
  -3   0  -2  307.47   18.90
  -3   0  -2  310.47   18.00
  -3   0  -2  339.87   17.70
   3   0   2  334.97   17.70
   3   0   2  343.47   17.90
   3   0   2  314.67   17.80
   3   0   2  321.07   19.60
   3   0   2  365.56   33.80
   3   0   2  336.37   17.70
   3   0   2  363.66   18.30
   3   0   2  346.57   18.10
  -4   0  -2   19.70    2.80
  -4   0  -2   13.70    2.00
  -4   0  -2   10.80    2.50
  -4   0  -2   14.80    3.20
  -4   0  -2   13.50    2.60
  -4   0  -2   13.40    2.10
  -4   0  -2    8.50    2.90
  -4   0  -2   18.90    2.40
   4   0   2   14.30    2.20
   4   0   2   18.30    2.50
   4   0   2   14.90    2.20
   4   0   2   15.10    2.10
   4   0   2   14.20    2.30
   4   0   2   11.20    2.50
   4   0   2   16.70    2.80
   4   0   2   16.40    2.20
   4   0   2    5.60    5.50
  -5   0  -2  227.58   13.80
  -5   0  -2  254.47   13.70
  -5   0  -2  224.38   13.80
  -5   0  -2  260.57   15.50
  -5   0  -2  256.17   13.60
  -5   0  -2  240.48   15.00
  -5   0  -2  270.97   15.80
   5   0   2  242.28   14.90
   5   0   2  235.58   15.10
   5   0   2  220.78   14.10
   5   0   2  256.37   14.20
   5   0   2  245.58   18.10
   5   0   2  236.98   13.90
   5   0   2  240.48   14.30
   5   0   2  249.38   14.20
   5   0   2  242.58   14.50
   5   0   2  233.18   13.90
  -6   0  -2   85.19    7.40
  -6   0  -2   81.99    6.60
  -6   0  -2   75.39    5.60
  -6   0  -2   77.29    6.80
  -6   0  -2   67.99    5.60
  -6   0  -2   73.49    5.60
   6   0   2   68.19    5.70
   6   0   2   74.19    6.10
   6   0   2   73.29    6.00
   6   0   2   82.39    6.40
   6   0   2   75.39    6.40
   6   0   2   86.39   12.90
   6   0   2   80.59    6.00
   6   0   2   75.99    5.80
   6   0   2   70.59    6.10
   6   0   2   97.19   52.89
  -7   0  -2  136.79   10.40
  -7   0  -2  114.59    8.20
  -7   0  -2  121.39    9.30
  -7   0  -2  116.99    8.10
   7   0   2  114.59    8.70
   7   0   2  131.99    9.00
   7   0   2  113.99    8.50
   7   0   2  119.29    8.70
   7   0   2  118.49    8.80
   7   0   2  115.19    9.00
   7   0   2  124.49    8.60
  -8   0  -2  270.07   15.80
  -8   0  -2  266.07   18.00
  -8   0  -2  275.77   17.30
  -8   0  -2  261.17   16.00
   8   0   2  266.57   16.70
   8   0   2  259.97   16.30
   8   0   2  243.98   16.40
   8   0   2  255.47   16.70
   8   0   2  263.27   16.60
   8   0   2  266.27   16.40
  -9   0  -2  152.38   11.60
  -9   0  -2  127.29   12.10
  -9   0  -2  144.59   10.20
   9   0   2  159.78   11.30
   9   0   2  147.49   10.70
   9   0   2  152.48   10.80
   9   0   2  145.09   11.40
   9   0   2  136.39   10.70
   9   0   2  144.89   11.60
 -10   0  -2    0.60    1.80
 -10   0  -2    1.10    1.60
  10   0   2    3.10    2.50
  10   0   2    0.80    2.30
  10   0   2    1.10    1.80
  10   0   2    0.40    2.00
  10   0   2    1.80    2.00
 -11   0  -2    3.00    2.10
 -11   0  -2    2.00    1.80
  11   0   2    1.00    1.70
  11   0   2    9.10    2.50
 -12   0  -2   16.00    2.90
  12   0   2   14.50    2.80
  11  -1  -2   25.20    3.80
  11  -1  -2   23.30    3.40
 -11   1   2   31.30    2.70
 -11   1   2   24.30    3.20
  10  -1  -2    1.60    1.80
  10  -1  -2    1.80    2.10
  10  -1  -2    2.40    2.10
 -10   1   2    2.60    1.70
 -10   1   2    2.50    1.80
   9  -1  -2    1.90    2.40
   9  -1  -2    1.50    2.50
   9  -1  -2    1.20    2.30
   9  -1  -2    7.10    2.30
  -9   1   2    2.40    1.60
  -9   1   2    5.70    2.60
   8  -1  -2   26.40    4.90
   8  -1  -2   27.70    5.30
   8  -1  -2   24.30    4.50
  -8   1   2   34.50    6.40
  -8   1   2   25.60    4.90
  -8   1   2   17.70    3.80
   7  -1  -2   50.49    6.80
   7  -1  -2   45.60    6.20
   7  -1  -2   43.40    5.70
  -7   1   2   44.80    4.50
  -7   1   2   55.29    7.70
  -7   1   2   49.30    5.50
  -7   1   2   44.70    4.60
   6  -1  -2    2.50    1.90
   6  -1  -2    4.10    1.80
   6  -1  -2    3.80    2.20
   6  -1  -2    4.80    2.00
  -6   1   2    6.20    1.90
  -6   1   2    9.30    3.60
  -6   1   2    5.90    2.40
  -6   1   2    6.90    2.10
   5  -1  -2  158.58   10.50
   5  -1  -2  158.68   10.60
   5  -1  -2  180.28   10.80
   5  -1  -2  164.08   10.10
   5  -1  -2  154.58   10.50
  -5   1   2  163.18   10.50
  -5   1   2  159.68   11.50
  -5   1   2  180.48   11.30
  -5   1   2  155.78   10.00
  -5   1   2  141.59   10.00
   4  -1  -2  200.18   14.10
   4  -1  -2  192.58   11.20
   4  -1  -2  202.18   11.80
   4  -1  -2  204.28   11.70
   4  -1  -2  205.68   11.90
   4  -1  -2  187.98   11.70
  -4   1   2  200.18   12.70
  -4   1   2  209.28   13.50
  -4   1   2  180.58   11.40
  -4   1   2  196.38   12.30
  -4   1   2  193.38   12.20
  -4   1   2  189.78   11.30
  -4   1   2  173.38   11.30
   3  -1  -2  501.85   26.20
   3  -1  -2  503.45   27.70
   3  -1  -2  457.35   26.50
   3  -1  -2  516.55   27.20
   3  -1  -2  465.15   26.90
   3  -1  -2  538.15   26.60
  -3   1   2  498.85   27.10
  -3   1   2  539.85   26.40
  -3   1   2  498.05   27.50
  -3   1   2  486.15   26.20
  -3   1   2  453.75   26.40
  -3   1   2  494.55   27.20
  -3   1   2  500.25   28.20
   2  -1  -2  314.37   17.60
   2  -1  -2  335.47   17.10
   2  -1  -2  304.47   20.70
   2  -1  -2  237.98   42.30
   2  -1  -2  355.96   17.80
   2  -1  -2  331.17   17.30
   2  -1  -2  316.57   17.20
  -2   1   2  277.57   48.60
  -2   1   2  351.76   17.30
  -2   1   2  284.87   17.90
  -2   1   2  322.07   17.70
  -2   1   2  319.77   19.30
  -2   1   2  316.67   17.70
   1  -1  -2  807.42   39.70
   1  -1  -2  695.23   39.60
   1  -1  -2  743.63   59.99
   1  -1  -2  765.22   41.70
   1  -1  -2  821.62   40.50
  -1   1   2  793.62   40.00
  -1   1   2  838.32   53.09
  -1   1   2  773.12   41.30
   0  -1  -2   56.89    4.10
   0  -1  -2   66.79    3.70
   0  -1  -2   40.20   19.10
   0  -1  -2   63.59    5.70
   0   1   2   68.19    3.70
   0   1   2   84.29   11.10
   0   1   2   65.99    3.70
   0   1   2   64.59    4.00
   0   1   2   62.29    4.30
  -1  -1  -2   20.60    1.40
  -1  -1  -2   19.50    1.50
  -1  -1  -2   19.60    2.00
  -1  -1  -2   23.20    1.30
  -1  -1  -2   20.90    1.30
   1   1   2   21.10    2.10
   1   1   2   15.30    5.40
   1   1   2   23.00    1.50
   1   1   2   22.10    1.60
   1   1   2   21.70    1.50
   1   1   2   22.90    1.40
   1   1   2   20.00    1.70
  -2  -1  -2    1.40    0.80
  -2  -1  -2    0.60    0.60
  -2  -1  -2    0.10    1.40
  -2  -1  -2    1.70    1.20
  -2  -1  -2    0.40    0.70
  -2  -1  -2    0.50    0.60
  -2  -1  -2    0.80    0.60
   2   1   2    0.70    0.60
   2   1   2    0.40    0.60
   2   1   2    0.60    1.20
   2   1   2    1.40    0.70
   2   1   2    4.80    7.80
   2   1   2    0.10    0.70
   2   1   2    2.00    1.00
  -3  -1  -2   23.50    2.30
  -3  -1  -2   23.00    2.50
  -3  -1  -2   16.60    2.50
  -3  -1  -2   18.60    2.10
   3   1   2   16.10    1.80
   3   1   2   14.50    2.90
   3   1   2   15.60    1.70
   3   1   2   16.80    1.90
   3   1   2   16.10    2.10
   3   1   2   16.90    2.00
   3   1   2   25.60   11.20
   3   1   2   17.50    2.20
  -4  -1  -2  297.97   18.10
  -4  -1  -2  272.57   14.50
  -4  -1  -2  217.78   15.40
  -4  -1  -2  237.38   14.60
  -4  -1  -2  250.37   14.00
   4   1   2  267.57   13.90
   4   1   2  262.77   14.10
   4   1   2  239.98   13.80
   4   1   2  271.47   14.80
   4   1   2  268.07   14.60
   4   1   2  258.07   14.40
   4   1   2  224.38   14.40
  -5  -1  -2  164.88   10.70
  -5  -1  -2  170.78   10.10
  -5  -1  -2  163.88   10.80
  -5  -1  -2  188.08   10.20
   5   1   2  152.58   10.30
   5   1   2  171.98   13.30
   5   1   2  172.68   10.00
   5   1   2  176.08   10.40
   5   1   2  129.09   28.90
   5   1   2  174.98   10.20
   5   1   2  160.48   10.20
   5   1   2  152.18   10.90
   5   1   2  176.58   10.10
   5   1   2  168.38   10.50
  -6  -1  -2  330.87   19.80
  -6  -1  -2  354.16   18.90
  -6  -1  -2  331.77   19.70
  -6  -1  -2  341.37   18.80
   6   1   2  330.37   19.30
   6   1   2  340.67   19.10
   6   1   2  329.97   19.50
   6   1   2  314.47   25.60
   6   1   2  329.97   18.70
   6   1   2  340.47   19.00
   6   1   2  334.27   19.20
   6   1   2  351.46   18.90
   6   1   2  298.17   56.09
   6   1   2  322.87   18.90
   6   1   2  313.37   23.00
  -7  -1  -2  120.99    9.80
  -7  -1  -2   94.49    7.40
  -7  -1  -2  109.09    8.30
  -7  -1  -2  108.79    7.50
   7   1   2   95.19    7.60
   7   1   2  112.59    8.10
   7   1   2  109.19    7.70
   7   1   2  102.39    7.70
   7   1   2   94.89    7.40
   7   1   2   96.29    7.50
   7   1   2  106.89    7.80
   7   1   2  104.89   14.80
   7   1   2   21.60   52.19
   7   1   2  113.69    8.40
  -8  -1  -2   15.20    3.50
  -8  -1  -2   10.70    2.60
  -8  -1  -2   11.80    2.60
  -8  -1  -2   13.30    3.90
   8   1   2   11.80    2.60
   8   1   2   15.80    3.20
   8   1   2   13.90    2.90
   8   1   2   15.60    3.00
   8   1   2   17.20    3.70
   8   1   2   20.80    3.60
   8   1   2    9.10    3.30
   8   1   2   11.90    2.70
  -9  -1  -2   41.00    6.20
  -9  -1  -2   47.10    4.90
  -9  -1  -2   48.80    6.20
  -9  -1  -2   49.80    4.70
   9   1   2   44.50    4.90
   9   1   2   57.09    5.70
   9   1   2   44.00    6.10
   9   1   2   60.79    5.60
   9   1   2   54.19    6.50
   9   1   2   46.70    5.20
   9   1   2   51.89    8.20
 -10  -1  -2    2.20    1.70
 -10  -1  -2   -0.80    1.60
 -10  -1  -2    3.80    1.70
  10   1   2    1.40    1.90
  10   1   2   -1.20    1.40
  10   1   2    0.20    1.60
  10   1   2   -0.30    2.00
  10   1   2    1.30    1.80
 -11  -1  -2   39.90    5.00
 -11  -1  -2   32.10    5.40
  11   1   2   49.00    4.70
  11   1   2   45.80    6.30
  11   1   2   34.00    5.70
 -12  -1  -2    8.00    2.30
 -12  -1  -2   19.60    4.70
  10  -2  -2    2.80    1.70
  10  -2  -2    9.40    2.40
  10  -2  -2    4.90    3.00
 -10   2   2    9.20    2.90
 -10   2   2    6.60    1.80
 -10   2   2    8.20    1.90
   9  -2  -2    1.30    2.00
   9  -2  -2    2.00    1.80
   9  -2  -2    1.80    2.20
  -9   2   2    2.00    1.70
  -9   2   2    2.30    1.90
   8  -2  -2    0.40    1.80
   8  -2  -2   -0.40    1.70
   8  -2  -2   -0.60    1.40
   8  -2  -2    1.10    1.80
  -8   2   2    0.90    1.70
  -8   2   2    1.50    1.40
  -8   2   2    2.60    1.90
   7  -2  -2    2.20    1.80
   7  -2  -2    0.50    1.60
   7  -2  -2   -0.40    1.70
  -7   2   2    0.90    1.70
  -7   2   2    1.70    3.40
  -7   2   2   -0.10    1.20
   6  -2  -2   21.30    3.90
   6  -2  -2   20.90    3.70
   6  -2  -2   16.30    3.30
   6  -2  -2   21.70    3.50
  -6   2   2   19.90    3.40
  -6   2   2   17.30    3.50
  -6   2   2   17.10    3.90
   5  -2  -2   13.60    2.90
   5  -2  -2   14.20    2.80
   5  -2  -2   16.00    3.00
   5  -2  -2   13.00    2.90
  -5   2   2   14.00    2.30
  -5   2   2   12.90    3.10
  -5   2   2   15.10    3.00
  -5   2   2   15.60    3.00
   4  -2  -2    0.80    1.10
   4  -2  -2    1.80    1.40
   4  -2  -2    0.50    1.60
   4  -2  -2    2.80    1.60
   4  -2  -2    1.40    1.20
   4  -2  -2    2.00    1.30
  -4   2   2   -0.10    1.00
  -4   2   2   -0.10    1.20
  -4   2   2    1.90    1.50
  -4   2   2    0.30    1.30
  -4   2   2    2.50    2.00
  -4   2   2    0.10    1.50
  -4   2   2    1.80    1.50
   3  -2  -2    7.70    1.70
   3  -2  -2    8.50    2.10
   3  -2  -2    9.60    1.60
   3  -2  -2   11.10    2.00
  -3   2   2    7.60    2.20
  -3   2   2    7.50    1.50
  -3   2   2    9.80    2.10
  -3   2   2    7.50    2.00
  -3   2   2    9.70    2.10
  -3   2   2    8.20    1.90
  -3   2   2    5.60    6.20
  -3   2   2   19.30   45.80
  -3   2   2   11.30    2.60
   2  -2  -2  333.37   17.60
   2  -2  -2  343.47   17.60
   2  -2  -2  337.57   17.90
   2  -2  -2  287.17   19.50
  -2   2   2  333.87   19.60
  -2   2   2  306.37   18.10
  -2   2   2  366.26   41.00
  -2   2   2  323.47   18.40
  -2   2   2  332.07   18.60
  -2   2   2  368.66   17.60
  -2   2   2  333.57   18.20
  -2   2   2  334.67   20.50
  -2   2   2  318.17   18.40
   1  -2  -2  137.39    7.70
   1  -2  -2  141.39    9.10
   1  -2  -2  142.09    8.00
  -1   2   2  127.29    7.80
  -1   2   2  132.39    9.30
  -1   2   2  152.38    8.40
  -1   2   2  144.29    7.60
  -1   2   2  147.39    8.00
  -1   2   2  187.08   24.10
   0  -2  -2  972.20   49.30
  -1  -2  -2   70.39    4.20
  -1  -2  -2   63.89    3.60
   1   2   2   68.89    4.20
  -2  -2  -2   22.30    1.40
  -2  -2  -2   22.50    1.70
  -2  -2  -2   23.60    2.10
  -2  -2  -2   21.70    2.00
  -2  -2  -2   21.30    2.00
   2   2   2   22.80    1.80
   2   2   2   22.10    2.20
   2   2   2   37.80    8.00
   2   2   2   23.00    1.60
   2   2   2   20.20    2.10
   2   2   2   24.20    2.40
  -3  -2  -2   29.90    2.60
  -3  -2  -2   26.50    2.40
  -3  -2  -2   26.30    2.30
   3   2   2   28.40    2.80
   3   2   2   28.10    1.90
   3   2   2   26.60    2.40
   3   2   2   28.20    2.50
   3   2   2   24.20    3.50
   3   2   2   25.20    2.10
   3   2   2   30.50    9.20
  -4  -2  -2 2530.35  133.89
  -4  -2  -2 2501.55  133.79
   4   2   2 2470.25  134.19
   4   2   2 2899.51  153.58
   4   2   2 2851.21  135.99
  -5  -2  -2    9.40    2.00
  -5  -2  -2    2.60    1.60
  -5  -2  -2    2.90    1.40
  -5  -2  -2    1.70    2.00
  -5  -2  -2   10.60    2.30
  -5  -2  -2    3.40    1.80
  -5  -2  -2    7.80    2.90
   5   2   2    2.90    1.80
   5   2   2    3.20    1.30
   5   2   2    1.50    1.40
   5   2   2    6.30   22.10
   5   2   2    4.40    3.40
   5   2   2    2.70    1.50
   5   2   2    4.90    1.30
   5   2   2    2.10    1.20
  -6  -2  -2  396.86   21.70
  -6  -2  -2  382.56   21.90
  -6  -2  -2  328.97   22.90
  -6  -2  -2  375.26   20.90
  -6  -2  -2  391.26   20.90
   6   2   2  382.26   21.10
   6   2   2  384.06   20.90
   6   2   2  389.16   21.20
   6   2   2  378.26   20.50
   6   2   2  339.27   22.50
   6   2   2  371.66   20.90
   6   2   2  379.66   21.40
   6   2   2  363.26   24.50
   6   2   2  384.36   20.70
   6   2   2  259.67   36.70
   6   2   2  402.06   21.10
  -7  -2  -2  168.78   11.30
  -7  -2  -2  151.98   10.20
  -7  -2  -2  158.98   10.40
  -7  -2  -2  152.38   11.30
   7   2   2  439.66  106.29
   7   2   2  173.08   10.80
   7   2   2  159.28   10.30
   7   2   2  154.98   10.50
   7   2   2  161.98   11.00
   7   2   2  157.58   10.20
   7   2   2  156.18   10.00
   7   2   2  164.38   16.20
   7   2   2  164.18   10.90
  -8  -2  -2  102.39    7.80
  -8  -2  -2  121.49    9.10
  -8  -2  -2   87.49    9.90
  -8  -2  -2  118.19    7.50
  -8  -2  -2  103.49    7.80
  -8  -2  -2   99.99    9.30
   8   2   2   95.59    7.50
   8   2   2  116.89    8.00
   8   2   2   97.29    9.70
   8   2   2  105.49    7.90
   8   2   2  105.29    8.20
   8   2   2   24.40   67.49
   8   2   2  119.09    8.60
   8   2   2  103.59    8.70
   8   2   2  105.39    7.90
  -9  -2  -2    0.30    1.50
  -9  -2  -2    0.40    1.60
  -9  -2  -2    0.20    3.00
  -9  -2  -2   -1.30    1.30
   9   2   2    0.00    1.30
   9   2   2    0.70    1.50
   9   2   2    0.50    1.90
   9   2   2    0.30    1.40
   9   2   2    0.10    1.50
   9   2   2    0.20    1.50
 -10  -2  -2  279.97   19.80
 -10  -2  -2  298.67   17.70
  10   2   2  281.97   18.00
  10   2   2  282.97   18.40
  10   2   2  298.07   17.90
  10   2   2  306.17   18.90
  10   2   2  308.17   19.20
 -11  -2  -2   83.59    7.70
 -11  -2  -2   79.99    6.60
 -11  -2  -2   77.49    6.80
  11   2   2   79.19    7.20
  11   2   2   49.99    9.10
 -12  -2  -2   10.10    2.70
 -12  -2  -2    7.60    2.30
  12   2   2   14.40    3.00
  12   2   2   10.00    5.70
  12   2   2    0.90    2.80
 -13  -2  -2    8.10    2.10
  13   2   2    6.00    2.90
  10  -3  -2   33.90    3.30
 -10   3   2   38.30    3.30
   9  -3  -2   11.60    4.30
   9  -3  -2   15.40    3.60
   9  -3  -2   16.30    3.10
  -9   3   2   16.10    3.90
  -9   3   2   15.80    3.00
  -9   3   2   16.90    2.70
   8  -3  -2    2.30    2.40
   8  -3  -2    3.50    2.90
   8  -3  -2    2.70    1.90
   8  -3  -2    3.50    2.40
  -8   3   2    2.80    1.90
  -8   3   2    3.40    2.00
  -8   3   2    1.80    2.40
   7  -3  -2  146.49   10.60
   7  -3  -2  140.59   11.50
   7  -3  -2  145.29   11.10
   7  -3  -2  151.88   11.10
  -7   3   2  144.89   10.30
  -7   3   2  152.28   10.60
  -7   3   2  134.29    8.70
   6  -3  -2   56.89    7.70
   6  -3  -2   51.79    6.10
   6  -3  -2   50.09    5.30
   6  -3  -2   49.10    5.10
   6  -3  -2   41.30    6.10
  -6   3   2   42.40    3.80
  -6   3   2   45.80    4.90
  -6   3   2   39.60    6.30
  -6   3   2   48.10    5.00
   5  -3  -2   43.60    4.30
   5  -3  -2   47.80    7.10
   5  -3  -2   43.20    4.80
  -5   3   2   44.80    3.70
  -5   3   2   43.30    6.40
  -5   3   2   43.50    4.40
  -5   3   2   49.00    4.70
  -5   3   2   43.80    4.70
   4  -3  -2  259.67   15.10
   4  -3  -2  243.98   15.00
   4  -3  -2  271.27   15.10
   4  -3  -2  239.48   14.70
  -4   3   2  244.48   15.50
  -4   3   2  248.08   16.90
  -4   3   2  261.67   15.50
  -4   3   2  254.87   16.50
  -4   3   2  251.47   15.00
  -4   3   2  255.07   14.00
  -4   3   2  220.78   15.20
   3  -3  -2  424.56   22.00
   3  -3  -2  401.86   23.50
   3  -3  -2  372.66   22.00
   3  -3  -2  386.36   21.80
  -3   3   2  395.56   22.60
  -3   3   2  401.86   23.00
  -3   3   2  374.66   25.90
  -3   3   2  458.25   62.99
  -3   3   2  430.46   23.70
  -3   3   2  389.96   22.30
  -3   3   2  386.76   22.10
  -3   3   2  389.06   22.30
  -3   3   2  439.66   21.30
  -3   3   2  400.66   22.70
   2  -3  -2    2.00    1.00
   2  -3  -2   -0.10    1.40
   2  -3  -2    2.00    1.10
  -2   3   2    0.60    1.00
  -2   3   2    1.30    1.40
  -2   3   2    4.50    0.90
  -2   3   2    2.50    3.20
  -2   3   2    0.80    1.40
  -2   3   2    1.80    2.30
  -2   3   2  -29.80   22.40
  -2   3   2    6.80    2.50
  -2   3   2    0.50    1.10
  -2   3   2    1.60    3.30
   1  -3  -2  164.38   10.00
   1  -3  -2  164.98   10.00
   1  -3  -2  182.18   10.20
  -1   3   2  201.28   11.50
  -1   3   2  185.68   10.70
  -1   3   2  201.48   10.10
  -1   3   2  172.98   10.80
  -1   3   2  249.08   25.40
  -1   3   2  191.68   11.70
  -1   3   2  182.68    9.60
  -1   3   2  186.58   11.50
  -1   3   2  180.48   11.30
   0   3   2  582.44   30.50
  -1  -3  -2   40.90    3.50
   1   3   2   44.20    3.20
  -2  -3  -2   12.30    1.10
  -2  -3  -2   11.50    1.90
  -2  -3  -2    7.90    1.70
   2   3   2    9.00    1.80
   2   3   2    7.90    1.40
   2   3   2   10.20    1.10
   2   3   2    5.70    5.70
   2   3   2    8.70    0.90
   2   3   2    9.30    1.60
  -3  -3  -2   11.30    2.00
  -3  -3  -2   13.40    2.10
  -3  -3  -2   12.90    1.70
   3   3   2   12.20    1.40
   3   3   2    9.60    2.00
   3   3   2    9.50    1.50
   3   3   2   21.50    9.50
   3   3   2   10.50    2.20
  -4  -3  -2    2.40    1.50
  -4  -3  -2    2.00    1.10
  -4  -3  -2    1.90    1.40
  -4  -3  -2    2.80    1.30
  -4  -3  -2    1.40    1.20
   4   3   2    2.90    1.60
   4   3   2    6.20    1.40
   4   3   2    1.80    1.30
   4   3   2    3.10    1.10
   4   3   2    3.40    1.40
   4   3   2    1.20    2.50
   4   3   2    5.50    1.60
   4   3   2   -4.00   15.40
  -5  -3  -2 1891.11   94.29
  -5  -3  -2 1750.72   95.49
  -5  -3  -2 1857.71   94.69
   5   3   2 1718.93   95.59
   5   3   2 1988.50   97.59
   5   3   2 1999.10  119.39
   5   3   2 1817.12   94.49
   5   3   2 1794.22   94.99
  -6  -3  -2   19.70    3.50
  -6  -3  -2   22.30    4.80
  -6  -3  -2   22.70    3.50
  -6  -3  -2   24.20    3.40
  -6  -3  -2   22.90    3.70
  -6  -3  -2   23.20    3.30
  -6  -3  -2   23.10    3.30
   6   3   2   24.90    3.30
   6   3   2   15.00    3.40
   6   3   2   26.40    3.50
   6   3   2   20.00    3.00
   6   3   2   26.20   10.70
   6   3   2   23.50    2.50
   6   3   2   22.30    3.40
   6   3   2   19.50    2.10
   6   3   2   21.40   58.99
   6   3   2   28.10    5.10
   6   3   2   20.10    2.70
  -7  -3  -2   20.60    3.20
  -7  -3  -2   15.40    3.40
  -7  -3  -2   17.20    3.20
   7   3   2   18.50    3.20
   7   3   2   19.30    3.40
   7   3   2   19.20    2.90
   7   3   2   10.30   24.60
   7   3   2   22.20    3.40
   7   3   2   17.20    2.70
   7   3   2   21.40    2.70
   7   3   2   22.80    3.20
  -8  -3  -2   -2.20    3.20
  -8  -3  -2   -1.20    1.10
  -8  -3  -2    0.80    3.10
  -8  -3  -2    2.10    3.20
  -8  -3  -2    0.10    1.30
  -8  -3  -2   -0.60    1.60
  -8  -3  -2    1.60    3.10
  -8  -3  -2   -0.60    1.90
   8   3   2    0.20    1.30
   8   3   2   21.80   34.80
   8   3   2    1.20    1.60
   8   3   2   -1.10    1.10
   8   3   2    1.30    1.50
   8   3   2   -0.90    6.20
   8   3   2    3.00    1.80
   8   3   2    2.00    1.80
   8   3   2    0.60    1.10
  -9  -3  -2  406.56   28.10
  -9  -3  -2  422.46   31.10
  -9  -3  -2  479.85   27.00
  -9  -3  -2  507.65   27.00
  -9  -3  -2  508.95   28.40
   9   3   2  434.16   26.60
   9   3   2  471.35   27.40
   9   3   2  494.85   27.40
   9   3   2  714.33  183.28
   9   3   2  442.26   26.30
   9   3   2  474.75   37.20
   9   3   2  491.45   28.60
   9   3   2  532.25   27.90
 -10  -3  -2   25.40    5.80
 -10  -3  -2   24.00    7.20
 -10  -3  -2   19.60    3.50
  10   3   2   16.90    3.50
  10   3   2   18.00    3.60
  10   3   2   13.50    3.70
 -11  -3  -2   14.00    3.40
 -11  -3  -2   14.30    3.10
 -11  -3  -2   18.90    3.00
  11   3   2   16.70    3.50
  11   3   2   12.40    3.00
  11   3   2   21.20    4.10
 -12  -3  -2   50.89    6.20
 -12  -3  -2   59.19    5.50
 -12  -3  -2   69.59    6.70
  12   3   2   56.89    7.60
  12   3   2   64.99    6.00
  12   3   2   72.29    6.80
 -13  -3  -2   22.00    3.50
  13   3   2   20.60    3.30
   9  -4  -2    0.00    1.40
   9  -4  -2   -0.70    1.30
   9  -4  -2   -0.50    1.00
  -9   4   2    0.10    1.00
  -9   4   2   -1.00    1.80
   8  -4  -2   27.60    4.30
   8  -4  -2   15.00    3.50
   8  -4  -2   14.40    2.90
  -8   4   2   20.50    4.80
  -8   4   2   15.40    3.00
  -8   4   2   21.30    4.70
  -8   4   2   22.00    3.90
   7  -4  -2   24.20    4.00
   7  -4  -2   17.60    5.70
   7  -4  -2   27.40    4.60
   7  -4  -2   22.60    4.20
  -7   4   2   18.10    3.10
  -7   4   2   17.00    3.70
  -7   4   2   22.40    3.70
   6  -4  -2   12.60    3.60
   6  -4  -2    8.50    2.90
   6  -4  -2    3.90    2.30
   6  -4  -2    6.60    2.40
  -6   4   2    9.50    3.40
  -6   4   2    7.90    2.70
  -6   4   2    6.10    2.10
  -6   4   2    4.40    2.10
   5  -4  -2  152.68   10.80
   5  -4  -2  152.08   11.70
   5  -4  -2  159.98   11.00
   5  -4  -2  150.48   10.50
  -5   4   2  146.59   10.40
  -5   4   2  158.78   12.40
  -5   4   2  147.89   10.90
  -5   4   2  151.28   10.30
   4  -4  -2   10.50    2.20
   4  -4  -2    8.70    2.40
   4  -4  -2   11.30    2.50
   4  -4  -2    8.30    2.30
  -4   4   2    8.40    3.10
  -4   4   2   11.00    3.10
  -4   4   2   10.10    2.30
  -4   4   2   12.20    2.80
  -4   4   2   10.80    1.60
  -4   4   2   11.10    2.70
  -4   4   2    7.10    2.10
   3  -4  -2   68.09    5.20
   3  -4  -2   54.19    4.90
   3  -4  -2   60.19    4.70
   3  -4  -2   64.49    4.90
  -3   4   2   60.99    5.30
  -3   4   2   64.59    5.70
  -3   4   2   63.99    4.00
  -3   4   2   70.99    6.30
  -3   4   2   54.09    8.40
  -3   4   2   95.79   40.60
   2  -4  -2   11.60    1.70
   2  -4  -2    9.30    1.60
   2  -4  -2   10.40    2.30
  -2   4   2   11.80    2.90
  -2   4   2    9.00    1.60
  -2   4   2   10.70    1.10
  -2   4   2   11.50    2.50
  -2   4   2    9.60    2.50
  -2   4   2  -14.60   22.50
  -2   4   2    6.00    3.60
  -2   4   2   11.10    2.40
  -2   4   2    8.50    3.10
  -2   4   2   11.80    2.30
   1  -4  -2   43.70    2.80
   1  -4  -2   39.00    3.10
  -1   4   2   45.80    4.10
  -1   4   2   44.10    4.40
  -1   4   2   44.50    3.90
  -1   4   2   42.90    4.30
  -1   4   2   48.10    4.00
  -1   4   2   41.70    3.20
  -1   4   2   38.90    4.60
  -1   4   2   44.90    2.90
  -1   4   2   47.10    7.00
  -1   4   2   34.40   13.70
   0  -4  -2   24.90    2.10
   0   4   2   23.20    2.60
   0   4   2   36.30    3.50
   0   4   2   30.40    3.70
   0   4   2   32.00    3.00
   0   4   2   26.30    3.90
   0   4   2   39.20    6.00
   0   4   2   27.00    2.80
  -1  -4  -2  577.94   30.30
   1   4   2  571.74   27.70
   1   4   2  483.35   29.20
   1   4   2  524.35   28.10
   1   4   2  515.15   28.70
   1   4   2  520.85   27.80
   1   4   2  496.85   28.80
   1   4   2  511.75   29.10
  -2  -4  -2  295.87   16.90
   2   4   2  361.66   17.50
   2   4   2  304.77   21.30
  -3  -4  -2   28.40    2.10
  -3  -4  -2   28.70    3.20
  -3  -4  -2   35.70    2.50
  -3  -4  -2   26.00    3.20
   3   4   2   29.20    4.10
   3   4   2   27.10    2.60
   3   4   2   35.30    3.60
   3   4   2   29.10    6.00
   3   4   2   25.60    2.40
   3   4   2   33.30    3.60
   3   4   2   27.30    2.10
   3   4   2   31.00   10.80
  -4  -4  -2   47.40    4.20
  -4  -4  -2   54.79    3.90
  -4  -4  -2   43.90    3.60
  -4  -4  -2   49.99    4.30
  -4  -4  -2   50.99    4.50
   4   4   2   55.19    4.40
   4   4   2   43.20    3.70
   4   4   2   47.70    3.70
   4   4   2   49.10   13.70
   4   4   2   46.50    4.70
   4   4   2   50.59    5.30
  -5  -4  -2   28.30    2.70
  -5  -4  -2   25.30    3.10
  -5  -4  -2   25.40    3.50
  -5  -4  -2   24.20    2.70
  -5  -4  -2   37.90    4.20
   5   4   2   24.20    2.50
   5   4   2   31.40    3.70
   5   4   2   31.00    6.20
   5   4   2   23.90   17.80
   5   4   2   25.10    3.20
   5   4   2   27.20    5.00
   5   4   2   35.30    3.60
   5   4   2   32.00    3.10
   5   4   2   27.00    2.80
  -6  -4  -2  470.85   26.20
  -6  -4  -2  511.15   26.30
  -6  -4  -2  455.65   25.40
  -6  -4  -2  440.96   25.00
  -6  -4  -2  471.05   25.30
  -6  -4  -2  449.66   27.70
  -6  -4  -2  466.35   25.70
   6   4   2  468.95   25.00
   6   4   2  447.66   25.40
   6   4   2  508.35   25.70
   6   4   2  445.46   23.90
   6   4   2  400.56   27.10
   6   4   2  493.25   25.90
   6   4   2  451.65   50.29
   6   4   2  489.05   28.90
   6   4   2  442.56   25.30
  -7  -4  -2   -0.40    1.50
  -7  -4  -2    2.10    2.80
  -7  -4  -2   -0.10    1.80
  -7  -4  -2   -2.20    1.40
  -7  -4  -2    1.80    1.70
  -7  -4  -2   -1.20    0.90
  -7  -4  -2    0.90    1.60
  -7  -4  -2   -1.30    1.00
   7   4   2  -15.30   26.20
   7   4   2   -0.20    0.60
   7   4   2    0.30    1.30
   7   4   2   -0.50    1.40
   7   4   2    2.80    4.30
   7   4   2   -0.70    1.10
   7   4   2   -0.80    1.10
   7   4   2   -0.30    1.20
  -8  -4  -2   53.59    5.00
  -8  -4  -2   38.50    7.50
  -8  -4  -2   49.20    5.40
  -8  -4  -2   52.59    4.90
  -8  -4  -2   47.30    6.00
  -8  -4  -2   51.89    5.70
  -8  -4  -2   51.39    5.90
   8   4   2   52.29    4.70
   8   4   2   49.50    5.00
   8   4   2   53.19    5.40
   8   4   2   49.99    4.80
   8   4   2  -11.00   33.20
   8   4   2   34.50    7.80
   8   4   2   55.69    5.30
  -9  -4  -2    6.00    4.20
  -9  -4  -2   14.90    3.70
  -9  -4  -2    8.40    4.30
  -9  -4  -2    3.40    3.90
  -9  -4  -2    4.60    5.10
  -9  -4  -2   10.20    2.50
  -9  -4  -2    6.50    3.30
   9   4   2    7.60    7.20
   9   4   2   11.60    2.90
   9   4   2   15.70    3.20
   9   4   2   16.80    3.60
   9   4   2    6.40    2.30
   9   4   2  -48.60   46.80
 -10  -4  -2   34.80    8.10
 -10  -4  -2   55.49    7.60
 -10  -4  -2   29.40    6.10
 -10  -4  -2   37.50    5.30
 -10  -4  -2   48.90    6.20
  10   4   2   59.19   20.40
  10   4   2   32.70    4.50
  10   4   2   41.20    6.70
  10   4   2   49.70    6.60
  10   4   2   37.80    5.10
  10   4   2   34.90   76.29
 -11  -4  -2   22.50    4.10
 -11  -4  -2   22.90    4.20
 -11  -4  -2   20.30    3.60
  11   4   2   21.50    4.10
  11   4   2   13.40    3.10
  11   4   2   25.90    4.60
 -12  -4  -2    3.70    2.10
 -12  -4  -2    8.60    2.20
 -12  -4  -2   13.20    3.40
  12   4   2   16.50    3.70
  12   4   2    6.50    2.10
  12   4   2    4.00    2.40
 -13  -4  -2    9.20    2.90
 -13  -4  -2   11.00    2.70
  13   4   2   10.50    2.90
  13   4   2    6.90    3.40
  13   4   2    9.90    2.40
  13   4   2    2.10    2.40
   8  -5  -2   17.70    3.30
   8  -5  -2   13.20    2.80
  -8   5   2   19.60    4.20
  -8   5   2   17.40    2.90
   7  -5  -2   87.99    7.20
   7  -5  -2   84.79    6.90
   7  -5  -2   75.79    7.20
  -7   5   2   88.79    6.90
  -7   5   2   87.59    8.50
  -7   5   2   86.99    7.20
  -7   5   2   85.09    5.90
   6  -5  -2   64.59    6.10
   6  -5  -2   52.09    7.30
   6  -5  -2   55.59    6.00
   6  -5  -2   72.79    6.10
  -6   5   2   58.99    6.00
  -6   5   2   63.59    5.10
  -6   5   2   64.89    6.20
   5  -5  -2   46.20    5.00
   5  -5  -2   52.49    7.30
   5  -5  -2   57.09    8.50
  -5   5   2   51.89    5.50
  -5   5   2   38.80    6.30
  -5   5   2   41.40    5.80
   4  -5  -2  175.88   11.70
   4  -5  -2  172.88   11.50
   4  -5  -2  181.68   11.50
   4  -5  -2  159.58   15.40
  -4   5   2  161.48   10.20
  -4   5   2  180.08   12.00
  -4   5   2  171.68   12.20
  -4   5   2  176.78   10.90
  -4   5   2  182.68   13.40
  -4   5   2  169.78   11.70
  -4   5   2  101.69   61.89
   3  -5  -2   49.10    6.30
   3  -5  -2   35.90    3.80
   3  -5  -2   38.00    3.70
   3  -5  -2   39.80    4.50
  -3   5   2   39.30    5.10
  -3   5   2   33.10    3.30
  -3   5   2   14.20   27.10
  -3   5   2   44.80    8.10
  -3   5   2   28.70    5.30
  -3   5   2   42.90    6.20
  -3   5   2   33.60    4.00
  -3   5   2   33.00    2.90
   2  -5  -2  114.59    7.50
  -2   5   2  106.99    9.20
  -2   5   2  138.69    7.00
  -2   5   2  125.69    7.10
  -2   5   2  133.29    9.70
  -2   5   2  115.69    8.70
  -2   5   2  120.49    8.90
  -2   5   2  127.49    8.70
  -2   5   2  117.29    8.50
  -2   5   2  124.79    7.70
  -2   5   2  148.09   18.20
  -2   5   2  127.89   11.00
   1  -5  -2  118.39    7.30
   1  -5  -2  125.59    7.30
  -1   5   2  116.89    7.30
  -1   5   2  121.39    8.60
  -1   5   2  130.99    9.20
  -1   5   2  136.29    9.50
  -1   5   2  128.19    8.40
  -1   5   2  124.19    8.50
  -1   5   2  121.59    9.50
   0  -5  -2  205.18   11.30
   0   5   2  204.28   12.70
   0   5   2  214.58   12.40
   0   5   2  204.28   12.30
   0   5   2  200.18   13.50
   0   5   2  208.28   12.70
   0   5   2  223.28   12.30
   0   5   2  213.28   13.50
   0   5   2  207.68   13.10
  -1  -5  -2  122.29    8.90
   1   5   2  121.99    9.00
   1   5   2  119.99    8.20
   1   5   2  124.99    7.70
   1   5   2  114.29    9.20
   1   5   2  125.29    8.00
   1   5   2  128.99    8.50
   1   5   2  118.29    8.00
   1   5   2  122.89    7.80
   1   5   2  116.79    8.70
  -2  -5  -2  499.25   25.80
   2   5   2  443.66   26.10
   2   5   2  461.85   25.40
   2   5   2  427.36   26.20
   2   5   2  427.36   25.50
   2   5   2  433.86   24.40
   2   5   2  468.75   24.50
   2   5   2  485.15   24.90
  -3  -5  -2    8.60    2.40
  -3  -5  -2   12.00    1.20
  -3  -5  -2   10.20    2.50
   3   5   2   14.20    2.90
   3   5   2   18.90    9.80
   3   5   2   16.10    3.30
   3   5   2   11.70    1.20
   3   5   2   10.50    1.50
   3   5   2   17.60    2.80
   3   5   2   14.40    2.00
   3   5   2   16.80    2.60
   3   5   2   14.80    2.20
   3   5   2   12.60    2.40
  -4  -5  -2  115.49    8.50
  -4  -5  -2  112.99    7.90
  -4  -5  -2  120.89    7.30
  -4  -5  -2  113.29    7.20
  -4  -5  -2  109.19    8.30
   4   5   2  126.29    7.40
   4   5   2  113.89    8.70
   4   5   2  138.39   24.40
   4   5   2  118.69    8.90
   4   5   2  119.89    8.30
   4   5   2  119.39    7.30
   4   5   2  121.09    7.70
   4   5   2  116.99    7.50
   4   5   2  126.59    6.90
   4   5   2  130.59    9.20
  -5  -5  -2  617.64   31.90
  -5  -5  -2  545.25   31.70
  -5  -5  -2  573.84   32.90
  -5  -5  -2  577.04   32.30
  -5  -5  -2  610.24   33.00
  -5  -5  -2  566.74   31.80
   5   5   2  640.34   34.70
   5   5   2  622.44   31.50
   5   5   2  513.65   33.50
   5   5   2  671.23   32.30
   5   5   2  610.54   31.40
   5   5   2  572.84   52.79
   5   5   2  639.44   32.90
  -6  -5  -2   40.10    3.90
  -6  -5  -2   46.60    4.20
  -6  -5  -2   44.80    3.90
  -6  -5  -2   42.40    4.60
  -6  -5  -2   45.20    4.80
  -6  -5  -2   43.00    3.80
   6   5   2   43.00    4.10
   6   5   2   33.10    6.90
   6   5   2   39.10    3.80
   6   5   2   46.30    3.70
   6   5   2   30.30   17.70
   6   5   2   37.40    6.10
   6   5   2   43.70    4.20
  -7  -5  -2    2.40    2.90
  -7  -5  -2    0.90    1.40
  -7  -5  -2    2.90    1.70
  -7  -5  -2    4.10    1.80
  -7  -5  -2    4.00    3.00
  -7  -5  -2    2.40    1.80
  -7  -5  -2    4.00    1.90
  -7  -5  -2    5.90    2.50
   7   5   2    3.30    1.50
   7   5   2    2.00    1.50
   7   5   2    2.70    1.40
   7   5   2  -14.20   16.80
   7   5   2    2.10    2.80
   7   5   2    2.20    1.70
   7   5   2    5.80    2.00
  -8  -5  -2  311.97   20.50
  -8  -5  -2  330.97   19.80
  -8  -5  -2  335.27   23.00
  -8  -5  -2  311.67   19.50
  -8  -5  -2  357.86   21.00
  -8  -5  -2  342.17   19.50
  -8  -5  -2  374.76   21.20
  -8  -5  -2  328.77   19.80
   8   5   2  370.66   64.39
   8   5   2  325.47   19.20
   8   5   2  316.87   19.70
   8   5   2  346.87   20.00
   8   5   2  328.77   20.20
   8   5   2  319.67   19.40
  -9  -5  -2   89.09    8.80
  -9  -5  -2   76.09    7.80
  -9  -5  -2   73.29    7.50
  -9  -5  -2   90.99    8.60
  -9  -5  -2   91.59    7.40
  -9  -5  -2   79.39   10.60
  -9  -5  -2   89.89    7.40
   9   5   2   91.99    8.00
   9   5   2   85.69   19.00
   9   5   2   91.89    7.60
   9   5   2  117.39   55.49
   9   5   2   88.59    7.10
   9   5   2   87.69    7.00
   9   5   2   91.79    7.70
 -10  -5  -2   16.40    3.70
 -10  -5  -2   13.80    3.30
 -10  -5  -2   13.40    4.20
 -10  -5  -2    8.60    5.70
 -10  -5  -2   19.40    4.00
 -10  -5  -2    9.50    5.10
 -10  -5  -2    6.90    4.60
  10   5   2   45.40   57.29
  10   5   2    9.20   11.10
  10   5   2   16.50    3.90
  10   5   2   17.00    3.50
  10   5   2   11.90    2.90
  10   5   2   20.40    4.60
 -11  -5  -2   25.40    4.60
 -11  -5  -2   48.20    9.50
 -11  -5  -2   30.10    6.20
 -11  -5  -2   35.30    5.20
 -11  -5  -2   37.80    5.50
  11   5   2   30.40    4.90
  11   5   2   31.80    4.60
  11   5   2   25.70    4.60
  11   5   2   32.20    6.20
 -12  -5  -2   80.29    6.70
 -12  -5  -2   85.19    7.60
 -12  -5  -2   79.29    6.90
  12   5   2   83.99    7.60
  12   5   2   78.99    6.70
  12   5   2   64.19    6.50
 -13  -5  -2    5.60    2.90
 -13  -5  -2    2.30    1.60
 -13  -5  -2    1.40    2.10
  13   5   2    1.10    1.90
  13   5   2    1.10    1.50
  13   5   2    6.40    2.40
  13   5   2    5.30    3.00
 -14  -5  -2    0.80    2.00
  14   5   2    0.20    1.50
   7  -6  -2   30.10    4.40
   7  -6  -2   24.90    4.30
   7  -6  -2   31.70    5.20
  -7   6   2   31.10    5.00
  -7   6   2   31.00    3.30
  -7   6   2   40.10    6.40
   6  -6  -2   11.40    2.70
   6  -6  -2    9.80    2.60
   6  -6  -2    3.60    3.20
   6  -6  -2    6.40    2.50
  -6   6   2    9.90    2.80
  -6   6   2   13.20    3.10
  -6   6   2   13.20    3.90
   5  -6  -2   94.09    7.50
   5  -6  -2   93.49    7.40
   5  -6  -2   93.39    7.70
   5  -6  -2   72.29    7.90
  -5   6   2  103.29    9.90
  -5   6   2   77.09    8.40
  -5   6   2   85.19    7.70
  -5   6   2   88.49    7.10
  -5   6   2   88.29    7.70
   4  -6  -2   18.70    3.60
   4  -6  -2   22.20    3.70
   4  -6  -2   21.70    4.10
  -4   6   2   36.40   10.30
  -4   6   2   13.90    2.40
  -4   6   2   14.10    3.80
  -4   6   2   17.30    5.20
  -4   6   2   13.60    3.20
   3  -6  -2   70.19    7.40
   3  -6  -2   78.19    6.00
   3  -6  -2   73.09    7.00
   3  -6  -2   72.79    6.10
  -3   6   2   70.09    5.20
  -3   6   2   65.99    6.40
  -3   6   2   66.69    6.60
  -3   6   2   80.39    7.70
  -3   6   2   77.59    8.40
  -3   6   2   76.89    6.60
  -3   6   2   71.29    6.40
   2  -6  -2   20.40    2.90
   2  -6  -2   15.40    3.50
  -2   6   2   17.00    3.90
  -2   6   2   22.70    5.60
  -2   6   2   15.40    3.20
  -2   6   2   14.40    4.70
  -2   6   2   16.00    3.40
  -2   6   2   23.70    6.70
  -2   6   2   20.50    3.50
  -2   6   2   11.20    5.60
  -2   6   2   19.10    2.60
   1  -6  -2  188.88   12.30
  -1   6   2  197.28   12.90
  -1   6   2  194.98   13.80
  -1   6   2  188.78   12.00
  -1   6   2  188.78   11.80
  -1   6   2  169.68   13.10
  -1   6   2  199.68   12.40
  -1   6   2  174.98   12.10
   0  -6  -2  199.48   14.10
   0  -6  -2  201.68   12.10
   0   6   2  196.48   13.20
   0   6   2  189.08   11.90
   0   6   2  195.58   15.30
   0   6   2  199.38   12.60
   0   6   2  195.48   12.30
   0   6   2  189.68   13.50
   0   6   2  189.68   12.70
   0   6   2  178.58   13.70
   0   6   2  194.08   11.70
  -1  -6  -2   45.50    5.20
  -1  -6  -2   40.20    2.80
   1   6   2   45.10    3.90
   1   6   2   46.60    4.00
   1   6   2   45.20    4.50
   1   6   2   43.00    5.30
   1   6   2   45.60    4.90
   1   6   2   44.70    4.20
   1   6   2   45.50    3.80
   1   6   2   45.10    4.90
   1   6   2   48.50    4.30
  -2  -6  -2    2.80    1.80
  -2  -6  -2    8.20    1.40
   2   6   2    4.00    1.40
   2   6   2    9.00    2.20
   2   6   2    5.00    2.50
   2   6   2    7.40    1.90
   2   6   2    8.70    2.40
   2   6   2    0.70    3.10
   2   6   2    8.00    1.90
   2   6   2    9.00    1.80
   2   6   2    5.80    1.60
  -3  -6  -2    3.30    0.70
  -3  -6  -2    3.00    1.90
  -3  -6  -2    2.00    0.80
  -3  -6  -2    2.00    1.90
   3   6   2    3.20    1.40
   3   6   2    1.40    0.60
   3   6   2    6.70    2.40
   3   6   2    0.00    1.50
   3   6   2   -0.50    8.00
   3   6   2    0.80    0.90
   3   6   2    0.70    1.00
   3   6   2    0.90    1.30
   3   6   2    2.10    2.20
   3   6   2    1.80    2.10
  -4  -6  -2   -0.50    1.20
  -4  -6  -2    0.30    0.80
  -4  -6  -2   -0.90    1.40
   4   6   2  -15.90   11.20
   4   6   2    0.80    1.70
   4   6   2   -0.40    0.90
   4   6   2   -0.30    1.10
   4   6   2    0.10    1.00
   4   6   2    0.60    1.60
   4   6   2   -0.40    0.90
   4   6   2    0.10    0.80
   4   6   2    0.40    1.70
   4   6   2    0.40    0.60
  -5  -6  -2  162.98   11.70
  -5  -6  -2  162.48   10.30
  -5  -6  -2  168.18   10.40
  -5  -6  -2  157.28   11.30
  -5  -6  -2  162.68   11.60
   5   6   2  171.88    9.80
   5   6   2  189.18   12.80
   5   6   2  176.18   10.10
   5   6   2  175.28   11.50
   5   6   2  182.98   10.90
   5   6   2  147.59   12.30
   5   6   2  155.68   26.60
   5   6   2  175.58   10.40
   5   6   2  194.18   10.60
  -6  -6  -2   86.79    6.50
  -6  -6  -2   95.29    6.70
  -6  -6  -2   90.79    7.60
  -6  -6  -2   84.29    7.60
  -6  -6  -2   93.19    7.00
   6   6   2   82.59    7.90
   6   6   2   93.19    9.40
   6   6   2   97.99    7.70
   6   6   2   95.99    6.80
   6   6   2  100.39    6.20
   6   6   2   91.79    8.70
   6   6   2   75.09    9.20
   6   6   2  109.89   30.40
  -7  -6  -2  153.38   13.60
  -7  -6  -2  159.98   10.20
  -7  -6  -2  158.58   10.50
  -7  -6  -2  147.59    9.80
  -7  -6  -2  139.19    9.80
  -7  -6  -2  148.39   11.30
   7   6   2  167.28   10.60
   7   6   2  146.29    9.90
   7   6   2  141.39   13.20
   7   6   2  154.88    9.50
  -8  -6  -2   36.20    4.50
  -8  -6  -2   28.20    4.50
  -8  -6  -2   38.40    6.40
  -8  -6  -2   32.70    5.60
  -8  -6  -2   40.20    4.80
  -8  -6  -2   29.40    6.90
   8   6   2   41.10   24.00
   8   6   2   35.30    4.40
   8   6   2   29.30    3.80
   8   6   2   21.60    4.10
  -9  -6  -2    1.80    2.60
  -9  -6  -2    3.50    2.90
  -9  -6  -2   10.50    2.90
  -9  -6  -2    5.10    4.10
  -9  -6  -2    8.30    3.40
  -9  -6  -2    3.60    2.00
  -9  -6  -2    2.10    3.80
   9   6   2    7.70    2.60
   9   6   2    7.20    2.20
   9   6   2   46.70   38.60
   9   6   2   11.00    6.00
   9   6   2    6.00    2.40
 -10  -6  -2   20.50    6.60
 -10  -6  -2   10.20    2.60
 -10  -6  -2   12.00    3.40
 -10  -6  -2    9.20    3.80
 -10  -6  -2    9.10    6.60
 -10  -6  -2   10.20    4.10
 -10  -6  -2    3.80    3.80
 -10  -6  -2   12.00    3.20
  10   6   2   15.00    4.30
  10   6   2   -4.70    7.40
  10   6   2    5.00    2.80
  10   6   2  -29.10   43.60
  10   6   2   15.60    3.20
  10   6   2    9.20    2.60
  11   6   2  -64.29   86.59
  11   6   2   -0.10   12.20
 -12  -6  -2   87.19    7.60
 -12  -6  -2   88.89    7.90
 -12  -6  -2   94.09    7.40
  12   6   2   75.99    7.10
  12   6   2  105.79   15.60
  12   6   2   81.29    6.80
 -13  -6  -2    2.80    2.80
 -13  -6  -2    5.40    2.80
 -13  -6  -2    0.50    2.00
  13   6   2    2.90    2.30
  13   6   2    3.00    2.50
  13   6   2    2.20    2.00
 -14  -6  -2    1.40    1.90
  14   6   2   -0.30    1.40
   7  -7  -2    4.40    1.80
  -7   7   2    1.90    1.30
  -7   7   2    1.50    2.20
  -6   7   2   59.49    9.60
  -6   7   2   38.60    5.20
  -6   7   2   39.40    5.70
   5  -7  -2    8.20    2.40
   5  -7  -2    4.80    2.70
   5  -7  -2    6.80    4.30
  -5   7   2    9.50    3.40
  -5   7   2    6.70    2.40
  -5   7   2    6.10    2.20
  -5   7   2    9.70    2.70
   4  -7  -2   52.09    4.90
   4  -7  -2   40.50    6.60
   4  -7  -2   45.60    4.80
  -4   7   2   30.00    4.90
  -4   7   2   47.30    4.80
  -4   7   2   64.29    9.50
  -4   7   2   31.40    5.30
  -4   7   2   52.39    6.50
   3  -7  -2   35.20    5.40
   3  -7  -2   44.10    7.40
   3  -7  -2   38.80    4.20
  -3   7   2   42.20    8.20
  -3   7   2   37.70    5.80
  -3   7   2   42.10    5.80
  -3   7   2   48.20    7.70
   2  -7  -2   22.90    3.30
   2  -7  -2   19.50    3.80
   2  -7  -2   22.60    5.10
  -2   7   2   17.30    3.80
  -2   7   2   18.60    5.00
  -2   7   2   29.80    7.30
  -2   7   2   20.00    4.50
  -2   7   2   22.40    4.10
  -2   7   2   16.80    3.80
  -2   7   2   16.40    3.30
   1  -7  -2   22.70    2.50
   1  -7  -2   16.60    7.00
   1  -7  -2   19.00    3.50
  -1   7   2   20.70    3.70
  -1   7   2   25.80    4.50
  -1   7   2   25.30    5.50
  -1   7   2   24.80    5.00
  -1   7   2   28.50    7.10
  -1   7   2   21.60    3.60
   0  -7  -2   13.70    2.00
   0  -7  -2   15.40    2.90
   0  -7  -2   12.20    3.90
   0   7   2   13.70    3.10
   0   7   2    8.70    2.40
   0   7   2   13.70    3.30
   0   7   2   14.40    3.70
   0   7   2   13.50    3.60
   0   7   2   11.20    2.60
   0   7   2   14.80    3.30
   0   7   2   15.00    4.20
  -1  -7  -2   36.10    3.50
  -1  -7  -2   30.40    5.30
   1   7   2   34.80    3.60
   1   7   2   35.40    3.50
   1   7   2   29.20    5.40
   1   7   2   29.10    5.00
   1   7   2   36.40    3.40
   1   7   2   36.70    4.10
   1   7   2   36.50    3.80
   1   7   2   38.90    6.10
   1   7   2   35.00    4.10
  -2  -7  -2    1.40    1.80
  -2  -7  -2    0.50    0.90
   2   7   2   -0.70    1.40
   2   7   2    1.50    1.50
   2   7   2   -0.60    1.40
   2   7   2   -0.10    1.30
   2   7   2    0.10    1.30
   2   7   2   -0.30    1.00
   2   7   2    0.20    1.70
   2   7   2    1.10    1.10
  -3  -7  -2   25.70    4.50
  -3  -7  -2   23.60    4.60
   3   7   2   23.00    3.20
   3   7   2   21.80    3.00
   3   7   2   25.20    3.20
   3   7   2   20.00    4.00
   3   7   2   19.30    4.30
  -4  -7  -2   70.89    6.90
  -4  -7  -2   71.59    5.10
  -4  -7  -2   70.49    6.80
   4   7   2   82.59    4.80
   4   7   2   73.79    6.90
   4   7   2   63.79    8.70
   4   7   2   74.49    4.20
   4   7   2   77.89    6.10
   4   7   2   74.09   17.00
   4   7   2   76.99    5.10
   4   7   2   77.69    5.80
   4   7   2   77.29    5.90
   4   7   2   72.79    5.60
   4   7   2   71.49    7.80
  -5  -7  -2   86.39    6.30
  -5  -7  -2   92.39    6.90
  -5  -7  -2   93.89    8.10
  -5  -7  -2   81.89    7.70
   5   7   2  101.39    8.40
   5   7   2   96.59    6.30
   5   7   2   97.49    6.80
   5   7   2   66.09   20.00
   5   7   2   90.89    7.50
   5   7   2   79.79    8.00
   5   7   2   85.09    5.50
   5   7   2   93.59    6.20
  -6  -7  -2  316.07   19.60
  -6  -7  -2  302.47   19.60
  -6  -7  -2  308.97   20.50
  -6  -7  -2  298.27   18.00
  -6  -7  -2  314.37   18.50
   6   7   2  340.37   17.70
   6   7   2  326.97   21.00
   6   7   2  311.87   18.40
   6   7   2  269.47   19.30
   6   7   2  246.78   37.90
   6   7   2  331.37   19.40
   6   7   2  338.97   17.40
   6   7   2  329.07   18.20
   6   7   2  295.97   17.80
  -7  -7  -2   14.70    3.50
  -7  -7  -2   21.80    3.90
  -7  -7  -2   16.60    3.90
  -7  -7  -2   15.00    2.70
  -7  -7  -2   12.10    2.70
  -7  -7  -2   14.40    2.70
   7   7   2   14.20    2.90
   7   7   2  -30.90   22.40
   7   7   2   19.00    3.20
   7   7   2   20.60    5.60
   7   7   2   16.50    2.70
   7   7   2   12.50    2.90
   7   7   2   18.90    4.00
   7   7   2   21.00    4.10
  -8  -7  -2   15.60    5.30
  -8  -7  -2   14.40    4.50
  -8  -7  -2   13.10    3.80
  -8  -7  -2   13.00    2.90
  -8  -7  -2   10.80    3.00
  -8  -7  -2    8.00    2.30
  -8  -7  -2   11.30    2.80
   8   7   2   14.30    2.70
   8   7   2   19.60    5.90
   8   7   2    4.70    3.30
   8   7   2    8.30    2.50
   8   7   2    7.20   19.60
   8   7   2   10.80    2.80
  -9  -7  -2    4.40    3.10
  -9  -7  -2    3.20    2.50
  -9  -7  -2    2.10    2.30
  -9  -7  -2    5.10    2.30
  -9  -7  -2    3.40    4.00
  -9  -7  -2    4.60    2.40
  -9  -7  -2    3.20    2.40
   9   7   2    2.80    1.90
   9   7   2   -4.10   31.80
   9   7   2    5.00    2.00
   9   7   2    4.50    4.90
   9   7   2    3.70    1.90
 -10  -7  -2   23.50    7.60
 -10  -7  -2   16.00    3.80
 -10  -7  -2   29.30    6.70
 -10  -7  -2   19.10    4.00
 -10  -7  -2   27.60    6.00
 -10  -7  -2   27.60    5.40
  10   7   2   27.50    5.40
  10   7   2   21.80    4.20
  10   7   2   22.70    3.70
  10   7   2   17.40    7.20
  10   7   2   14.40   36.60
 -11  -7  -2    4.10    3.30
 -11  -7  -2   -8.10    5.80
 -11  -7  -2    2.70    5.10
 -11  -7  -2    4.80    2.50
 -11  -7  -2    7.90    5.50
 -11  -7  -2    3.90    2.50
 -11  -7  -2    4.70    3.80
  11   7   2    4.60    2.50
  11   7   2    2.70    2.30
  11   7   2   -1.90    7.60
  11   7   2   -0.50   56.39
  11   7   2    3.30    2.00
 -12  -7  -2   84.69    7.60
 -12  -7  -2   83.29    7.90
 -12  -7  -2   89.09    7.40
 -12  -7  -2   91.69   10.60
 -12  -7  -2  111.29   11.50
 -12  -7  -2  103.29    8.30
  12   7   2   76.09    7.50
  12   7   2   76.89    7.50
  12   7   2   31.80   21.70
  12   7   2   57.49    8.30
  12   7   2   80.09    6.90
 -13  -7  -2    2.70    2.50
 -13  -7  -2    9.20    2.40
 -13  -7  -2    2.70    2.30
  13   7   2    0.80    2.10
  13   7   2    3.00    2.60
  13   7   2    1.50    1.80
 -14  -7  -2   20.00    2.70
  14   7   2   20.20    3.70
   6  -8  -2    8.50    2.10
   6  -8  -2    6.40    2.30
  -6   8   2    5.30    2.20
  -6   8   2    6.40    3.20
   5  -8  -2    4.30    2.30
  -5   8   2    4.00    4.00
  -5   8   2    1.30    1.60
  -5   8   2    6.60    1.90
   4  -8  -2   33.80    6.90
   4  -8  -2   45.20    4.50
   4  -8  -2   35.10    4.10
  -4   8   2   41.20    5.70
  -4   8   2   39.10    4.10
  -4   8   2   35.10    6.10
  -4   8   2   45.40    5.90
   3  -8  -2    0.30    1.40
   3  -8  -2    0.40    1.30
   3  -8  -2   -0.50    1.40
  -3   8   2   -0.80    1.30
  -3   8   2    0.30    1.60
  -3   8   2   -0.50    2.00
  -3   8   2   -1.50    1.10
  -3   8   2   -1.00    1.30
   2  -8  -2    0.30    1.60
   2  -8  -2    2.70    1.60
  -2   8   2    2.00    2.80
  -2   8   2    2.20    2.00
  -2   8   2    2.40    2.10
  -2   8   2    2.00    2.50
  -2   8   2    1.60    2.10
  -2   8   2    0.10    1.70
   1  -8  -2   -0.40    0.90
   1  -8  -2   -0.20    2.00
   1  -8  -2   -0.80    2.60
  -1   8   2   -0.90    1.40
  -1   8   2    0.20    1.70
  -1   8   2    0.00    2.20
  -1   8   2    0.00    1.70
  -1   8   2    0.80    1.80
  -1   8   2   -0.90    8.60
  -1   8   2   -0.70    1.40
   0  -8  -2   45.10    8.60
   0  -8  -2   49.60    5.00
   0  -8  -2   45.40    3.80
   0   8   2   42.70    7.10
   0   8   2   43.10    4.60
   0   8   2   45.20    5.20
   0   8   2   43.40    7.50
   0   8   2   55.49    6.80
   0   8   2   46.40    4.90
   0   8   2   47.50    5.20
  -1  -8  -2  121.69   11.60
  -1  -8  -2  116.69    8.40
  -1  -8  -2  136.69    9.20
   1   8   2  136.19   11.00
   1   8   2  129.19    9.60
   1   8   2  130.49    8.60
   1   8   2  123.49    9.00
   1   8   2  137.79    9.50
   1   8   2  128.99   11.60
   1   8   2  129.19    9.50
   1   8   2  116.99   10.70
  -2  -8  -2   37.50    6.30
  -2  -8  -2   46.40    3.80
  -2  -8  -2   36.90    3.10
   2   8   2   42.70    4.20
   2   8   2   38.30    4.40
   2   8   2   50.39    8.20
   2   8   2   40.40    6.20
   2   8   2   35.70    5.40
   2   8   2   36.40    4.00
   2   8   2   57.19    8.10
  -3  -8  -2    3.10    2.30
  -3  -8  -2    1.90    1.00
   3   8   2    3.50    1.70
   3   8   2    2.00    2.00
   3   8   2    2.10    1.50
   3   8   2    3.30    2.50
   3   8   2    3.10    1.80
   3   8   2    1.90    1.40
   3   8   2    2.00    1.60
   3   8   2    1.40    2.20
  -4  -8  -2    1.90    1.10
  -4  -8  -2    2.20    2.50
  -4  -8  -2    1.50    2.20
   4   8   2    3.10    1.40
   4   8   2    2.00    1.30
   4   8   2    6.90    2.20
   4   8   2    1.80    1.10
   4   8   2    2.70    1.80
   4   8   2    1.80    2.40
   4   8   2    1.90    1.90
   4   8   2    1.60    2.40
  -5  -8  -2    0.80    1.80
  -5  -8  -2    1.80    1.30
  -5  -8  -2    1.90    2.50
  -5  -8  -2    4.90    1.80
  -5  -8  -2    1.60    1.60
   5   8   2  -14.30   14.00
   5   8   2    0.80    2.20
   5   8   2    2.40    2.70
   5   8   2    5.60    2.90
   5   8   2    2.10    1.50
   5   8   2    2.20    1.40
   5   8   2    1.60    1.60
   5   8   2    2.60    0.80
   5   8   2    1.50    1.00
   5   8   2    1.90    1.30
  -6  -8  -2  107.49    7.70
  -6  -8  -2   98.49    9.10
  -6  -8  -2  102.69    8.00
  -6  -8  -2  107.39    7.60
  -6  -8  -2  108.29    9.50
   6   8   2  111.79    8.90
   6   8   2   72.19   24.20
   6   8   2   98.09   10.00
   6   8   2  103.39    6.50
   6   8   2  117.19    7.40
   6   8   2  105.09    7.30
   6   8   2  110.39    9.70
   6   8   2  109.49    7.90
   6   8   2   95.99    9.10
  -7  -8  -2   80.09    6.80
  -7  -8  -2   70.59    7.70
  -7  -8  -2   72.39    6.80
  -7  -8  -2   88.49   13.20
   7   8   2   74.29    6.50
   7   8   2   92.69    7.70
   7   8   2   74.59    5.50
   7   8   2   83.89    6.40
   7   8   2   85.29    7.70
   7   8   2   81.59    9.10
   7   8   2   65.39    7.10
   7   8   2   28.70   21.70
  -8  -8  -2    8.30    2.40
  -8  -8  -2    7.30    3.20
  -8  -8  -2    4.40    2.80
  -8  -8  -2    5.00    2.30
  -8  -8  -2   12.10    3.00
   8   8   2   11.60   28.10
   8   8   2   12.10    4.80
   8   8   2    9.60    2.50
   8   8   2    6.50    3.00
   8   8   2    5.20    4.60
   8   8   2    7.30    2.20
   8   8   2    6.70    2.30
  -9  -8  -2   12.70    3.80
  -9  -8  -2   11.70    5.20
  -9  -8  -2    5.90    4.40
  -9  -8  -2    9.90    3.00
  -9  -8  -2    9.40    2.80
  -9  -8  -2    9.70    3.20
   9   8   2    9.50    2.30
   9   8   2    8.80    3.00
   9   8   2   13.60    2.90
   9   8   2    0.90    4.40
   9   8   2    8.60    2.60
   9   8   2  -11.10   27.70
 -10  -8  -2   46.00    6.80
 -10  -8  -2   43.00    6.40
 -10  -8  -2   47.30    7.40
 -10  -8  -2   45.00    6.20
 -10  -8  -2   31.20    7.90
  10   8   2   33.40    5.50
  10   8   2   34.80    6.90
  10   8   2   35.80    8.70
  10   8   2   29.70    5.00
  10   8   2   31.50    4.20
  10   8   2   43.30    6.40
  10   8   2   36.40   49.00
 -11  -8  -2  118.09   10.50
 -11  -8  -2   90.79   10.40
 -11  -8  -2   93.69   14.70
 -11  -8  -2  113.99    9.10
 -11  -8  -2   88.69   10.00
  11   8   2  122.19    8.40
  11   8   2  104.09   10.00
  11   8   2   14.50   52.79
  11   8   2  113.39   16.90
  11   8   2  114.59    9.40
  11   8   2  116.89    9.30
  11   8   2  122.09    9.60
 -12  -8  -2    3.90    6.40
 -12  -8  -2   20.90    3.80
 -12  -8  -2   23.70    6.30
 -12  -8  -2   13.00    7.80
 -12  -8  -2   20.00    6.10
  12   8   2   27.50    4.70
  12   8   2   13.70    4.40
  12   8   2    8.10   59.29
  12   8   2   20.10    4.20
  12   8   2   -0.10   11.10
  12   8   2   19.20    3.20
 -13  -8  -2   17.00    3.10
  13   8   2   10.50    3.00
  13   8   2   11.60    4.20
  13   8   2   16.20    5.10
 -14  -8  -2   11.40    2.10
  14   8   2   15.50    3.90
   5  -9  -2    4.80    1.80
   5  -9  -2    9.10    2.00
  -5   9   2    5.30    1.80
  -5   9   2   13.10    3.10
   4  -9  -2   24.30    3.60
   4  -9  -2   17.90    2.90
  -4   9   2   17.70    3.20
  -4   9   2   31.80    4.60
  -4   9   2   26.70    7.60
   3  -9  -2   -0.50    1.40
   3  -9  -2    0.30    1.20
  -3   9   2   -1.20    1.70
  -3   9   2   -0.60    1.20
  -3   9   2   -0.60    1.30
   2  -9  -2   80.79   11.70
   2  -9  -2   89.99    6.80
   2  -9  -2   95.39    7.70
  -2   9   2   80.69    9.10
  -2   9   2   72.59    7.30
  -2   9   2  105.59    9.50
  -2   9   2   77.29    7.40
  -2   9   2   80.99    7.40
  -2   9   2   85.49    7.50
   1  -9  -2   85.29    7.20
  -1   9   2   93.19    9.00
  -1   9   2   82.09    9.40
  -1   9   2   88.89    7.90
  -1   9   2   90.99    7.80
  -1   9   2   86.99    7.70
   0  -9  -2    6.50    1.70
   0  -9  -2   12.70    3.30
   0   9   2   12.90    4.70
   0   9   2   10.10    4.10
   0   9   2    6.20    2.80
   0   9   2   11.60    4.00
   0   9   2   12.10    3.30
   0   9   2    9.60    4.00
  -1  -9  -2   22.10    2.60
  -1  -9  -2   23.50    6.60
   1   9   2   18.20    4.60
   1   9   2   31.90    4.40
   1   9   2   30.30    5.10
   1   9   2   26.10    4.20
   1   9   2   26.90    6.20
   1   9   2   36.30    6.60
   1   9   2   30.20    4.80
  -2  -9  -2   19.20    5.60
  -2  -9  -2   18.70    2.70
   2   9   2   16.30    5.10
   2   9   2   18.40    4.40
   2   9   2   19.20    3.90
   2   9   2   14.90    2.90
   2   9   2   18.00    4.40
   2   9   2   14.50    2.80
  -3  -9  -2   21.20    2.90
  -3  -9  -2   18.60    5.00
  -3  -9  -2   16.70    4.60
   3   9   2   17.60    3.40
   3   9   2   21.00    3.10
   3   9   2   19.30    5.10
   3   9   2   20.30    3.20
   3   9   2   13.40    3.90
   3   9   2   11.90    2.60
   3   9   2   16.60    3.90
  -4  -9  -2    3.00    1.40
  -4  -9  -2    2.50    2.50
   4   9   2    2.60    2.60
   4   9   2    2.30    1.40
   4   9   2    2.20    2.90
   4   9   2    3.00    2.30
   4   9   2    6.30    1.90
   4   9   2    5.40    1.70
   4   9   2    7.10    3.40
  -5  -9  -2   59.09    4.90
  -5  -9  -2   50.29    4.60
  -5  -9  -2   57.49    8.60
  -5  -9  -2   52.09    5.10
  -5  -9  -2   45.20   10.70
   5   9   2   54.99    4.80
   5   9   2   55.79    4.90
   5   9   2   48.50    7.00
   5   9   2   51.49    6.00
   5   9   2   49.50    4.70
   5   9   2   57.79    7.20
   5   9   2   51.59    4.10
  -6  -9  -2   57.59    7.40
  -6  -9  -2   78.29    7.20
  -6  -9  -2   64.89    7.30
  -6  -9  -2   61.39    6.40
   6   9   2   61.69    8.10
   6   9   2   65.69    6.90
   6   9   2   77.69    5.00
   6   9   2   68.19    5.90
   6   9   2   88.99   21.50
   6   9   2   72.39    5.60
   6   9   2   81.99    7.10
   6   9   2   61.99    7.50
  -7  -9  -2   67.99    7.70
  -7  -9  -2   79.99    6.80
  -7  -9  -2   75.59    6.40
  -7  -9  -2   74.99    6.50
  -7  -9  -2   60.39    7.70
   7   9   2   59.89    8.10
   7   9   2   86.99    6.10
   7   9   2   79.89    7.50
   7   9   2   67.59    7.40
   7   9   2   74.59    5.10
   7   9   2   76.99    6.00
   7   9   2   79.99    8.70
   7   9   2   49.40   24.10
   7   9   2   77.29    5.80
  -8  -9  -2   22.30    4.20
  -8  -9  -2   12.10    3.90
  -8  -9  -2   16.60    3.40
  -8  -9  -2   24.90    5.50
  -8  -9  -2   25.40    4.10
   8   9   2    7.30   26.80
   8   9   2   24.40    6.40
   8   9   2   27.70    4.30
   8   9   2   23.10    3.90
   8   9   2   26.70    3.20
   8   9   2   20.40    3.60
   8   9   2   23.70    4.90
   8   9   2   23.30    5.50
   8   9   2   12.20    5.30
  -9  -9  -2   28.10    4.80
  -9  -9  -2   27.80    5.90
  -9  -9  -2   36.80    6.10
  -9  -9  -2   23.60    6.90
   9   9   2   51.69   50.79
   9   9   2   26.40    7.20
   9   9   2   35.00    5.80
   9   9   2   29.40    3.70
   9   9   2   31.30    4.50
   9   9   2   60.49   13.50
 -10  -9  -2    6.30    3.00
 -10  -9  -2    4.00    4.50
 -10  -9  -2   12.20    4.00
 -10  -9  -2    5.50    3.50
 -10  -9  -2    5.90    2.40
  10   9   2    8.90    3.30
  10   9   2  -15.20   40.40
  10   9   2    6.70    2.20
  10   9   2    5.80    2.30
  10   9   2    6.30    1.90
  10   9   2    2.10    6.10
  10   9   2    7.20    2.60
 -11  -9  -2   51.49    6.70
 -11  -9  -2   74.19    9.50
 -11  -9  -2   61.59   11.70
 -11  -9  -2   70.29   12.30
 -11  -9  -2   66.19    8.70
  11   9   2   54.39    5.90
  11   9   2   51.19    7.30
  11   9   2   52.09    5.80
  11   9   2  -21.00   35.00
  11   9   2   49.99    4.80
 -12  -9  -2   49.90    8.90
 -12  -9  -2   51.19   14.20
 -12  -9  -2   59.19   10.20
 -12  -9  -2   55.79    5.70
 -12  -9  -2   51.09    8.60
  12   9   2   43.50   11.10
  12   9   2   62.69    9.20
  12   9   2   56.09    6.20
  12   9   2   66.89    6.10
  12   9   2  -82.39   67.79
  12   9   2   59.09    5.80
 -13  -9  -2   16.90    3.90
  13   9   2   12.50    3.30
  13   9   2   16.60    4.10
 -14  -9  -2    1.60    1.40
  14   9   2    5.10    1.70
   4 -10  -2    0.60    1.90
  -4  10   2    1.10    1.20
  -4  10   2   -0.40    1.70
   3 -10  -2    2.10    1.40
   3 -10  -2    0.70    1.50
  -3  10   2    4.90    2.40
  -3  10   2    1.20    1.80
  -3  10   2    2.20    2.00
   2 -10  -2   -0.10    1.50
   2 -10  -2    0.10    0.90
  -2  10   2    0.00    1.60
  -2  10   2    0.70    2.10
  -2  10   2    0.30    1.50
   1 -10  -2    1.20    1.40
   1 -10  -2    0.20    1.60
  -1  10   2    0.10    2.40
  -1  10   2    1.10    1.70
  -1  10   2   -1.40    1.90
  -1  10   2   -1.00    2.10
  -1  10   2   -0.40    2.60
   0  10   2   94.69    7.90
   0  10   2  132.09   19.10
   0  10   2   94.69    7.80
   0  10   2   92.09    8.00
   0  10   2   89.19    9.80
   0  10   2   90.19    9.60
  -1 -10  -2   -0.70    0.90
   1  10   2   -1.30    2.50
   1  10   2    0.70    1.30
   1  10   2    1.50    2.60
   1  10   2    4.30    3.50
   1  10   2   -0.50    1.80
   1  10   2   -0.20    1.30
  -2 -10  -2    6.20    3.40
   2  10   2    4.90    4.00
  -3 -10  -2   23.00    5.90
  -3 -10  -2   26.50    3.00
   3  10   2   18.60    3.40
   3  10   2   25.30    4.20
   3  10   2   25.20    3.70
   3  10   2   27.00    5.70
   3  10   2   33.40    6.70
   3  10   2   22.30    5.60
  -4 -10  -2   22.50    6.30
  -4 -10  -2   30.00    9.20
  -4 -10  -2   31.60    3.40
   4  10   2   35.80    7.20
   4  10   2   24.40    5.80
   4  10   2   24.90    3.90
   4  10   2   30.40    5.80
  -5 -10  -2   43.10    9.10
  -5 -10  -2   53.49    5.00
   5  10   2   51.59    4.90
   5  10   2   57.39    5.50
   5  10   2   57.29    7.70
   5  10   2   52.89    8.80
   5  10   2   49.00    6.30
  -6 -10  -2   -0.40    2.20
  -6 -10  -2   -2.00    1.50
  -6 -10  -2    0.60    1.40
  -6 -10  -2    0.90    1.60
   6  10   2    1.50    1.70
   6  10   2   -0.20    2.00
   6  10   2    0.20    2.10
   6  10   2    1.40    1.40
   6  10   2    1.00    1.60
   6  10   2    3.10    2.40
   6  10   2    0.40    1.20
  -7 -10  -2   62.39    5.70
  -7 -10  -2   57.19    5.70
  -7 -10  -2   60.99    7.30
  -7 -10  -2   64.89    6.10
   7  10   2   64.29    5.10
   7  10   2   57.59    7.10
   7  10   2   64.09    6.90
   7  10   2   67.29    5.40
   7  10   2   54.59   20.30
   7  10   2   65.59    4.30
   7  10   2   57.29    4.30
   7  10   2   62.39    5.80
   7  10   2   59.59    8.40
  -8 -10  -2    6.70    3.50
  -8 -10  -2   14.00    3.20
  -8 -10  -2   12.10    3.70
  -8 -10  -2   16.40    4.30
   8  10   2   16.00    4.80
   8  10   2    7.10   25.60
   8  10   2   16.30    5.00
   8  10   2   11.60    4.70
   8  10   2   16.40    3.20
  -9 -10  -2   15.30    3.90
  -9 -10  -2   17.00    3.40
  -9 -10  -2   14.90    7.10
  -9 -10  -2   10.70    6.00
  -9 -10  -2   12.50    3.10
   9  10   2   12.10    3.80
   9  10   2   13.80    4.70
   9  10   2   19.40    3.20
   9  10   2   16.80    5.80
   9  10   2   15.60    3.30
   9  10   2   33.60   29.30
   9  10   2   14.40    6.60
 -10 -10  -2   60.59    5.90
 -10 -10  -2   58.99   10.30
 -10 -10  -2   58.89    7.40
 -10 -10  -2   47.90    6.50
 -10 -10  -2   62.49    7.30
  10  10   2   53.69    7.40
  10  10   2   55.89    4.70
  10  10   2   43.50    9.00
  10  10   2   59.19    6.10
  10  10   2   13.10   31.40
  10  10   2   52.19    5.20
  10  10   2   54.89    5.50
 -11 -10  -2   30.60    6.90
 -11 -10  -2   28.10    4.90
 -11 -10  -2   37.80    6.50
 -11 -10  -2   23.70    7.80
 -11 -10  -2   39.40    7.20
  11  10   2   30.30    5.50
  11  10   2   37.70    7.20
  11  10   2   13.50    7.80
  11  10   2   17.70   41.90
  11  10   2   34.40    5.40
  11  10   2   31.60    4.60
  11  10   2   25.40    3.60
 -12 -10  -2   10.40    4.40
 -12 -10  -2    1.70    1.90
  12  10   2    5.40    5.10
  12  10   2    1.90    2.30
  12  10   2   -0.40   60.39
  12  10   2    2.00    1.70
  12  10   2    1.30    2.10
  12  10   2   13.20    9.80
 -13 -10  -2    0.10    1.30
 -13 -10  -2   -1.20    3.60
  13  10   2    1.20    1.50
   2 -11  -2    0.20    0.90
   2 -11  -2    0.00    1.30
  -2  11   2   -0.40    1.30
  -2  11   2    0.10    1.10
  -2  11   2    0.90    2.20
   1 -11  -2   69.99    9.80
  -1  11   2   80.19    6.30
  -1  11   2   76.79    8.00
  -1  11   2   75.09    6.30
   0  11   2   10.50    2.50
   0  11   2   11.00    3.90
   0  11   2    7.90    2.40
   0  11   2   12.90    4.50
  -1 -11  -2    0.60    1.10
  -1 -11  -2    0.40    2.60
   1  11   2    3.70    2.80
   1  11   2    5.80    3.20
   1  11   2    4.20    1.90
   1  11   2    9.20    3.30
  -2 -11  -2   44.30    8.70
  -2 -11  -2   50.39    4.90
   2  11   2   56.89    5.60
   2  11   2   53.39    5.00
   2  11   2   65.19    9.70
   2  11   2   57.99    9.40
   2  11   2   57.59    8.70
  -3 -11  -2    4.90    1.90
  -3 -11  -2    4.10    3.50
   3  11   2    2.10    3.00
   3  11   2    2.90    2.70
   3  11   2    3.60    1.80
   3  11   2    5.40    3.30
  -4 -11  -2    0.60    2.60
   4  11   2    2.70    2.40
   4  11   2    2.20    2.90
   4  11   2    1.40    1.40
   4  11   2    2.80    2.90
  -5 -11  -2   36.50    5.20
  -5 -11  -2   35.40    3.90
  -5 -11  -2   29.80    6.40
   5  11   2   33.90    7.40
   5  11   2   22.20    3.40
   5  11   2   23.80    6.10
   5  11   2   30.00    6.00
  -6 -11  -2   59.59    5.40
  -6 -11  -2   55.89    8.70
  -6 -11  -2   52.99    6.00
   6  11   2   55.09    8.00
   6  11   2   51.79    5.00
   6  11   2   42.10    7.60
  -7 -11  -2   54.99   12.30
  -7 -11  -2   52.69    5.70
  -7 -11  -2   51.59    5.30
  -7 -11  -2   52.89    5.30
   7  11   2   50.99    9.10
   7  11   2   56.29    5.00
   7  11   2   53.29    4.30
   7  11   2   49.20    8.50
   7  11   2   55.19    6.60
  -8 -11  -2   29.50    4.50
  -8 -11  -2   26.10    4.30
  -8 -11  -2   32.70    6.70
  -8 -11  -2   28.40    4.70
   8  11   2   26.50    3.00
   8  11   2   29.40    5.90
   8  11   2   31.70    6.00
   8  11   2   21.40    6.00
   8  11   2   20.20    3.50
  -9 -11  -2  158.58   11.20
  -9 -11  -2  141.39   12.50
  -9 -11  -2  153.58   10.80
  -9 -11  -2  144.59   10.60
[truncated: 1,307,814 more chars]
