# Supplementary material for: Rh(I)-Catalyzed Modular Synthesis of Axially Chiral Alkylidene Azacycloalkanes
Source: ACS Cent Sci. 2025 May 11;11(6):899–909. doi: 10.1021/acscentsci.5c00232 (PMC12203264; doi:10.1021/acscentsci.5c00232)
Supplement: Supplementary file 4 [file oc5c00232_si_004.cif]

data_cjy
_audit_creation_date               2024-08-16
_audit_creation_method
;
Olex2 1.5-beta
(compiled 2022.04.07 svn.rca3783a0 for OlexSys, GUI svn.r6439)
;
_shelx_SHELXL_version_number       '2018/3'
_audit_contact_author_address      ?
_audit_contact_author_email        ?
_audit_contact_author_name         ''
_audit_contact_author_phone        ?
_publ_contact_author_id_orcid      ?
_publ_section_references
;
Dolomanov, O.V., Bourhis, L.J., Gildea, R.J, Howard, J.A.K. & Puschmann, H.
 (2009), J. Appl. Cryst. 42, 339-341.

Sheldrick, G.M. (2008). Acta Cryst. A64, 112-122.

Sheldrick, G.M. (2015). Acta Cryst. C71, 3-8.
;
_chemical_name_common              ?
_chemical_name_systematic          ?
_chemical_formula_moiety           'C23 H22 Br N O4'
_chemical_formula_sum              'C23 H22 Br N O4'
_chemical_formula_weight           456.32
_chemical_absolute_configuration   ad
_chemical_melting_point            ?
loop_
  _atom_type_symbol
  _atom_type_description
  _atom_type_scat_dispersion_real
  _atom_type_scat_dispersion_imag
  _atom_type_scat_source
 'C' 'C' 0.0181 0.0091 'International Tables Vol C Tables 4.2.6.8 and 6.1.1.4'
 'H' 'H' 0.0000 0.0000 'International Tables Vol C Tables 4.2.6.8 and 6.1.1.4'
 'Br' 'Br' -0.6763 1.2805
 'International Tables Vol C Tables 4.2.6.8 and 6.1.1.4'
 'N' 'N' 0.0311 0.0180 'International Tables Vol C Tables 4.2.6.8 and 6.1.1.4'
 'O' 'O' 0.0492 0.0322 'International Tables Vol C Tables 4.2.6.8 and 6.1.1.4'

_shelx_space_group_comment
;
The symmetry employed for this shelxl refinement is uniquely defined
by the following loop, which should always be used as a source of
symmetry information in preference to the above space-group names.
They are only intended as comments.
;
_space_group_crystal_system        'monoclinic'
_space_group_IT_number             4
_space_group_name_H-M_alt          'P 1 21 1'
_space_group_name_Hall             'P 2yb'
loop_
  _space_group_symop_operation_xyz
 'x, y, z'
 '-x, y+1/2, -z'

_cell_length_a                     6.3008(4)
_cell_length_b                     8.5061(5)
_cell_length_c                     19.2716(12)
_cell_angle_alpha                  90
_cell_angle_beta                   96.221(3)
_cell_angle_gamma                  90
_cell_volume                       1026.78(11)
_cell_formula_units_Z              2
_cell_measurement_reflns_used      3461
_cell_measurement_temperature      200.00
_cell_measurement_theta_max        57.977
_cell_measurement_theta_min        4.616
_shelx_estimated_absorpt_T_max     0.797
_shelx_estimated_absorpt_T_min     0.717
_exptl_absorpt_coefficient_mu      2.975
_exptl_absorpt_correction_T_max    0.753054
_exptl_absorpt_correction_T_min    0.257597
_exptl_absorpt_correction_type     multi-scan
_exptl_absorpt_process_details
;
 TWINABS-2012/1 (Bruker,2012) was used for absorption correction.
 
For component 2:
 wR2(int) was 0.1719 before and 0.1321 after correction.
 The Ratio of minimum to maximum transmission is 0.34.

Final HKLF 4 output contains 14701 reflections, Rint = 0.0982
 (4307 with I > 3sig(I), Rint = 0.0703)
;
_exptl_absorpt_special_details     ?
_exptl_crystal_colour              colourless
_exptl_crystal_colour_primary      colourless
_exptl_crystal_density_diffrn      1.476
_exptl_crystal_density_meas        ?
_exptl_crystal_density_method      ?
_exptl_crystal_description         block
_exptl_crystal_F_000               468
_exptl_crystal_size_max            0.12
_exptl_crystal_size_mid            0.1
_exptl_crystal_size_min            0.08
_exptl_transmission_factor_max     ?
_exptl_transmission_factor_min     ?
_diffrn_reflns_av_R_equivalents    0.0703
_diffrn_reflns_av_unetI/netI       0.1016
_diffrn_reflns_Laue_measured_fraction_full  0.990
_diffrn_reflns_Laue_measured_fraction_max  0.990
_diffrn_reflns_limit_h_max         ?
_diffrn_reflns_limit_h_min         ?
_diffrn_reflns_limit_k_max         ?
_diffrn_reflns_limit_k_min         ?
_diffrn_reflns_limit_l_max         ?
_diffrn_reflns_limit_l_min         ?
_diffrn_reflns_number              1995
_diffrn_reflns_point_group_measured_fraction_full  0.531
_diffrn_reflns_point_group_measured_fraction_max  0.531
_diffrn_reflns_theta_full          67.679
_diffrn_reflns_theta_max           67.990
_diffrn_reflns_theta_min           2.306
_diffrn_ambient_temperature        200.00
_diffrn_detector_area_resol_mean   ?
_diffrn_measured_fraction_theta_full  0.990
_diffrn_measured_fraction_theta_max  0.990
_diffrn_measurement_device_type    Bruker
_diffrn_measurement_method         ?
_diffrn_radiation_type             CuK\a
_diffrn_radiation_wavelength       1.54178
_diffrn_source                     ?
_diffrn_source_current             1.0
_diffrn_source_power               0.05
_diffrn_source_voltage             50.0
_reflns_Friedel_coverage           0.000
_reflns_Friedel_fraction_full      0.000
_reflns_Friedel_fraction_max       0.000
_reflns_number_gt                  991
_reflns_number_total               1995
_reflns_special_details
;
 Reflections were merged by SHELXL according to the crystal
 class for the calculation of statistics and refinement.
 
 _reflns_Friedel_fraction is defined as the number of unique
 Friedel pairs measured divided by the number that would be
 possible theoretically, ignoring centric projections and
 systematic absences.
;
_reflns_threshold_expression       'I > 2\s(I)'
_computing_cell_refinement         'SAINT V8.40B (?, 2016)'
_computing_data_collection         ?
_computing_data_reduction          'SAINT V8.40B (?, 2016)'
_computing_molecular_graphics      'Olex2 1.5-beta (Dolomanov et al., 2009)'
_computing_publication_material    'Olex2 1.5-beta (Dolomanov et al., 2009)'
_computing_structure_refinement    'SHELXL 2018/3 (Sheldrick, 2015)'
_computing_structure_solution      'SHELXS  (Sheldrick, 2008)'
_refine_diff_density_max           1.075
_refine_diff_density_min           -0.580
_refine_diff_density_rms           0.117
_refine_ls_abs_structure_details
;
No quotients, so Flack parameter determined by classical intensity fit
;
_refine_ls_abs_structure_Flack     0.11(6)
_refine_ls_extinction_coef         .
_refine_ls_extinction_method       none
_refine_ls_goodness_of_fit_ref     0.849
_refine_ls_hydrogen_treatment      constr
_refine_ls_matrix_type             full
_refine_ls_number_parameters       263
_refine_ls_number_reflns           1995
_refine_ls_number_restraints       19
_refine_ls_R_factor_all            0.1128
_refine_ls_R_factor_gt             0.0800
_refine_ls_restrained_S_all        0.846
_refine_ls_shift/su_max            0.007
_refine_ls_shift/su_mean           0.002
_refine_ls_structure_factor_coef   Fsqd
_refine_ls_weighting_details      
 'w=1/[\s^2^(Fo^2^)+(0.1389P)^2^] where P=(Fo^2^+2Fc^2^)/3'
_refine_ls_weighting_scheme        calc
_refine_ls_wR_factor_gt            0.1894
_refine_ls_wR_factor_ref           0.2066
_refine_special_details            ?
_olex2_refinement_description
;
1. Fixed Uiso
 At 1.2 times of:
  All C(H) groups, All C(H,H) groups
 At 1.5 times of:
  All O(H) groups
2. Restrained distances
 C6-C1 = C2-C1 = C3-C2 = C4-C3 = C5-C4 = C6-C5
 1.38 with sigma of 0.01
3. Uiso/Uaniso restraints and constraints
C6 \\sim C1: within 2A with sigma of 0.0008 and sigma for terminal atoms of
0.0016 within 2A
C8 \\sim O2: within 2A with sigma of 0.0008 and sigma for terminal atoms of
0.0016 within 2A
4.a Ternary CH refined with riding coordinates:
 C9(H9), C12(H12)
4.b Secondary CH2 refined with riding coordinates:
 C00F(H00A,H00B), C10(H10A,H10B), C7(H7A,H7B), C11(H11A,H11B), C13(H13A,H13B)
4.c Aromatic/amide H refined with riding coordinates:
 C19(H19), C18(H18), C22(H22), C6(H6), C21(H21), C3(H3), C5(H5), C2(H2), C4(H4A)
4.d Idealised tetrahedral OH refined as rotating group:
 O4(H4)
;
_atom_sites_solution_hydrogens     geom
_atom_sites_solution_primary       direct
_atom_sites_solution_secondary     ?
loop_
  _atom_site_label
  _atom_site_type_symbol
  _atom_site_fract_x
  _atom_site_fract_y
  _atom_site_fract_z
  _atom_site_U_iso_or_equiv
  _atom_site_adp_type
  _atom_site_occupancy
  _atom_site_site_symmetry_order
  _atom_site_calc_flag
  _atom_site_refinement_flags_posn
  _atom_site_refinement_flags_adp
  _atom_site_refinement_flags_occupancy
  _atom_site_disorder_assembly
  _atom_site_disorder_group
 Br1 Br 0.04486(13) 1.14708(11) 1.02042(4) 0.1139(2) Uani 1 1 d . . . . .
 O2 O -0.1278(6) 0.2016(4) 0.71902(18) 0.0704(5) Uani 1 1 d . U . . .
 O1 O 0.1380(6) 0.1737(5) 0.65102(18) 0.0787(11) Uani 1 1 d . . . . .
 O4 O 0.5658(6) 1.0094(4) 0.7582(2) 0.0807(12) Uani 1 1 d . . . . .
 H4 H 0.645635 1.052225 0.731600 0.121 Uiso 1 1 calc R U . . .
 O3 O 0.6889(6) 0.7894(5) 0.7144(2) 0.0811(12) Uani 1 1 d . . . . .
 N1 N 0.1915(7) 0.3130(5) 0.7484(2) 0.0689(13) Uani 1 1 d . . . . .
 C9 C 0.1396(9) 0.4046(7) 0.8090(3) 0.0699(16) Uani 1 1 d . . . . .
 H9 H 0.016383 0.358438 0.830580 0.084 Uiso 1 1 calc R U . . .
 C16 C 0.5608(9) 0.8550(7) 0.7469(3) 0.0686(17) Uani 1 1 d . . . . .
 C17 C 0.3000(8) 0.8750(6) 0.8348(2) 0.0563(14) Uani 1 1 d . . . . .
 C19 C 0.0203(9) 1.0225(7) 0.8827(3) 0.0712(17) Uani 1 1 d . . . . .
 H19 H -0.117036 1.069906 0.876774 0.085 Uiso 1 1 calc R U . . .
 C8 C 0.0527(9) 0.2273(6) 0.7066(3) 0.0701(6) Uani 1 1 d . U . . .
 C14 C 0.2859(8) 0.6447(8) 0.7548(2) 0.0693(15) Uani 1 1 d . . . . .
 C12 C 0.4047(9) 0.3724(6) 0.7333(3) 0.0684(16) Uani 1 1 d . . . . .
 H12 H 0.474660 0.300279 0.701639 0.082 Uiso 1 1 calc R U . . .
 C1 C 0.1368(8) 0.0073(7) 0.5530(2) 0.0879(3) Uani 1 1 d D U . . .
 C00F C 0.0970(8) 0.5779(6) 0.7862(3) 0.0652(15) Uani 1 1 d . . . . .
 H00A H -0.030857 0.582799 0.751566 0.078 Uiso 1 1 calc R U . . .
 H00B H 0.068592 0.641507 0.827199 0.078 Uiso 1 1 calc R U . . .
 C10 C 0.3485(8) 0.3936(7) 0.8580(3) 0.0698(17) Uani 1 1 d . . . . .
 H10A H 0.348157 0.300590 0.888864 0.084 Uiso 1 1 calc R U . . .
 H10B H 0.371319 0.489318 0.887094 0.084 Uiso 1 1 calc R U . . .
 C18 C 0.0925(8) 0.9415(7) 0.8290(3) 0.0669(16) Uani 1 1 d . . . . .
 H18 H 0.001667 0.929202 0.786670 0.080 Uiso 1 1 calc R U . . .
 C15 C 0.3739(9) 0.7861(7) 0.7788(3) 0.0683(16) Uani 1 1 d . . . . .
 C20 C 0.1430(11) 1.0357(8) 0.9442(3) 0.086(2) Uani 1 1 d . . . . .
 C7 C 0.0042(10) 0.0647(8) 0.6066(3) 0.086(2) Uani 1 1 d . . . . .
 H7A H -0.124302 0.119272 0.584310 0.103 Uiso 1 1 calc R U . . .
 H7B H -0.041877 -0.024115 0.634568 0.103 Uiso 1 1 calc R U . . .
 C22 C 0.4201(10) 0.8906(7) 0.8988(3) 0.0733(18) Uani 1 1 d . . . . .
 H22 H 0.557408 0.843329 0.905493 0.088 Uiso 1 1 calc R U . . .
 C11 C 0.5236(9) 0.3779(7) 0.8063(3) 0.0726(17) Uani 1 1 d . . . . .
 H11A H 0.621799 0.469023 0.811081 0.087 Uiso 1 1 calc R U . . .
 H11B H 0.607800 0.280612 0.816086 0.087 Uiso 1 1 calc R U . . .
 C13 C 0.3687(9) 0.5401(6) 0.7016(3) 0.0685(17) Uani 1 1 d . . . . .
 H13A H 0.504930 0.582331 0.688159 0.082 Uiso 1 1 calc R U . . .
 H13B H 0.264801 0.535418 0.659232 0.082 Uiso 1 1 calc R U . . .
 C6 C 0.3110(7) -0.0866(7) 0.5703(3) 0.0881(3) Uani 1 1 d D U . . .
 H6 H 0.345219 -0.115792 0.617774 0.106 Uiso 1 1 calc R U . . .
 C21 C 0.3467(11) 0.9734(8) 0.9538(3) 0.085(2) Uani 1 1 d . . . . .
 H21 H 0.434306 0.986742 0.996679 0.102 Uiso 1 1 calc R U . . .
 C3 C 0.2104(8) -0.0086(8) 0.4336(3) 0.111(3) Uani 1 1 d D . . . .
 H3 H 0.173195 0.017960 0.385953 0.133 Uiso 1 1 calc R U . . .
 C5 C 0.4384(11) -0.1404(9) 0.5219(2) 0.112(3) Uani 1 1 d D . . . .
 H5 H 0.560933 -0.202545 0.535690 0.135 Uiso 1 1 calc R U . . .
 C2 C 0.0903(10) 0.0463(8) 0.4844(2) 0.097(2) Uani 1 1 d D . . . .
 H2 H -0.028073 0.113101 0.471144 0.117 Uiso 1 1 calc R U . . .
 C4 C 0.3845(9) -0.1022(8) 0.4531(3) 0.112(3) Uani 1 1 d D . . . .
 H4A H 0.468204 -0.140707 0.418671 0.134 Uiso 1 1 calc R U . . .

loop_
  _atom_site_aniso_label
  _atom_site_aniso_U_11
  _atom_site_aniso_U_22
  _atom_site_aniso_U_33
  _atom_site_aniso_U_23
  _atom_site_aniso_U_13
  _atom_site_aniso_U_12
 Br1 0.1328(5) 0.1000(5) 0.1161(4) -0.0297(4) 0.0462(3) -0.0017(5)
 O2 0.0827(9) 0.0472(9) 0.0846(9) 0.0050(9) 0.0245(9) -0.0071(9)
 O1 0.085(2) 0.067(3) 0.0873(19) -0.013(2) 0.0217(17) -0.006(2)
 O4 0.094(2) 0.0305(18) 0.125(3) 0.0007(19) 0.042(2) -0.0076(18)
 O3 0.085(2) 0.058(2) 0.105(2) -0.012(2) 0.0309(19) -0.002(2)
 N1 0.072(2) 0.043(2) 0.095(3) -0.005(2) 0.024(2) -0.001(2)
 C9 0.077(3) 0.052(3) 0.084(3) -0.004(3) 0.025(3) -0.011(3)
 C16 0.081(3) 0.047(3) 0.076(3) 0.010(3) 0.004(3) 0.001(3)
 C17 0.065(3) 0.044(3) 0.063(3) 0.000(2) 0.017(2) -0.008(2)
 C19 0.074(3) 0.044(3) 0.096(3) -0.005(3) 0.013(3) -0.006(3)
 C8 0.0831(10) 0.0471(10) 0.0835(10) 0.0042(10) 0.0237(10) -0.0067(10)
 C14 0.088(3) 0.048(3) 0.074(3) 0.002(3) 0.015(2) 0.003(3)
 C12 0.087(3) 0.039(3) 0.084(3) -0.011(2) 0.029(3) -0.001(3)
 C1 0.1012(5) 0.0854(5) 0.0783(5) -0.0031(5) 0.0159(5) -0.0001(5)
 C00F 0.069(3) 0.037(3) 0.093(3) -0.005(2) 0.023(3) -0.003(2)
 C10 0.086(3) 0.067(4) 0.060(3) -0.008(2) 0.023(2) -0.010(3)
 C18 0.071(3) 0.046(3) 0.084(3) 0.006(3) 0.010(3) -0.001(3)
 C15 0.081(3) 0.043(3) 0.084(3) 0.008(3) 0.022(3) 0.004(3)
 C20 0.105(4) 0.068(4) 0.092(3) 0.001(3) 0.036(3) -0.007(4)
 C7 0.087(4) 0.081(4) 0.090(3) -0.029(3) 0.012(3) -0.021(3)
 C22 0.089(4) 0.061(3) 0.073(3) 0.005(3) 0.017(3) 0.000(3)
 C11 0.076(3) 0.044(3) 0.101(4) -0.002(3) 0.023(3) 0.004(3)
 C13 0.078(3) 0.051(3) 0.078(3) -0.003(3) 0.016(3) -0.003(3)
 C6 0.1015(5) 0.0857(5) 0.0785(5) -0.0030(5) 0.0158(5) 0.0001(5)
 C21 0.099(4) 0.080(4) 0.074(3) -0.002(3) 0.003(3) -0.011(4)
 C3 0.123(5) 0.121(6) 0.091(4) 0.013(4) 0.026(4) -0.016(5)
 C5 0.143(6) 0.084(5) 0.113(5) 0.001(4) 0.026(4) 0.019(5)
 C2 0.102(4) 0.083(5) 0.108(4) 0.009(4) 0.016(4) -0.011(4)
 C4 0.126(5) 0.087(5) 0.130(5) -0.019(4) 0.046(4) -0.015(5)

_geom_special_details
;
 All esds (except the esd in the dihedral angle between two l.s. planes)
 are estimated using the full covariance matrix.  The cell esds are taken
 into account individually in the estimation of esds in distances, angles
 and torsion angles; correlations between esds in cell parameters are only
 used when they are defined by crystal symmetry.  An approximate (isotropic)
 treatment of cell esds is used for estimating esds involving l.s. planes.
;
loop_
  _geom_bond_atom_site_label_1
  _geom_bond_atom_site_label_2
  _geom_bond_distance
  _geom_bond_site_symmetry_2
  _geom_bond_publ_flag
 Br1 C20 1.906(6) . ?
 O2 C8 1.207(7) . ?
 O1 C8 1.331(7) . ?
 O1 C7 1.465(7) . ?
 O4 H4 0.8400 . ?
 O4 C16 1.331(7) . ?
 O3 C16 1.210(7) . ?
 N1 C9 1.469(7) . ?
 N1 C8 1.338(7) . ?
 N1 C12 1.493(7) . ?
 C9 H9 1.0000 . ?
 C9 C00F 1.553(8) . ?
 C9 C10 1.537(7) . ?
 C16 C15 1.505(8) . ?
 C17 C18 1.418(7) . ?
 C17 C15 1.435(7) . ?
 C17 C22 1.382(7) . ?
 C19 H19 0.9500 . ?
 C19 C18 1.362(8) . ?
 C19 C20 1.348(8) . ?
 C14 C00F 1.504(8) . ?
 C14 C15 1.383(9) . ?
 C14 C13 1.494(8) . ?
 C12 H12 1.0000 . ?
 C12 C11 1.522(8) . ?
 C12 C13 1.559(8) . ?
 C1 C7 1.479(8) . ?
 C1 C6 1.369(6) . ?
 C1 C2 1.364(6) . ?
 C00F H00A 0.9900 . ?
 C00F H00B 0.9900 . ?
 C10 H10A 0.9900 . ?
 C10 H10B 0.9900 . ?
 C10 C11 1.570(8) . ?
 C18 H18 0.9500 . ?
 C20 C21 1.382(9) . ?
 C7 H7A 0.9900 . ?
 C7 H7B 0.9900 . ?
 C22 H22 0.9500 . ?
 C22 C21 1.392(9) . ?
 C11 H11A 0.9900 . ?
 C11 H11B 0.9900 . ?
 C13 H13A 0.9900 . ?
 C13 H13B 0.9900 . ?
 C6 H6 0.9500 . ?
 C6 C5 1.374(6) . ?
 C21 H21 0.9500 . ?
 C3 H3 0.9500 . ?
 C3 C2 1.382(6) . ?
 C3 C4 1.375(7) . ?
 C5 H5 0.9500 . ?
 C5 C4 1.370(6) . ?
 C2 H2 0.9500 . ?
 C4 H4A 0.9500 . ?

loop_
  _geom_angle_atom_site_label_1
  _geom_angle_atom_site_label_2
  _geom_angle_atom_site_label_3
  _geom_angle
  _geom_angle_site_symmetry_1
  _geom_angle_site_symmetry_3
  _geom_angle_publ_flag
 C8 O1 C7 115.5(4) . . ?
 C16 O4 H4 109.5 . . ?
 C9 N1 C12 105.0(4) . . ?
 C8 N1 C9 125.4(5) . . ?
 C8 N1 C12 127.6(5) . . ?
 N1 C9 H9 111.8 . . ?
 N1 C9 C00F 108.9(4) . . ?
 N1 C9 C10 101.9(4) . . ?
 C00F C9 H9 111.8 . . ?
 C10 C9 H9 111.8 . . ?
 C10 C9 C00F 110.0(5) . . ?
 O4 C16 C15 108.8(5) . . ?
 O3 C16 O4 122.3(5) . . ?
 O3 C16 C15 128.8(5) . . ?
 C18 C17 C15 121.5(5) . . ?
 C22 C17 C18 116.3(5) . . ?
 C22 C17 C15 122.0(5) . . ?
 C18 C19 H19 119.9 . . ?
 C20 C19 H19 119.9 . . ?
 C20 C19 C18 120.2(6) . . ?
 O2 C8 O1 124.6(5) . . ?
 O2 C8 N1 123.2(5) . . ?
 O1 C8 N1 112.1(5) . . ?
 C15 C14 C00F 120.0(5) . . ?
 C15 C14 C13 126.2(5) . . ?
 C13 C14 C00F 113.7(5) . . ?
 N1 C12 H12 112.2 . . ?
 N1 C12 C11 101.1(4) . . ?
 N1 C12 C13 106.9(4) . . ?
 C11 C12 H12 112.2 . . ?
 C11 C12 C13 111.7(4) . . ?
 C13 C12 H12 112.2 . . ?
 C6 C1 C7 121.4(4) . . ?
 C2 C1 C7 121.2(5) . . ?
 C2 C1 C6 117.4(5) . . ?
 C9 C00F H00A 109.5 . . ?
 C9 C00F H00B 109.5 . . ?
 C14 C00F C9 110.7(5) . . ?
 C14 C00F H00A 109.5 . . ?
 C14 C00F H00B 109.5 . . ?
 H00A C00F H00B 108.1 . . ?
 C9 C10 H10A 111.1 . . ?
 C9 C10 H10B 111.1 . . ?
 C9 C10 C11 103.2(4) . . ?
 H10A C10 H10B 109.1 . . ?
 C11 C10 H10A 111.1 . . ?
 C11 C10 H10B 111.1 . . ?
 C17 C18 H18 119.2 . . ?
 C19 C18 C17 121.6(5) . . ?
 C19 C18 H18 119.2 . . ?
 C17 C15 C16 115.7(5) . . ?
 C14 C15 C16 120.3(5) . . ?
 C14 C15 C17 124.0(5) . . ?
 C19 C20 Br1 121.1(5) . . ?
 C19 C20 C21 121.4(6) . . ?
 C21 C20 Br1 117.5(4) . . ?
 O1 C7 C1 106.5(5) . . ?
 O1 C7 H7A 110.4 . . ?
 O1 C7 H7B 110.4 . . ?
 C1 C7 H7A 110.4 . . ?
 C1 C7 H7B 110.4 . . ?
 H7A C7 H7B 108.6 . . ?
 C17 C22 H22 118.9 . . ?
 C17 C22 C21 122.2(6) . . ?
 C21 C22 H22 118.9 . . ?
 C12 C11 C10 106.3(4) . . ?
 C12 C11 H11A 110.5 . . ?
 C12 C11 H11B 110.5 . . ?
 C10 C11 H11A 110.5 . . ?
 C10 C11 H11B 110.5 . . ?
 H11A C11 H11B 108.7 . . ?
 C14 C13 C12 108.8(4) . . ?
 C14 C13 H13A 109.9 . . ?
 C14 C13 H13B 109.9 . . ?
 C12 C13 H13A 109.9 . . ?
 C12 C13 H13B 109.9 . . ?
 H13A C13 H13B 108.3 . . ?
 C1 C6 H6 118.6 . . ?
 C1 C6 C5 122.8(5) . . ?
 C5 C6 H6 118.6 . . ?
 C20 C21 C22 118.2(6) . . ?
 C20 C21 H21 120.9 . . ?
 C22 C21 H21 120.9 . . ?
 C2 C3 H3 120.5 . . ?
 C4 C3 H3 120.5 . . ?
 C4 C3 C2 118.9(5) . . ?
 C6 C5 H5 120.8 . . ?
 C4 C5 C6 118.4(6) . . ?
 C4 C5 H5 120.8 . . ?
 C1 C2 C3 121.9(6) . . ?
 C1 C2 H2 119.1 . . ?
 C3 C2 H2 119.1 . . ?
 C3 C4 H4A 119.7 . . ?
 C5 C4 C3 120.6(5) . . ?
 C5 C4 H4A 119.7 . . ?

loop_
  _geom_torsion_atom_site_label_1
  _geom_torsion_atom_site_label_2
  _geom_torsion_atom_site_label_3
  _geom_torsion_atom_site_label_4
  _geom_torsion
  _geom_torsion_site_symmetry_1
  _geom_torsion_site_symmetry_2
  _geom_torsion_site_symmetry_3
  _geom_torsion_site_symmetry_4
  _geom_torsion_publ_flag
 Br1 C20 C21 C22 179.5(5) . . . . ?
 O4 C16 C15 C17 -24.0(6) . . . . ?
 O4 C16 C15 C14 156.9(5) . . . . ?
 O3 C16 C15 C17 157.5(5) . . . . ?
 O3 C16 C15 C14 -21.6(9) . . . . ?
 N1 C9 C00F C14 -56.5(6) . . . . ?
 N1 C9 C10 C11 29.5(5) . . . . ?
 N1 C12 C11 C10 -24.4(5) . . . . ?
 N1 C12 C13 C14 62.7(5) . . . . ?
 C9 N1 C8 O2 -8.7(9) . . . . ?
 C9 N1 C8 O1 171.9(5) . . . . ?
 C9 N1 C12 C11 44.9(5) . . . . ?
 C9 N1 C12 C13 -72.1(5) . . . . ?
 C9 C10 C11 C12 -2.9(6) . . . . ?
 C17 C22 C21 C20 2.8(10) . . . . ?
 C19 C20 C21 C22 -2.5(10) . . . . ?
 C8 O1 C7 C1 -174.1(5) . . . . ?
 C8 N1 C9 C00F -95.7(6) . . . . ?
 C8 N1 C9 C10 148.1(5) . . . . ?
 C8 N1 C12 C11 -150.9(5) . . . . ?
 C8 N1 C12 C13 92.1(6) . . . . ?
 C12 N1 C9 C00F 68.9(5) . . . . ?
 C12 N1 C9 C10 -47.3(5) . . . . ?
 C12 N1 C8 O2 -169.9(5) . . . . ?
 C12 N1 C8 O1 10.7(8) . . . . ?
 C1 C6 C5 C4 -2.1(10) . . . . ?
 C00F C9 C10 C11 -85.9(5) . . . . ?
 C00F C14 C15 C16 -179.1(5) . . . . ?
 C00F C14 C15 C17 1.9(8) . . . . ?
 C00F C14 C13 C12 -51.0(6) . . . . ?
 C10 C9 C00F C14 54.4(6) . . . . ?
 C18 C17 C15 C16 116.4(6) . . . . ?
 C18 C17 C15 C14 -64.5(7) . . . . ?
 C18 C17 C22 C21 -3.0(8) . . . . ?
 C18 C19 C20 Br1 -179.5(4) . . . . ?
 C18 C19 C20 C21 2.5(10) . . . . ?
 C15 C17 C18 C19 178.4(5) . . . . ?
 C15 C17 C22 C21 -178.4(6) . . . . ?
 C15 C14 C00F C9 -128.4(5) . . . . ?
 C15 C14 C13 C12 125.0(6) . . . . ?
 C20 C19 C18 C17 -2.8(9) . . . . ?
 C7 O1 C8 O2 -5.7(8) . . . . ?
 C7 O1 C8 N1 173.6(5) . . . . ?
 C7 C1 C6 C5 -179.3(6) . . . . ?
 C7 C1 C2 C3 -178.9(6) . . . . ?
 C22 C17 C18 C19 3.0(8) . . . . ?
 C22 C17 C15 C16 -68.5(7) . . . . ?
 C22 C17 C15 C14 110.6(7) . . . . ?
 C11 C12 C13 C14 -47.0(6) . . . . ?
 C13 C14 C00F C9 47.8(6) . . . . ?
 C13 C14 C15 C16 5.2(8) . . . . ?
 C13 C14 C15 C17 -173.9(5) . . . . ?
 C13 C12 C11 C10 89.0(5) . . . . ?
 C6 C1 C7 O1 67.2(7) . . . . ?
 C6 C1 C2 C3 1.3(10) . . . . ?
 C6 C5 C4 C3 1.8(10) . . . . ?
 C2 C1 C7 O1 -112.6(6) . . . . ?
 C2 C1 C6 C5 0.6(9) . . . . ?
 C2 C3 C4 C5 -0.1(10) . . . . ?
 C4 C3 C2 C1 -1.5(10) . . . . ?

_shelx_res_file
;
TITL cjy_a.res in P2(1)
    cjy.res
    created by SHELXL-2018/3 at 17:49:49 on 16-Aug-2024
REM Old TITL CJY in P2(1)
REM SHELXT solution in P2(1): R1 0.173, Rweak 0.034, Alpha 0.012
REM <I/s> 0.855 for 5 systematic absences, Orientation as input
REM Formula found by SHELXT: C23 N O4 Br
CELL 1.54178 6.3008 8.5061 19.2716 90 96.221 90
ZERR 2 0.0004 0.0005 0.0012 0 0.003 0
LATT -1
SYMM -X,0.5+Y,-Z
SFAC C H Br N O
UNIT 46 44 2 2 8
SIMU 0.0008 0.0016 2 C6 C1
DFIX 1.38 0.01 C6 C1 C2 C1 C3 C2 C4 C3 C5 C4 C6 C5
SIMU 0.0008 0.0016 2 C8 O2

L.S. 20
PLAN  8
SIZE 0.08 0.1 0.12
TEMP -73.15
CONF
BOND
list 4
MORE -1
BOND $H
fmap 2
acta
REM <olex2.extras>
REM <HklSrc "%.\\CJY.hkl">
REM </olex2.extras>

WGHT    0.138900
FVAR       0.65265
BR1   3    0.044858    1.147081    1.020420    11.00000    0.13278    0.10000 =
         0.11608   -0.02971    0.04624   -0.00168
O2    5   -0.127784    0.201600    0.719016    11.00000    0.08271    0.04718 =
         0.08457    0.00495    0.02454   -0.00708
O1    5    0.137973    0.173683    0.651023    11.00000    0.08477    0.06676 =
         0.08732   -0.01319    0.02166   -0.00567
O4    5    0.565777    1.009351    0.758234    11.00000    0.09350    0.03047 =
         0.12490    0.00069    0.04229   -0.00764
AFIX 147
H4    2    0.645635    1.052225    0.731600    11.00000   -1.50000
AFIX   0
O3    5    0.688934    0.789361    0.714443    11.00000    0.08510    0.05768 =
         0.10492   -0.01175    0.03089   -0.00204
N1    4    0.191469    0.313040    0.748403    11.00000    0.07247    0.04281 =
         0.09452   -0.00534    0.02370   -0.00132
C9    1    0.139606    0.404588    0.808991    11.00000    0.07707    0.05224 =
         0.08381   -0.00355    0.02485   -0.01121
AFIX  13
H9    2    0.016383    0.358438    0.830580    11.00000   -1.20000
AFIX   0
C16   1    0.560797    0.855015    0.746926    11.00000    0.08103    0.04738 =
         0.07647    0.00971    0.00366    0.00135
C17   1    0.299992    0.874961    0.834780    11.00000    0.06453    0.04382 =
         0.06261    0.00007    0.01668   -0.00837
C19   1    0.020268    1.022524    0.882692    11.00000    0.07418    0.04395 =
         0.09634   -0.00474    0.01274   -0.00596
AFIX  43
H19   2   -0.117036    1.069906    0.876774    11.00000   -1.20000
AFIX   0
C8    1    0.052681    0.227337    0.706636    11.00000    0.08306    0.04712 =
         0.08349    0.00424    0.02369   -0.00670
C14   1    0.285851    0.644678    0.754785    11.00000    0.08788    0.04778 =
         0.07363    0.00229    0.01544    0.00291
C12   1    0.404678    0.372361    0.733262    11.00000    0.08665    0.03914 =
         0.08364   -0.01112    0.02912   -0.00136
AFIX  13
H12   2    0.474660    0.300279    0.701639    11.00000   -1.20000
AFIX   0
C1    1    0.136782    0.007321    0.553028    11.00000    0.10119    0.08544 =
         0.07833   -0.00306    0.01586   -0.00006
C00F  1    0.097029    0.577851    0.786205    11.00000    0.06866    0.03705 =
         0.09301   -0.00511    0.02254   -0.00276
AFIX  23
H00A  2   -0.030857    0.582799    0.751566    11.00000   -1.20000
H00B  2    0.068592    0.641507    0.827199    11.00000   -1.20000
AFIX   0
C10   1    0.348478    0.393620    0.858006    11.00000    0.08568    0.06721 =
         0.05984   -0.00772    0.02301   -0.00959
AFIX  23
H10A  2    0.348157    0.300590    0.888864    11.00000   -1.20000
H10B  2    0.371319    0.489318    0.887094    11.00000   -1.20000
AFIX   0
C18   1    0.092482    0.941466    0.828997    11.00000    0.07121    0.04620 =
         0.08380    0.00628    0.01039   -0.00105
AFIX  43
H18   2    0.001667    0.929202    0.786670    11.00000   -1.20000
AFIX   0
C15   1    0.373888    0.786095    0.778818    11.00000    0.08125    0.04256 =
         0.08394    0.00800    0.02228    0.00415
C20   1    0.143020    1.035727    0.944210    11.00000    0.10504    0.06781 =
         0.09176    0.00118    0.03581   -0.00709
C7    1    0.004227    0.064744    0.606601    11.00000    0.08745    0.08104 =
         0.09003   -0.02885    0.01189   -0.02063
AFIX  23
H7A   2   -0.124302    0.119272    0.584310    11.00000   -1.20000
H7B   2   -0.041877   -0.024115    0.634568    11.00000   -1.20000
AFIX   0
C22   1    0.420134    0.890633    0.898782    11.00000    0.08854    0.06069 =
         0.07256    0.00473    0.01715    0.00037
AFIX  43
H22   2    0.557408    0.843329    0.905493    11.00000   -1.20000
AFIX   0
C11   1    0.523567    0.377890    0.806328    11.00000    0.07605    0.04364 =
         0.10104   -0.00233    0.02313    0.00359
AFIX  23
H11A  2    0.621799    0.469023    0.811081    11.00000   -1.20000
H11B  2    0.607800    0.280612    0.816086    11.00000   -1.20000
AFIX   0
C13   1    0.368722    0.540139    0.701563    11.00000    0.07786    0.05137 =
         0.07789   -0.00290    0.01642   -0.00338
AFIX  23
H13A  2    0.504930    0.582331    0.688159    11.00000   -1.20000
H13B  2    0.264801    0.535418    0.659232    11.00000   -1.20000
AFIX   0
C6    1    0.310997   -0.086589    0.570300    11.00000    0.10145    0.08574 =
         0.07847   -0.00301    0.01584    0.00011
AFIX  43
H6    2    0.345219   -0.115792    0.617774    11.00000   -1.20000
AFIX   0
C21   1    0.346742    0.973423    0.953759    11.00000    0.09871    0.08027 =
         0.07358   -0.00235    0.00345   -0.01103
AFIX  43
H21   2    0.434306    0.986742    0.996679    11.00000   -1.20000
AFIX   0
C3    1    0.210363   -0.008566    0.433606    11.00000    0.12324    0.12146 =
         0.09084    0.01324    0.02620   -0.01567
AFIX  43
H3    2    0.173195    0.017960    0.385953    11.00000   -1.20000
AFIX   0
C5    1    0.438380   -0.140356    0.521864    11.00000    0.14337    0.08379 =
         0.11279    0.00069    0.02594    0.01856
AFIX  43
H5    2    0.560933   -0.202545    0.535690    11.00000   -1.20000
AFIX   0
C2    1    0.090257    0.046318    0.484391    11.00000    0.10216    0.08294 =
         0.10791    0.00882    0.01561   -0.01070
AFIX  43
H2    2   -0.028073    0.113101    0.471144    11.00000   -1.20000
AFIX   0
C4    1    0.384496   -0.102165    0.453128    11.00000    0.12620    0.08703 =
         0.12957   -0.01928    0.04640   -0.01507
AFIX  43
H4A   2    0.468204   -0.140707    0.418671    11.00000   -1.20000
AFIX   0
HKLF 4


REM  cjy_a.res in P2(1)
REM wR2 = 0.2066, GooF = S = 0.849, Restrained GooF = 0.846 for all data
REM R1 = 0.0800 for 991 Fo > 4sig(Fo) and 0.1128 for all 1995 data
REM 263 parameters refined using 19 restraints

END

WGHT      0.1392      0.0000

REM Highest difference peak  1.075,  deepest hole -0.580,  1-sigma level  0.117
Q1    1   0.0508  1.1433  1.0812  11.00000  0.05    1.08
Q2    1   0.0503  1.1522  0.9620  11.00000  0.05    0.99
Q3    1  -0.1256  0.1990  0.7702  11.00000  0.05    0.49
Q4    1   0.1163  0.0150  0.5365  11.00000  0.05    0.41
Q5    1  -0.1129  0.1921  0.6638  11.00000  0.05    0.37
Q6    1   0.4431  0.3658  0.6801  11.00000  0.05    0.31
Q7    1   0.5985 -0.1152  0.3721  11.00000  0.05    0.30
Q8    1   0.3138  0.8648  0.7992  11.00000  0.05    0.29
;
_shelx_res_checksum                43681
_shelx_hkl_file
;
   1   0   0 1358.96   92.39
   2   0   0 1463.25   92.79
   3   0   0  229.88   13.20
   4   0   0  120.59   10.20
   5   0   0    0.30    3.50
   6   0   0    0.10    3.10
   7   0   0    0.70    5.40
   0   1   0    0.50    0.60
   1   1   0  564.24   36.10
   2   1   0 1236.68   63.39
   3   1   0  153.78    7.30
   4   1   0  107.49    6.00
   5   1   0   17.60    3.60
   6   1   0    5.80    3.50
   7   1   0    1.60    5.20
   0   2   0  593.24   66.29
   1   2   0 9999.00  790.32
   2   2   0  531.35   34.50
   3   2   0   38.10    3.20
   4   2   0   25.60    3.10
   5   2   0    2.00    2.90
   6   2   0    0.70    3.70
   7   2   0    0.60    3.60
   0   3   0    0.10    2.40
   1   3   0  285.97   17.50
   2   3   0  237.88   14.30
   3   3   0  168.28   12.90
   4   3   0   28.60    5.80
   5   3   0   24.00    5.80
   6   3   0    3.30    3.00
   7   3   0    0.70    3.60
   0   4   0  604.84   50.49
   1   4   0  352.26   17.10
   2   4   0  150.78    9.50
   3   4   0   15.80    3.60
   4   4   0   12.10    3.50
   5   4   0    3.50    2.90
   6   4   0    1.20    3.30
   0   5   0   15.10    5.00
   1   5   0   70.39    6.80
   2   5   0   83.39    7.00
   3   5   0  127.79   13.70
   4   5   0   17.90    7.50
   5   5   0    0.20    4.70
   6   5   0    1.30    3.80
   0   6   0  326.07   31.70
   1   6   0   69.29    6.40
   2   6   0   53.59    6.40
   3   6   0   22.30    5.80
   4   6   0    7.10    3.10
   5   6   0    2.40    3.20
   6   6   0    0.10    3.40
   0   7   0    0.70    4.70
   1   7   0   18.50    5.00
   2   7   0  113.49   14.90
   3   7   0    1.80    3.10
   4   7   0    3.40    3.20
   5   7   0    2.20    5.00
   0   8   0   78.99   18.30
   1   8   0   59.29    8.20
   2   8   0    5.00    5.20
   3   8   0   26.20   16.80
   4   8   0    2.80    4.40
   0   9   0    1.50    6.50
   1   9   0    1.80    5.40
   2   9   0    8.50   10.10
   3   9   0    2.90   11.10
   0  10   0    0.00   47.60
  -7   0   1    0.30    4.90
  -6   0   1    6.20    3.60
  -5   0   1   14.40    7.60
  -4   0   1    8.00    7.40
  -3   0   1  193.48   11.10
  -2   0   1  485.95   35.80
  -1   0   1  139.09   12.50
   0   0   1  391.86  115.49
   1   0   1 5136.99  389.66
   2   0   1 1094.59   71.09
   3   0   1  420.66   19.80
   4   0   1   92.29    8.60
   5   0   1   10.10    4.60
   6   0   1    2.70    3.30
   7   0   1    0.40    5.70
  -7   1   1    3.70    4.10
  -6   1   1   11.80    3.50
  -5   1   1   57.59    5.20
  -4   1   1   66.59    5.00
  -3   1   1  170.88    7.30
  -2   1   1  363.76   18.70
  -1   1   1 1093.69   55.49
   0   1   1   87.99    6.30
   1   1   1  394.56   29.40
   2   1   1   48.30    3.60
   3   1   1  871.81   30.60
   4   1   1  122.59    6.70
   5   1   1    7.30    3.30
   6   1   1    2.10    2.90
   7   1   1    1.80    3.70
  -7   2   1    0.50    3.10
  -6   2   1    1.80    3.40
  -5   2   1    3.30    2.90
  -4   2   1  119.69    6.60
  -3   2   1  210.78    8.90
  -2   2   1  485.35   24.80
  -1   2   1 1508.75  119.29
   0   2   1  791.12   51.49
   1   2   1  130.79    6.80
   2   2   1  223.68    8.80
   3   2   1   49.30    4.20
   4   2   1   35.60    3.90
   5   2   1   19.00    5.20
   6   2   1    7.50    5.00
   7   2   1    0.80    3.40
  -7   3   1    0.90    4.10
  -6   3   1    5.50    3.70
  -5   3   1    5.50    4.10
  -4   3   1    7.60    4.20
  -3   3   1   86.39    5.80
  -2   3   1   49.20    5.20
  -1   3   1   63.49    5.90
   0   3   1   98.89    6.50
   1   3   1  619.44   27.80
   2   3   1  479.95   24.70
   3   3   1   31.20    4.00
   4   3   1  138.59   11.40
   5   3   1   48.80    5.40
   6   3   1    0.70    2.80
   7   3   1    1.10    3.00
  -6   4   1    2.80    2.90
  -5   4   1    0.40    2.60
  -4   4   1    4.60    2.80
  -3   4   1  105.99   12.10
  -2   4   1  426.06   27.70
  -1   4   1  118.39    7.10
   0   4   1  683.43   33.00
   1   4   1 1281.57   63.69
   2   4   1   58.49    7.30
   3   4   1   30.10    5.50
   4   4   1   24.20    4.00
   5   4   1    6.70    2.70
   6   4   1    2.70    3.30
  -6   5   1    1.70    4.60
  -5   5   1   12.60    6.20
  -4   5   1    8.70    3.90
  -3   5   1   46.90    6.60
  -2   5   1   12.90    3.80
  -1   5   1    5.90    2.80
   0   5   1  555.34   27.90
   1   5   1   33.80    4.10
   2   5   1  146.99    9.90
   3   5   1  104.49   10.70
   4   5   1   93.79   10.60
   5   5   1    5.70    4.70
   6   5   1    0.90    3.00
  -6   6   1    0.00    3.70
  -5   6   1    4.00    3.00
  -4   6   1   16.80    4.60
  -3   6   1  232.28   24.10
  -2   6   1   50.89    6.20
  -1   6   1  150.68   12.90
   0   6   1  128.79    8.70
   1   6   1   59.99    5.90
   2   6   1  147.29   11.70
   3   6   1    4.60    3.70
   4   6   1   13.20    4.20
   5   6   1    0.40    3.30
   6   6   1    0.00   20.30
  -5   7   1    4.30    4.50
  -4   7   1    4.90    3.70
  -3   7   1    3.40    3.10
  -2   7   1   10.40    5.70
  -1   7   1    4.40    3.00
   0   7   1   13.30    4.20
   1   7   1   37.40    5.70
   2   7   1    3.10    3.30
   3   7   1   21.70    5.00
   4   7   1    8.60    5.50
   5   7   1    3.30    7.10
  -4   8   1    3.20    5.10
  -3   8   1   10.30    5.10
  -2   8   1   22.90   10.10
  -1   8   1    8.40    3.80
   0   8   1   41.40    7.50
   1   8   1   32.20    9.70
   2   8   1   16.60    6.20
   3   8   1    4.60    5.10
   4   8   1    3.50    5.70
  -3   9   1    2.50    9.10
  -2   9   1   22.70   10.80
  -1   9   1    2.60    5.90
   0   9   1    3.80    5.30
   1   9   1    1.00    5.90
   2   9   1    0.10    8.40
   3   9   1    0.30    9.00
   0  10   1    3.00   57.89
  -7   0   2    0.00   13.70
  -6   0   2    2.00    3.10
  -5   0   2   24.00    5.40
  -4   0   2   44.40    5.80
  -3   0   2  202.08   12.20
  -2   0   2  872.31   65.89
  -1   0   2  628.74   37.40
   0   0   2  257.17   16.10
   1   0   2 4430.56  339.37
   2   0   2  205.58   13.50
   3   0   2  123.19    8.30
   4   0   2   83.19    7.00
   5   0   2    0.70    3.80
   6   0   2    0.10    2.80
   7   0   2    1.00    5.20
  -7   1   2    1.90    3.20
  -6   1   2    6.00    3.00
  -5   1   2   28.50    3.70
  -4   1   2  199.28    8.60
  -3   1   2  721.13   23.20
  -2   1   2  133.19    6.90
  -1   1   2 2273.77  129.49
   0   1   2  498.15   26.80
   1   1   2 6336.97  574.74
   2   1   2  792.92   25.90
   3   1   2  520.85   16.50
   4   1   2   59.29    4.60
   5   1   2    2.00    2.50
   6   1   2    1.80    2.70
   7   1   2    1.90    3.60
  -7   2   2    1.50    2.70
  -6   2   2    3.10    3.40
  -5   2   2    7.50    3.00
  -4   2   2  118.09    6.20
  -3   2   2  275.47   10.10
  -2   2   2 1459.95   63.89
  -1   2   2 2277.57  144.29
   0   2   2 2459.45  120.89
   1   2   2  286.47   20.90
   2   2   2  461.15   18.00
   3   2   2    0.90    2.20
   4   2   2    9.10    3.00
   5   2   2    3.00    4.60
   6   2   2    2.30    3.80
   7   2   2    0.80    3.10
  -7   3   2    0.40    4.20
  -6   3   2    4.20    3.40
  -5   3   2   38.30    7.20
  -4   3   2   78.59   10.60
  -3   3   2   44.60    3.60
  -2   3   2  159.68    8.50
  -1   3   2   48.70    4.50
   0   3   2  932.41   40.60
   1   3   2  671.63   29.40
   2   3   2  374.16   15.70
   3   3   2   29.90    3.70
   4   3   2  120.29   11.30
   5   3   2   18.40    4.20
   6   3   2    3.00    2.90
   7   3   2    1.20    4.40
  -6   4   2    0.60    2.90
  -5   4   2   18.00    3.90
  -4   4   2   17.60    4.30
  -3   4   2  193.48   13.50
  -2   4   2  595.94   28.20
  -1   4   2  108.49    6.80
   0   4   2  474.95   19.00
   1   4   2  140.39    9.00
   2   4   2   66.79    5.80
   3   4   2  145.19   17.30
   4   4   2    2.00    2.50
   5   4   2    2.40    2.30
   6   4   2    1.80    3.40
  -6   5   2    0.90    7.30
  -5   5   2    9.40    4.20
  -4   5   2   49.00    9.30
  -3   5   2   16.80    4.50
  -2   5   2   44.40    5.00
  -1   5   2   81.79    6.10
   0   5   2   62.49    4.90
   1   5   2   22.40    3.30
   2   5   2    5.90    2.90
   3   5   2   18.30    4.40
   4   5   2   44.10    8.70
   5   5   2    4.00    3.60
   6   5   2    4.90    4.80
  -6   6   2    0.90    4.90
  -5   6   2    2.00    3.00
  -4   6   2    3.60    2.90
  -3   6   2   75.69   11.60
  -2   6   2  144.89   12.80
  -1   6   2  361.76   33.60
   0   6   2  116.39    8.40
   1   6   2  106.89    9.30
   2   6   2   42.90    6.10
   3   6   2    0.60    3.00
   4   6   2    1.10    2.50
   5   6   2    0.20    4.70
  -5   7   2    9.70    6.40
  -4   7   2    3.20    3.30
  -3   7   2  131.79   21.60
  -2   7   2   22.20    5.00
  -1   7   2    6.60    3.30
   0   7   2    0.90    2.50
   1   7   2   14.10    3.80
   2   7   2    1.20    3.00
   3   7   2   12.40    3.90
   4   7   2    0.90    3.20
   5   7   2   17.40   12.10
  -4   8   2    3.00    5.30
  -3   8   2    1.80    3.90
  -2   8   2   41.30    8.80
  -1   8   2  120.09   10.50
   0   8   2    8.10    4.50
   1   8   2   68.59   11.10
   2   8   2   33.20    8.50
   3   8   2    2.00    4.80
   4   8   2    4.20    6.40
  -3   9   2    5.20    6.70
  -2   9   2    9.40    9.70
  -1   9   2    9.60    5.30
   0   9   2    1.00    4.60
   1   9   2    3.60    6.20
   2   9   2    0.50    5.00
   3   9   2    2.50    5.40
   0  10   2    3.50   18.40
   1  10   2    7.50   34.10
  -7   0   3    0.80   17.90
  -6   0   3   36.20    7.20
  -5   0   3   26.10    5.30
  -4   0   3   98.09    8.40
  -3   0   3   67.29    6.30
  -2   0   3  813.02   38.70
  -1   0   3 1503.85   97.19
   0   0   3   32.40    3.30
   1   0   3 1542.35  101.89
   2   0   3   15.40    2.60
   3   0   3  135.99    7.70
   4   0   3    1.60    2.90
   5   0   3    1.50    3.90
   6   0   3    5.00    4.70
   7   0   3    0.30    5.20
  -7   1   3    2.20    3.70
  -6   1   3   14.80    3.60
  -5   1   3   20.90    3.40
  -4   1   3  103.09    5.50
  -3   1   3  586.14   21.00
  -2   1   3  140.79    6.20
  -1   1   3   77.09    5.70
   0   1   3  536.05   28.30
   1   1   3 1664.03   96.99
   2   1   3  476.75   16.80
   3   1   3   32.00    2.70
   4   1   3   77.49    7.10
   5   1   3   26.10    4.90
   6   1   3    0.20    3.70
   7   1   3    0.70    3.30
  -7   2   3    2.10    2.90
  -6   2   3    2.50    3.40
  -5   2   3   19.30    3.80
  -4   2   3   94.59    6.60
  -3   2   3  120.19    6.30
  -2   2   3  108.39    6.20
  -1   2   3 1874.81   86.79
   0   2   3 5297.17  332.17
   1   2   3  714.63   29.20
   2   2   3  804.12   31.40
   3   2   3   43.80    4.90
   4   2   3   35.90    6.20
   5   2   3   31.70    6.50
   6   2   3    5.30    3.60
   7   2   3    0.00    8.00
  -7   3   3    0.50    4.10
  -6   3   3    2.90    2.90
  -5   3   3   47.50    8.00
  -4   3   3  110.69   13.30
  -3   3   3    1.40    1.90
  -2   3   3  212.98   11.50
  -1   3   3  441.56   23.60
   0   3   3  101.49    4.90
   1   3   3  784.42   31.90
   2   3   3  818.52   33.60
   3   3   3  286.67   18.70
   4   3   3    8.60    3.50
   5   3   3    4.40    2.70
   6   3   3   13.30    3.90
   7   3   3    0.60    3.70
  -6   4   3    1.80    2.70
  -5   4   3   23.30    4.50
  -4   4   3   23.90    6.00
  -3   4   3   76.79    6.70
  -2   4   3  354.16   17.30
  -1   4   3 1091.29   46.80
   0   4   3  163.58    7.30
   1   4   3  602.04   24.60
   2   4   3  143.49    7.70
   3   4   3    4.20    3.50
   4   4   3    3.10    2.80
   5   4   3    4.10    2.50
   6   4   3    0.70    2.70
  -6   5   3    2.10    3.40
  -5   5   3   11.30    4.60
  -4   5   3   16.40    4.40
  -3   5   3   13.80    3.70
  -2   5   3   36.90    5.00
  -1   5   3   19.80    3.20
   0   5   3  225.98   11.80
   1   5   3  359.86   17.60
   2   5   3   31.00    5.10
   3   5   3   33.30    5.20
   4   5   3    2.60    2.80
   5   5   3    3.10    3.00
   6   5   3    1.10    4.70
  -6   6   3    0.70    3.40
  -5   6   3    2.50    3.10
  -4   6   3    3.70    2.90
  -3   6   3   56.89    8.00
  -2   6   3   77.49    7.80
  -1   6   3  108.79    9.50
   0   6   3  252.17   15.10
   1   6   3  112.29    8.40
   2   6   3   24.50    4.90
   3   6   3   22.40    5.20
   4   6   3   13.60    4.60
   5   6   3    4.00    3.30
  -5   7   3    1.40    5.60
  -4   7   3    1.20    2.80
  -3   7   3   13.60    4.90
  -2   7   3   30.00    7.80
  -1   7   3    2.00    3.70
   0   7   3    4.60    2.90
   1   7   3    6.80    4.00
   2   7   3   20.90    6.80
   3   7   3    0.80    2.70
   4   7   3    4.90    5.60
   5   7   3    0.50    5.80
  -4   8   3    2.50    8.60
  -3   8   3    2.60    4.80
  -2   8   3    6.00    5.30
  -1   8   3   15.30    4.70
   0   8   3    6.20    4.10
   1   8   3    8.30    6.30
   2   8   3    5.00    3.80
   3   8   3    2.50    5.30
   4   8   3    9.40   13.70
  -3   9   3    1.30    7.20
  -2   9   3    0.80    5.90
  -1   9   3    3.10    5.80
   0   9   3    3.10    5.80
   1   9   3    1.80    8.80
   2   9   3    3.20    9.30
   3   9   3    2.50   23.70
  -1  10   3    2.40   11.10
   0  10   3    0.00   74.19
  -7   0   4    0.00   13.10
  -6   0   4   19.50    6.70
  -5   0   4    1.80    3.40
  -4   0   4  168.38   10.80
  -3   0   4   37.90    4.10
  -2   0   4 1357.26   60.49
  -1   0   4  270.47   21.10
   0   0   4 3662.33  278.97
   1   0   4   18.10    4.00
   2   0   4    1.10    2.30
   3   0   4    0.30    3.60
   4   0   4  116.19   11.70
   5   0   4    1.00    8.00
   6   0   4    0.90    4.50
   7   0   4    1.90    5.10
  -7   1   4    1.70    3.40
  -6   1   4   16.60    4.30
  -5   1   4   36.90    4.00
  -4   1   4   17.80    3.20
  -3   1   4   69.49    3.70
  -2   1   4    8.90    1.70
  -1   1   4  325.37   19.20
   0   1   4   24.30    3.20
   1   1   4   13.90    2.40
   2   1   4  339.27   11.60
   3   1   4  198.78   10.40
   4   1   4  132.99   10.40
   5   1   4   27.10    5.10
   6   1   4    5.00    5.60
   7   1   4    0.00    4.80
  -7   2   4    2.70    3.20
  -6   2   4    8.00    4.80
  -5   2   4    6.50    4.10
  -4   2   4   23.80    4.40
  -3   2   4  662.23   34.10
  -2   2   4  278.87   12.40
  -1   2   4 1262.27   73.69
   0   2   4  939.51   49.99
   1   2   4 1147.99   40.20
   2   2   4  261.37   12.00
   3   2   4   97.79    5.60
   4   2   4   21.40    3.30
   5   2   4   50.99    5.90
   6   2   4    2.60    3.10
   7   2   4    0.40    3.30
  -7   3   4    1.40   16.70
  -6   3   4   23.90    4.80
  -5   3   4   24.80    5.20
  -4   3   4    8.50    3.70
  -3   3   4   55.19    6.30
  -2   3   4   30.10    3.30
  -1   3   4  285.57   14.30
   0   3   4  197.28    9.30
   1   3   4    9.20    2.30
   2   3   4  205.78   12.00
   3   3   4  194.78   11.00
   4   3   4   87.79    8.50
   5   3   4   37.90    5.90
   6   3   4    2.80    3.00
  -6   4   4    1.90    2.50
  -5   4   4   10.90    3.90
  -4   4   4  227.88   19.80
  -3   4   4  190.48   13.40
  -2   4   4  506.45  156.18
  -1   4   4  881.81   40.90
   0   4   4   45.90    3.70
   1   4   4  183.48    8.70
   2   4   4   37.00    4.40
   3   4   4   20.30    3.80
   4   4   4   13.00    3.60
   5   4   4    0.60    2.40
   6   4   4    1.20    4.20
  -6   5   4    3.90    4.20
  -5   5   4   13.20    5.00
  -4   5   4   12.80    4.00
  -3   5   4   97.39   11.10
  -2   5   4   94.79   10.50
  -1   5   4   99.69    7.50
   0   5   4   65.39    5.50
   1   5   4  301.17   12.80
   2   5   4   52.39    6.00
   3   5   4   23.60    4.60
   4   5   4    1.00    2.60
   5   5   4    2.30    2.90
   6   5   4    0.00   15.10
  -6   6   4    0.40    5.70
  -5   6   4   16.70    4.30
  -4   6   4   11.90    4.90
  -3   6   4  224.28   21.80
  -2   6   4   12.60    4.80
  -1   6   4   78.09    7.30
   0   6   4  202.18   12.00
   1   6   4   10.40    2.90
   2   6   4   20.10    4.30
   3   6   4    1.30    3.20
   4   6   4    0.70    4.30
   5   6   4    1.90    3.90
  -5   7   4    3.00    6.10
  -4   7   4    9.90    3.70
  -3   7   4   29.40    6.40
  -2   7   4   54.59   10.40
  -1   7   4   44.20    7.30
   0   7   4   31.90    5.70
   1   7   4   19.00    5.70
   2   7   4   57.79    8.10
   3   7   4    4.20    4.60
   4   7   4    5.50    4.90
  -4   8   4    3.40    8.80
  -3   8   4    4.60    4.40
  -2   8   4   11.10    4.70
  -1   8   4    5.30    3.90
   0   8   4    4.20    4.50
   1   8   4    2.10    7.10
   2   8   4    1.30    4.00
   3   8   4    5.10    4.80
   4   8   4    1.40   32.80
  -3   9   4    2.40    6.30
  -2   9   4    3.30    7.20
  -1   9   4    0.80    4.30
   0   9   4    1.00    7.80
   1   9   4    1.20    7.00
   2   9   4    1.10    6.20
  -1  10   4    2.30   10.70
   0  10   4    0.00   17.40
  -7   0   5    0.70   16.20
  -6   0   5    3.20    3.30
  -5   0   5   17.00    4.50
  -4   0   5  188.68   12.90
  -3   0   5  403.16   18.80
  -2   0   5  512.75   23.70
  -1   0   5 1478.45   97.99
   0   0   5  277.97   16.50
   1   0   5  317.97   18.30
   2   0   5   12.00    2.70
   3   0   5   78.89    6.50
   4   0   5    0.90    3.70
   5   0   5   17.10    5.80
   6   0   5    0.70    3.10
  -7   1   5    0.90    3.00
  -6   1   5    7.40    3.50
  -5   1   5   11.60    2.90
  -4   1   5    1.80    1.90
  -3   1   5   28.20    2.50
  -2   1   5  178.78    7.60
  -1   1   5  324.57   18.30
   0   1   5  559.44   24.60
   1   1   5 1587.24   58.49
   2   1   5  563.74   17.40
   3   1   5  206.38   12.90
   4   1   5   52.29    5.40
   5   1   5    0.70    2.40
   6   1   5    1.20    2.70
  -7   2   5    1.10    4.50
  -6   2   5    2.40    3.30
  -5   2   5   31.90    7.10
  -4   2   5   33.00    5.50
  -3   2   5  416.76   21.60
  -2   2   5 1166.28   38.90
  -1   2   5  159.58    8.20
   0   2   5  243.48   10.80
   1   2   5  111.19    5.30
   2   2   5    3.00    1.70
   3   2   5   14.90    2.70
   4   2   5   10.80    2.80
   5   2   5   23.90    4.70
   6   2   5    9.40    4.00
   7   2   5    0.20    3.60
  -7   3   5    0.90    6.80
  -6   3   5    2.00    2.80
  -5   3   5    4.50    3.20
  -4   3   5   70.79    6.90
  -3   3   5   78.69    6.10
  -2   3   5  162.58   10.00
  -1   3   5  100.19    7.70
   0   3   5  699.93   29.00
   1   3   5  374.76   14.90
   2   3   5   14.50    3.40
   3   3   5   32.00    4.20
   4   3   5    7.10    3.10
   5   3   5    2.40    2.60
   6   3   5    1.40    3.40
  -6   4   5    4.50    3.70
  -5   4   5   27.50    4.90
  -4   4   5   83.59    8.50
  -3   4   5  368.56   21.00
  -2   4   5  522.65   42.80
  -1   4   5  802.62   50.69
   0   4   5  553.34   23.40
   1   4   5  178.78   11.50
   2   4   5   86.79    7.00
   3   4   5    0.80    2.10
   4   4   5    2.80    3.30
   5   4   5    1.80    3.50
   6   4   5    0.50    3.40
  -6   5   5    5.90    4.30
  -5   5   5   22.60    6.20
  -4   5   5   31.00    5.50
  -3   5   5  131.79   10.80
  -2   5   5   31.90    3.20
  -1   5   5   27.30    3.70
   0   5   5  199.28   11.70
   1   5   5  196.38   10.40
   2   5   5  122.19    8.30
   3   5   5    7.10    3.40
   4   5   5   12.70    4.00
   5   5   5    1.80    3.70
   6   5   5    1.30    4.10
  -6   6   5    0.90    4.50
  -5   6   5   29.20    5.90
  -4   6   5    9.10    3.70
  -3   6   5   92.89   10.70
  -2   6   5  112.79   10.60
  -1   6   5    7.00    3.10
   0   6   5   92.79    7.70
   1   6   5   59.89    4.80
   2   6   5    1.20    2.90
   3   6   5    0.90    2.30
   4   6   5   11.90    8.90
   5   6   5    0.20    4.30
  -5   7   5    4.10    4.30
  -4   7   5    2.00    2.90
  -3   7   5    6.80    3.90
  -2   7   5   35.30    7.50
  -1   7   5   23.90    5.80
   0   7   5   14.10    5.00
   1   7   5    5.50    3.50
   2   7   5    2.70    2.70
   3   7   5   21.50   10.60
   4   7   5    1.10    6.00
   5   7   5    0.50    5.80
  -4   8   5    1.00    3.90
  -3   8   5    1.60    3.10
  -2   8   5   24.70    5.90
  -1   8   5   13.10    5.90
   0   8   5    6.00    5.70
   1   8   5    1.80    9.70
   2   8   5    1.70    3.40
   3   8   5    1.60    5.80
   4   8   5    0.00   25.30
  -3   9   5    1.50    7.00
  -2   9   5    4.40   11.00
  -1   9   5    2.60    5.00
   0   9   5   19.90   16.30
   1   9   5    8.40  108.99
   2   9   5    0.70    5.80
   3   9   5    0.40    7.20
  -7   0   6    0.30    3.60
  -6   0   6   20.60    7.80
  -5   0   6   18.60    4.50
  -4   0   6   28.00    4.50
  -3   0   6  290.77   18.90
  -2   0   6  111.69    6.30
  -1   0   6  399.26   20.40
   0   0   6    0.80    2.40
   1   0   6 1467.55   77.29
   2   0   6  401.16   21.50
   3   0   6    2.60    2.60
   4   0   6    1.20    3.80
   5   0   6   67.89   10.80
   6   0   6    2.30    4.30
   7   0   6    3.70    4.80
  -7   1   6    0.30    2.50
  -6   1   6    3.80    3.40
  -5   1   6   71.29    6.00
  -4   1   6  100.09    6.90
  -3   1   6  190.58    9.10
  -2   1   6   66.99    3.50
  -1   1   6  324.87   12.00
   0   1   6  300.07   14.00
   1   1   6 1242.08   36.30
   2   1   6  520.45   17.50
   3   1   6  166.58    8.00
   4   1   6   29.00    3.60
   5   1   6    0.60    2.40
   6   1   6    1.70    3.20
   7   1   6    2.00   11.00
  -7   2   6    0.00    5.80
  -6   2   6    2.50    5.50
  -5   2   6   65.69   11.10
  -4   2   6  104.59    9.40
  -3   2   6   42.20    3.50
  -2   2   6  503.95   20.60
  -1   2   6   93.59    5.60
   0   2   6  310.67   14.10
   1   2   6  155.18    6.80
   2   2   6   50.89    3.40
   3   2   6    2.20    2.00
   4   2   6   16.20    4.10
   5   2   6    2.60    2.70
   6   2   6    4.30    3.80
  -7   3   6    0.90    6.70
  -6   3   6    1.70    3.10
  -5   3   6    7.20    3.10
  -4   3   6    0.90    2.40
  -3   3   6   70.79    6.30
  -2   3   6    7.10    2.40
  -1   3   6  122.29    7.30
   0   3   6  568.94   22.70
   1   3   6  568.54   20.40
   2   3   6  190.48    9.90
   3   3   6   54.89    5.80
   4   3   6    4.60    2.60
   5   3   6    1.50    2.40
   6   3   6    1.50    2.90
  -6   4   6    5.70    4.70
  -5   4   6   17.10    3.80
  -4   4   6   42.70    6.70
  -3   4   6   18.10    5.10
  -2   4   6   41.30    5.70
  -1   4   6  421.36   24.80
   0   4   6  538.05   24.10
   1   4   6  122.59    7.00
   2   4   6   68.99    5.90
   3   4   6    1.50    2.80
   4   4   6    4.00    2.80
   5   4   6    1.10    3.60
   6   4   6    0.30    3.40
  -6   5   6    1.50    3.70
  -5   5   6    1.50    2.80
  -4   5   6   28.90    4.80
  -3   5   6    4.40    2.60
  -2   5   6   42.30    4.40
  -1   5   6   24.50    3.00
   0   5   6   36.80    3.50
   1   5   6   75.09    6.10
   2   5   6   65.69    5.20
   3   5   6   23.60    4.30
   4   5   6    5.50    3.60
   5   5   6    1.30    3.40
   6   5   6    1.00    5.10
  -5   6   6    2.20    3.60
  -4   6   6    4.20    4.50
  -3   6   6  121.29   15.30
  -2   6   6  327.97   20.40
  -1   6   6   94.89    6.70
   0   6   6    1.10    2.20
   1   6   6   36.00    4.50
   2   6   6    7.70    3.90
   3   6   6    1.10    2.60
   4   6   6    0.80    3.00
   5   6   6    0.70    4.30
  -5   7   6    1.30    6.00
  -4   7   6    2.80    3.00
  -3   7   6    5.50    4.40
  -2   7   6  100.99    9.40
  -1   7   6    1.70    3.00
   0   7   6    4.70    3.30
   1   7   6   18.90    4.30
   2   7   6    0.90    3.00
   3   7   6    7.30    7.70
   4   7   6    0.00   25.10
  -4   8   6    3.30    4.30
  -3   8   6   19.00    6.60
  -2   8   6    4.70    3.40
  -1   8   6   45.40    8.50
   0   8   6    4.60    6.70
   1   8   6   11.40    7.50
   2   8   6    9.90    5.90
   3   8   6    7.40    7.30
   4   8   6    2.70    6.20
  -3   9   6    5.80    8.10
  -2   9   6    8.90    8.60
  -1   9   6    7.10   11.60
   0   9   6    0.00   26.20
   1   9   6    0.50    6.40
   2   9   6    2.20    8.60
  -7   0   7    0.80    4.90
  -6   0   7    5.90   35.90
  -5   0   7   39.10    5.60
  -4   0   7  114.19   11.30
  -3   0   7  405.26   26.10
  -2   0   7   13.80    3.00
  -1   0   7  117.29    7.20
   0   0   7  669.13   35.50
   1   0   7  125.19    8.50
   2   0   7    0.70    2.20
   3   0   7  149.88   10.90
   4   0   7    1.20    3.80
   5   0   7    5.00    3.60
   6   0   7    0.70    4.30
  -7   1   7    3.20    4.00
  -6   1   7    6.50    5.20
  -5   1   7   13.00    4.50
  -4   1   7   16.40    2.80
  -3   1   7   45.80    3.30
  -2   1   7  546.35   17.40
  -1   1   7  266.57   10.30
   0   1   7  530.45   18.40
   1   1   7  487.55   15.40
   2   1   7  833.92   26.30
   3   1   7   87.89    5.40
   4   1   7   62.89    5.20
   5   1   7   37.30    5.20
   6   1   7    4.80    3.40
  -7   2   7    0.50    3.80
  -6   2   7    0.10    2.50
  -5   2   7   68.99    8.20
  -4   2   7  259.47   15.10
  -3   2   7   52.79    4.80
  -2   2   7  733.23   24.20
  -1   2   7  773.32   23.10
   0   2   7   82.39    4.30
   1   2   7   32.50    2.40
   2   2   7   65.49    4.90
   3   2   7    3.50    2.10
   4   2   7   19.20    3.50
   5   2   7    1.50    2.50
   6   2   7    0.20    3.00
  -7   3   7    0.40    4.80
  -6   3   7    7.20    3.50
  -5   3   7   16.00    4.10
  -4   3   7   59.89    6.50
  -3   3   7   45.00    4.20
  -2   3   7  110.99    8.80
  -1   3   7  577.74   29.60
   0   3   7  116.29    4.80
   1   3   7   23.80    3.10
   2   3   7  149.88    7.80
   3   3   7   53.29    5.20
   4   3   7   10.90    4.50
   5   3   7    2.80    5.90
   6   3   7    2.60    3.70
  -6   4   7    0.20    3.60
  -5   4   7   13.90    4.00
  -4   4   7    3.30    4.30
  -3   4   7  335.47   22.70
  -2   4   7   13.40    2.30
  -1   4   7  124.09    8.20
   0   4   7  133.79    8.20
   1   4   7  162.48    9.10
   2   4   7   87.99    7.40
   3   4   7    1.20    2.30
   4   4   7    1.10    2.60
   5   4   7    2.20    3.20
   6   4   7    0.50    4.30
  -6   5   7    0.10    7.60
  -5   5   7   10.50    3.40
  -4   5   7    5.50    2.80
  -3   5   7    5.70    2.60
  -2   5   7    2.10    2.60
  -1   5   7   33.20    3.90
   0   5   7   26.80    4.30
   1   5   7  132.09    8.40
   2   5   7    1.80    3.30
   3   5   7    4.50    5.60
   4   5   7    0.20    3.00
   5   5   7    1.70    4.00
  -5   6   7    1.50    9.00
  -4   6   7   31.80    6.90
  -3   6   7    2.60    2.50
  -2   6   7  113.79    8.10
  -1   6   7  108.69    7.30
   0   6   7   12.20    3.20
   1   6   7   25.90    4.50
   2   6   7    1.10    3.10
   3   6   7    2.60    3.40
   4   6   7    1.30    3.40
   5   6   7    0.90    3.30
  -5   7   7    0.80    8.50
  -4   7   7    1.10    3.30
  -3   7   7    2.90    4.00
  -2   7   7   56.29    7.30
  -1   7   7    1.50    2.40
   0   7   7   33.80    6.90
   1   7   7   24.00    5.70
   2   7   7    8.80    5.60
   3   7   7    2.20    3.60
   4   7   7    1.40    4.60
  -4   8   7    6.90    4.60
  -3   8   7   60.09   11.60
  -2   8   7    0.60    3.00
  -1   8   7    1.30    4.00
   0   8   7    1.70    5.40
   1   8   7    3.70    6.70
   2   8   7    1.80    6.10
   3   8   7    3.40    4.30
  -3   9   7    1.50   30.50
  -2   9   7    1.20    4.00
  -1   9   7    0.50    4.70
   0   9   7    3.70    9.10
   1   9   7    1.50    5.00
   2   9   7    1.10   20.90
  -7   0   8    1.00    5.50
  -6   0   8    0.40    5.60
  -5   0   8   62.69    8.90
  -4   0   8  122.29    9.80
  -3   0   8  317.37   16.50
  -2   0   8 1199.38   45.30
  -1   0   8  257.37   12.20
   0   0   8   95.69    5.90
   1   0   8    6.30    3.10
   2   0   8    5.70    3.10
   3   0   8    1.40    3.30
   4   0   8    6.20    4.40
   5   0   8    7.40    4.00
   6   0   8    1.60    5.70
  -7   1   8    1.10    3.60
  -6   1   8    3.00    2.80
  -5   1   8   31.40    5.00
  -4   1   8   26.40    3.40
  -3   1   8    1.40    1.50
  -2   1   8    7.50    1.90
  -1   1   8  237.28    8.10
   0   1   8   85.29    3.50
   1   1   8  462.75   17.40
   2   1   8  220.48    9.60
   3   1   8   65.89    4.70
   4   1   8   13.90    3.10
   5   1   8    9.40    3.10
   6   1   8    2.10    4.40
  -7   2   8    0.90    5.40
  -6   2   8    2.60    2.40
  -5   2   8    6.30    3.50
  -4   2   8  160.28   12.00
  -3   2   8  266.87   12.00
  -2   2   8  457.55   20.50
  -1   2   8 1072.09   35.30
   0   2   8  337.97   10.30
   1   2   8   55.19    3.40
   2   2   8   46.50    3.90
   3   2   8   20.90    6.50
   4   2   8   20.40    3.80
   5   2   8    8.40    3.90
   6   2   8    0.60   14.40
  -6   3   8    1.30    2.90
  -5   3   8    3.90    2.40
  -4   3   8   19.10    3.40
  -3   3   8   10.20    4.50
  -2   3   8  122.69    7.50
  -1   3   8   79.19    4.90
   0   3   8  209.58    8.10
   1   3   8  170.58   10.50
   2   3   8  150.38    9.60
   3   3   8   30.10    4.40
   4   3   8    3.00    3.40
   5   3   8    2.30    5.20
   6   3   8    1.00    3.20
  -6   4   8    0.90    3.80
  -5   4   8   36.20    7.70
  -4   4   8    2.50    4.30
  -3   4   8  213.28   14.10
  -2   4   8  224.88   12.60
  -1   4   8   18.60    2.50
   0   4   8   46.40    3.40
   1   4   8    6.60    2.50
   2   4   8   67.59    6.70
   3   4   8    5.90    3.00
   4   4   8    4.30    2.80
   5   4   8    1.90    3.40
   6   4   8    0.40   13.50
  -6   5   8    0.40    2.80
  -5   5   8    2.30    2.60
  -4   5   8   29.70    4.10
  -3   5   8    2.80    2.50
  -2   5   8   27.50    3.20
  -1   5   8  136.89    8.30
   0   5   8   77.89    7.80
   1   5   8  118.49    8.40
   2   5   8   36.80    5.10
   3   5   8    8.00    3.90
   4   5   8    4.50    5.70
   5   5   8    0.20    8.30
  -5   6   8    0.60    6.60
  -4   6   8   28.90   13.30
  -3   6   8   11.10    3.10
  -2   6   8   81.29   10.00
  -1   6   8   69.89    5.40
   0   6   8  100.19    7.40
   1   6   8    7.90    4.70
   2   6   8    0.90    2.90
   3   6   8    0.70    4.10
   4   6   8    3.10    4.20
   5   6   8    0.70    4.90
  -5   7   8    0.90    4.20
  -4   7   8    3.40    7.20
  -3   7   8    1.30    3.10
  -2   7   8    6.00    3.30
  -1   7   8  117.79    8.80
   0   7   8   87.59    8.40
   1   7   8   15.20    4.30
   2   7   8   27.60   33.80
   3   7   8    2.10    4.60
   4   7   8    2.60    5.50
  -4   8   8   23.10    9.00
  -3   8   8   10.00   10.80
  -2   8   8    7.10    4.00
  -1   8   8   39.80    6.40
   0   8   8    3.20    5.30
   1   8   8    2.30    4.60
   2   8   8    0.20    5.00
   3   8   8    0.30    5.50
  -2   9   8    0.90    4.40
  -1   9   8    4.80    7.40
   0   9   8    2.40    6.40
   1   9   8    2.60   18.60
  -7   0   9    0.00   13.90
  -6   0   9    0.30    5.10
  -5   0   9  115.69    9.50
  -4   0   9  101.89    8.60
  -3   0   9  327.37   18.00
  -2   0   9  254.67   12.00
  -1   0   9    0.90    1.90
   0   0   9    1.70    1.90
   1   0   9    9.40    2.90
   2   0   9    0.40    2.40
   3   0   9  137.09    9.80
   4   0   9    3.30    4.60
   5   0   9    1.10    4.10
   6   0   9    3.40    6.30
  -7   1   9    0.00    4.00
  -6   1   9    3.90    2.70
  -5   1   9    1.40    2.40
  -4   1   9   35.40    3.80
  -3   1   9   87.59    5.30
  -2   1   9   39.20    3.40
  -1   1   9  363.06   11.00
   0   1   9  171.78    6.40
   1   1   9  287.97   10.00
   2   1   9  448.86   17.10
   3   1   9   68.89    4.80
   4   1   9   13.40    3.50
   5   1   9    1.50    3.20
   6   1   9    0.90   18.40
  -7   2   9    0.30    3.40
  -6   2   9   14.60    3.70
  -5   2   9   18.50    3.80
  -4   2   9   71.19    5.50
  -3   2   9  152.38    8.10
  -2   2   9   45.60    3.50
  -1   2   9  126.09    5.40
   0   2   9   91.39    4.20
   1   2   9   43.80    3.60
   2   2   9    2.30    1.80
   3   2   9   17.70    3.50
   4   2   9    9.80    3.90
   5   2   9    5.80    6.90
   6   2   9    3.20    3.20
  -6   3   9    1.50    3.30
  -5   3   9    6.30    2.90
  -4   3   9    1.40    2.60
  -3   3   9    1.90    2.40
  -2   3   9   46.70    3.70
  -1   3   9   94.59    5.00
   0   3   9  387.36   13.80
   1   3   9  202.78    9.10
   2   3   9   10.40    3.30
   3   3   9  185.48   12.60
   4   3   9   14.50    4.30
   5   3   9    2.50    2.70
   6   3   9    0.00    6.00
  -6   4   9   10.60    5.30
  -5   4   9    7.20    5.50
  -4   4   9   37.00    6.20
  -3   4   9   34.70    4.10
  -2   4   9  133.69   15.70
  -1   4   9   29.00    3.00
   0   4   9   25.20    2.80
   1   4   9    5.70    3.00
   2   4   9   18.60    3.90
   3   4   9    2.60    2.90
   4   4   9    2.60    2.90
   5   4   9    1.70    3.50
  -6   5   9    2.70    3.90
  -5   5   9    1.60    2.40
  -4   5   9    3.00    2.60
  -3   5   9   27.70    5.50
  -2   5   9   78.99    5.80
  -1   5   9    5.00    2.50
   0   5   9  107.69    6.60
   1   5   9   37.00    6.20
   2   5   9   43.90    6.60
   3   5   9    5.60    3.30
   4   5   9    7.00    4.00
   5   5   9    2.80    3.30
  -5   6   9    7.10    4.10
  -4   6   9    5.10    3.90
  -3   6   9   14.80    3.80
  -2   6   9    7.00    3.20
  -1   6   9   16.60    4.60
   0   6   9   31.90    7.10
   1   6   9   67.79   11.00
   2   6   9   13.20    4.20
   3   6   9    1.00    7.70
   4   6   9    1.60    3.80
   5   6   9    0.10    4.20
  -4   7   9    1.00    4.40
  -3   7   9    1.30    2.90
  -2   7   9   13.10    5.00
  -1   7   9   49.90    6.00
   0   7   9    3.70    3.40
   1   7   9    6.00    4.00
   2   7   9   12.90    6.70
   3   7   9   14.50   10.90
   4   7   9    2.70    7.60
  -3   8   9   11.70    4.20
  -2   8   9   19.70   12.50
  -1   8   9    2.80    4.30
   0   8   9   12.50    6.20
   1   8   9    0.80    5.70
   2   8   9    1.20    8.40
   3   8   9    1.00   25.70
  -2   9   9    0.40   25.90
  -1   9   9    4.70   52.89
   0   9   9    4.00    7.40
   1   9   9    1.30    9.80
  -7   0  10    0.20    4.10
  -6   0  10    7.90    6.00
  -5   0  10   42.40    6.80
  -4   0  10   46.90    6.70
  -3   0  10  213.28   11.80
  -2   0  10  623.34   27.10
  -1   0  10   91.89    5.20
   0   0  10    3.50    2.90
   1   0  10   62.49    6.70
   2   0  10   25.90    4.20
   3   0  10    1.10    3.30
   4   0  10    1.10    4.30
   5   0  10    3.30    5.80
   6   0  10    0.70    5.40
  -7   1  10    0.80    3.40
  -6   1  10    1.30    2.80
  -5   1  10   67.39    5.80
  -4   1  10   82.39    5.90
  -3   1  10   36.50    3.50
  -2   1  10  266.97   11.10
  -1   1  10  564.64   16.30
   0   1  10  340.37   10.60
   1   1  10  108.59    5.60
   2   1  10   57.59    4.30
   3   1  10    2.90    2.50
   4   1  10   17.10    3.40
   5   1  10    5.60    5.60
   6   1  10    0.50    2.50
  -6   2  10    4.30    4.30
  -5   2  10   39.90    4.70
  -4   2  10   54.79    4.80
  -3   2  10  150.88    7.70
  -2   2  10   45.00    3.10
  -1   2  10   30.80    2.70
   0   2  10   86.89    5.30
   1   2  10   21.70    2.60
   2   2  10    4.30    2.00
   3   2  10    4.20    2.80
   4   2  10    8.20    3.40
   5   2  10    1.80    3.60
   6   2  10    1.80    3.50
  -6   3  10    1.30    5.60
  -5   3  10    3.00    3.30
  -4   3  10    9.10    5.00
  -3   3  10   73.39    6.50
  -2   3  10   91.39    6.00
  -1   3  10   27.60    2.80
   0   3  10  224.18    8.90
   1   3  10  142.69    8.70
   2   3  10   23.10    3.90
   3   3  10   30.10    4.60
   4   3  10    1.40    2.70
   5   3  10    0.70    2.80
   6   3  10    0.30   10.60
  -6   4  10    4.90    3.70
  -5   4  10   15.50    3.90
  -4   4  10   81.99    9.80
  -3   4  10    0.50    2.40
  -2   4  10   87.29    6.00
  -1   4  10   78.49    5.40
   0   4  10    1.20    2.20
   1   4  10    8.30    3.00
   2   4  10    0.60    2.20
   3   4  10   89.09    7.30
   4   4  10    6.00    7.10
   5   4  10    0.00   22.50
  -6   5  10    0.50    4.70
  -5   5  10    8.20    4.00
  -4   5  10    1.50    3.00
  -3   5  10   54.99    7.30
  -2   5  10   61.19    5.20
  -1   5  10   73.39    4.80
   0   5  10   45.80    4.80
   1   5  10   29.30    5.10
   2   5  10   11.30    4.20
   3   5  10    0.60    2.20
   4   5  10    3.70    3.80
   5   5  10    0.00   17.80
  -5   6  10    2.30    2.60
  -4   6  10    8.30    3.60
  -3   6  10   38.80    7.90
  -2   6  10   22.00    3.30
  -1   6  10   19.90    4.20
   0   6  10   23.80    5.60
   1   6  10    2.10    3.30
   2   6  10   20.00    5.50
   3   6  10    2.60    2.90
   4   6  10    0.40   20.20
  -4   7  10    3.50    2.80
  -3   7  10    1.30    3.40
  -2   7  10   13.30    6.80
  -1   7  10    2.60    4.20
   0   7  10    1.00    4.40
   1   7  10    3.30    8.90
   2   7  10    4.80    3.80
   3   7  10    0.50    8.60
   4   7  10    0.60    4.90
  -3   8  10    7.10    6.00
  -2   8  10   10.30   29.20
  -1   8  10    1.60    4.40
   0   8  10    4.60    5.40
   1   8  10    0.00    6.70
   2   8  10    0.60    5.80
   3   8  10    4.90    7.00
  -1   9  10    3.50   39.40
   0   9  10    0.00   16.60
   1   9  10    0.30   14.20
  -7   0  11    5.40   18.70
  -6   0  11    3.90    6.10
  -5   0  11    1.40    3.90
  -4   0  11   81.59    8.90
  -3   0  11    5.50    3.30
  -2   0  11  283.77   14.50
  -1   0  11  264.97   16.60
   0   0  11   81.29    5.70
   1   0  11   56.79    5.50
   2   0  11   59.29    7.10
   3   0  11    8.00    4.70
   4   0  11   27.80    7.10
   5   0  11    0.50    2.90
   6   0  11    1.00    5.10
  -6   1  11    0.10    3.40
  -5   1  11   19.50    3.40
  -4   1  11   12.50    2.80
  -3   1  11    8.90    2.60
  -2   1  11  129.89    6.00
  -1   1  11   62.29    3.50
   0   1  11  320.77   10.50
   1   1  11  111.39    4.70
   2   1  11   21.40    5.00
   3   1  11    1.50    2.30
   4   1  11    5.20    2.80
   5   1  11    2.70    2.70
   6   1  11    1.10    9.10
  -6   2  11    2.00    4.80
  -5   2  11   16.30    3.50
  -4   2  11    7.60    3.20
  -3   2  11  124.49    7.40
  -2   2  11   58.49    3.70
  -1   2  11  125.29    5.60
   0   2  11  109.79    5.00
   1   2  11    2.40    1.70
   2   2  11   49.00    4.60
   3   2  11   10.70    3.10
   4   2  11    1.20    2.20
   5   2  11    3.00    3.00
   6   2  11    1.50    3.60
  -6   3  11    0.90    4.60
  -5   3  11    3.70    4.00
  -4   3  11   12.50    4.60
  -3   3  11   39.90    4.70
  -2   3  11   93.19    6.60
  -1   3  11  225.58    9.10
   0   3  11   22.20    2.50
   1   3  11   70.59    7.10
   2   3  11   47.10    5.60
   3   3  11    1.30    3.50
   4   3  11   16.30    5.00
   5   3  11    0.00    4.50
  -6   4  11    0.00    5.20
  -5   4  11   33.10    5.30
  -4   4  11   23.10    4.10
  -3   4  11   28.60    6.00
  -2   4  11   48.30    4.40
  -1   4  11  101.79    5.50
   0   4  11   91.59    7.00
   1   4  11   85.69    6.60
   2   4  11    5.40    2.30
   3   4  11   11.30    3.20
   4   4  11   25.20    6.70
   5   4  11    1.40    2.70
  -5   5  11    2.90    8.10
  -4   5  11    4.30    4.00
  -3   5  11    7.70    2.80
  -2   5  11   33.20    5.70
  -1   5  11  127.89    6.80
   0   5  11   46.60    4.90
   1   5  11   87.59   11.30
   2   5  11   74.09    9.40
   3   5  11    1.70    3.60
   4   5  11    2.50    3.90
   5   5  11    2.20    6.00
  -5   6  11    2.30    4.50
  -4   6  11   11.90    5.30
  -3   6  11   20.70    5.40
  -2   6  11   51.09    5.00
  -1   6  11   50.99    5.00
   0   6  11   22.00    4.40
   1   6  11    1.30    2.80
   2   6  11    5.10    3.80
   3   6  11    1.70    4.30
   4   6  11    0.80    4.60
  -4   7  11    2.90    3.70
  -3   7  11    3.20    3.00
  -2   7  11   17.00    4.80
  -1   7  11    1.60    3.10
   0   7  11   30.00    6.90
   1   7  11    5.90    3.90
   2   7  11    2.30    3.90
   3   7  11    0.80    3.60
  -3   8  11    2.90    3.80
  -2   8  11    3.60    3.50
  -1   8  11   15.00    7.30
   0   8  11    0.70    9.60
   1   8  11    1.60    7.10
   2   8  11    0.90    4.30
  -6   0  12    2.00    5.80
  -5   0  12   18.40    7.40
  -4   0  12  161.08   16.60
  -3   0  12    6.50    3.90
  -2   0  12    1.60    2.10
  -1   0  12    3.70    2.60
   0   0  12    6.20    3.50
   1   0  12   51.79    5.40
   2   0  12    1.20    3.10
   3   0  12   13.30    5.00
   4   0  12    1.20    3.50
   5   0  12    0.80    4.50
   6   0  12    5.80   13.70
  -6   1  12    0.70    3.60
  -5   1  12   13.20    4.20
  -4   1  12  105.39    9.00
  -3   1  12   33.80    4.40
  -2   1  12   41.30    3.30
  -1   1  12  104.59    4.60
   0   1  12   53.69    3.50
   1   1  12   43.80    3.30
   2   1  12   63.39    5.30
   3   1  12   30.40    6.00
   4   1  12   12.80    3.10
   5   1  12    1.30    3.00
  -6   2  12    5.40    3.80
  -5   2  12   23.10    7.20
  -4   2  12   41.70    4.80
  -3   2  12  100.69    5.90
  -2   2  12   43.90    3.60
  -1   2  12   32.10    3.00
   0   2  12   18.90    2.40
   1   2  12   21.60    3.80
   2   2  12   22.10    3.40
   3   2  12    5.80    3.90
   4   2  12    1.30    2.60
   5   2  12    0.30    3.50
  -6   3  12    1.80    4.80
  -5   3  12    3.50    2.90
  -4   3  12    1.90    2.40
  -3   3  12   33.60    5.20
  -2   3  12  126.79    7.60
  -1   3  12   78.59    5.40
   0   3  12   54.29    4.00
   1   3  12   42.50    3.80
   2   3  12   31.50    4.20
   3   3  12   12.00    3.10
   4   3  12    2.30    4.50
   5   3  12    0.20    2.90
  -5   4  12   14.30    3.90
  -4   4  12   24.50    3.80
  -3   4  12   94.29    9.80
  -2   4  12   12.10    2.80
  -1   4  12    1.70    2.20
   0   4  12   53.29    4.30
   1   4  12    7.00    2.70
   2   4  12    6.20    2.90
   3   4  12    1.60    2.00
   4   4  12    2.70    3.20
   5   4  12    1.30    3.50
  -5   5  12    0.90    3.30
  -4   5  12    8.30    3.40
  -3   5  12    5.10    2.80
  -2   5  12    9.50    3.10
  -1   5  12   41.30    5.70
   0   5  12   14.80    4.80
   1   5  12   33.50    5.90
   2   5  12   16.10    3.60
   3   5  12    5.00    5.40
   4   5  12    1.80    8.60
  -5   6  12    3.70    6.30
  -4   6  12    0.40    5.20
  -3   6  12    2.00    2.60
  -2   6  12    9.50    3.40
  -1   6  12   15.30    3.70
   0   6  12   15.90    3.90
   1   6  12    1.10    3.00
   2   6  12    1.40    2.60
   3   6  12    2.20    4.90
  -4   7  12    1.40    4.40
  -3   7  12   19.10    8.40
  -2   7  12    4.10    4.80
  -1   7  12   20.50    4.30
   0   7  12    8.70    3.60
   1   7  12    2.40    3.70
   2   7  12    0.90    7.00
   3   7  12    1.20    6.10
  -3   8  12    1.00    3.60
  -2   8  12    0.00   17.10
  -1   8  12   10.80    5.60
   0   8  12    0.00    4.80
   1   8  12    9.30    8.20
   2   8  12    1.30   10.40
  -5   0  13   19.30   10.70
  -4   0  13   49.30   10.70
  -3   0  13  294.67   29.70
  -2   0  13   32.00    4.80
  -1   0  13    2.50    2.60
   0   0  13   30.00    4.10
   1   0  13   11.30    3.20
   2   0  13    4.20    3.40
   3   0  13   14.00    4.70
   4   0  13    2.80    3.80
   5   0  13    0.70    3.60
  -6   1  13    8.00   24.70
  -5   1  13    2.30    3.20
  -4   1  13    9.70    2.80
  -3   1  13   35.20    3.30
  -2   1  13   88.29    5.80
  -1   1  13  350.06   15.50
   0   1  13  152.28    8.80
   1   1  13   45.30    4.20
   2   1  13   39.80    4.10
   3   1  13    1.20    2.20
   4   1  13    0.80    3.70
   5   1  13    0.20    5.20
  -6   2  13   12.00   24.40
  -5   2  13   33.80    4.70
  -4   2  13   49.40    4.60
  -3   2  13   63.69    5.30
  -2   2  13   57.49    4.60
  -1   2  13    8.80    2.70
   0   2  13    1.40    2.20
   1   2  13   76.29    5.30
   2   2  13    9.30    3.00
   3   2  13   13.20    3.20
   4   2  13    1.80    3.20
   5   2  13    1.30    2.40
  -6   3  13    2.30    5.70
  -5   3  13    1.70    3.10
  -4   3  13    8.10    3.00
  -3   3  13   46.10    7.20
  -2   3  13   82.59    6.00
  -1   3  13   45.00    3.90
   0   3  13  131.39    6.70
   1   3  13   81.19    6.10
   2   3  13    7.70    3.70
   3   3  13    5.00    2.50
   4   3  13    0.30    2.60
   5   3  13    0.30    4.90
  -5   4  13    7.80    6.50
  -4   4  13   42.00    8.70
  -3   4  13   10.40    3.40
  -2   4  13    1.60    3.60
  -1   4  13    2.40    2.30
   0   4  13   14.00    3.00
   1   4  13    1.80    2.80
   2   4  13   17.60    3.30
   3   4  13    4.30    8.20
   4   4  13    0.20    3.30
   5   4  13    0.00    3.30
  -5   5  13    3.00    3.90
  -4   5  13   23.20    4.50
  -3   5  13   22.50    6.20
  -2   5  13   23.00    3.50
  -1   5  13    8.30    3.00
   0   5  13  111.29    9.90
   1   5  13    1.50    2.50
   2   5  13    2.30    3.20
   3   5  13    4.90    3.80
   4   5  13    0.00   16.60
  -4   6  13    0.40    2.80
  -3   6  13    5.40    3.50
  -2   6  13    2.20    2.90
  -1   6  13    9.30    3.80
   0   6  13    0.50    3.10
   1   6  13    0.60    4.30
   2   6  13    1.10    2.50
   3   6  13    6.70    8.00
  -3   7  13   11.40    4.50
  -2   7  13   13.60    5.90
  -1   7  13   45.40    5.80
   0   7  13    2.40    3.10
   1   7  13   14.30    4.10
   2   7  13    0.40    4.40
   3   7  13    0.80   15.00
  -2   8  13    2.20    6.20
  -1   8  13    1.20    3.40
   0   8  13    2.40    4.30
   1   8  13    0.00   21.90
  -6   0  14   10.80   24.50
  -5   0  14    0.50    2.90
  -4   0  14    3.20    3.30
  -3   0  14   37.70    5.60
  -2   0  14    0.90    2.60
  -1   0  14    7.10    3.90
   0   0  14    2.20    3.30
   1   0  14    0.90    2.70
   2   0  14   38.70    6.20
   3   0  14    0.70    3.20
   4   0  14    2.30    3.20
   5   0  14    1.60    4.90
  -6   1  14    1.60    5.70
  -5   1  14    1.70    2.60
  -4   1  14   32.40    3.50
  -3   1  14   90.59    5.60
  -2   1  14   76.79    4.80
  -1   1  14   64.99    4.30
   0   1  14  120.29    9.90
   1   1  14   28.60    3.50
   2   1  14    0.60    2.00
   3   1  14    0.50    1.90
   4   1  14    0.90    2.60
   5   1  14    1.20    2.50
  -6   2  14    1.00    4.10
  -5   2  14   19.20    7.50
  -4   2  14    2.50    2.10
  -3   2  14   15.50    3.30
  -2   2  14   77.29    6.10
  -1   2  14    2.10    2.20
   0   2  14   26.30    2.90
   1   2  14    6.00    2.50
   2   2  14    1.20    2.90
   3   2  14   23.20    3.50
   4   2  14    8.50    3.80
   5   2  14    0.10    2.10
  -6   3  14    1.10   16.00
  -5   3  14    2.10    3.70
  -4   3  14   16.00    3.80
  -3   3  14    6.50    3.40
  -2   3  14   63.89    7.20
  -1   3  14   68.19    4.60
   0   3  14   59.89    4.30
   1   3  14   46.70    5.30
   2   3  14   13.90    3.50
   3   3  14    0.00    5.50
   4   3  14    0.40    3.30
   5   3  14    0.00    4.40
  -5   4  14    4.70    4.00
  -4   4  14   16.20    3.50
  -3   4  14   22.10    3.70
  -2   4  14    9.30    3.30
  -1   4  14   21.90    3.50
   0   4  14   33.80    4.30
   1   4  14    3.40    2.60
   2   4  14    6.90    2.70
   3   4  14    6.10    3.30
   4   4  14    0.30    3.40
  -4   5  14    5.60    3.90
  -3   5  14   30.00    5.20
  -2   5  14   23.30    3.40
  -1   5  14   18.70    3.30
   0   5  14   34.20    4.90
   1   5  14    8.80    3.50
   2   5  14    1.40    2.60
   3   5  14    2.60    4.40
   4   5  14    0.00   18.50
  -4   6  14   16.30    6.40
  -3   6  14    3.90    3.40
  -2   6  14    2.50    2.80
  -1   6  14   32.40    9.20
   0   6  14    6.70    5.20
   1   6  14   13.20    4.00
   2   6  14    1.00    3.80
   3   6  14    2.10    6.70
  -3   7  14    3.20    2.80
  -2   7  14    7.00    3.50
  -1   7  14   14.00    6.60
   0   7  14    3.90    4.00
   1   7  14   13.80   10.50
   2   7  14    0.00   15.40
   0   8  14    9.20   16.70
  -6   0  15    3.80   12.40
  -5   0  15    2.70    3.50
  -4   0  15   21.50    4.80
  -3   0  15    8.00    3.60
  -2   0  15   76.49    8.40
  -1   0  15    6.20    3.40
   0   0  15   30.90    5.80
   1   0  15   17.90    4.80
   2   0  15   27.60    5.60
   3   0  15    2.80    3.20
   4   0  15    1.60    4.50
   5   0  15    1.40   11.80
  -6   1  15    1.30   16.60
  -5   1  15    7.00    3.50
  -4   1  15   16.50    3.10
  -3   1  15   60.49    4.30
  -2   1  15  133.99    9.30
  -1   1  15  100.79    7.40
   0   1  15   61.99    7.10
   1   1  15   27.10    3.90
   2   1  15    4.90    2.30
   3   1  15    2.50    2.50
   4   1  15    1.70    3.10
   5   1  15    0.40    8.80
  -6   2  15    2.10    4.30
  -5   2  15   11.10    3.80
  -4   2  15   17.00    5.40
  -3   2  15   21.60    3.50
  -2   2  15   14.90    3.30
  -1   2  15    1.70    2.10
   0   2  15    5.30    2.60
   1   2  15    2.30    3.10
   2   2  15    0.60    1.80
   3   2  15    1.00    4.20
   4   2  15    0.40    2.70
   5   2  15    1.40   12.70
  -5   3  15    0.70    3.70
  -4   3  15   17.70    3.10
  -3   3  15   55.69    6.10
  -2   3  15   72.09    6.60
  -1   3  15   22.40    4.40
   0   3  15   22.70    4.40
   1   3  15   41.90    5.00
   2   3  15    8.70    3.70
   3   3  15    1.20    2.10
   4   3  15    1.50    4.20
  -5   4  15   17.20    5.20
  -4   4  15    0.80    2.20
  -3   4  15   14.40    5.20
  -2   4  15    2.70    2.20
  -1   4  15   17.60    3.00
   0   4  15    1.30    2.00
   1   4  15    0.90    1.90
   2   4  15    1.80    5.30
   3   4  15    1.20    3.00
   4   4  15    4.10    3.90
  -4   5  15    2.50    3.10
  -3   5  15   19.10    3.70
  -2   5  15   20.40    4.60
  -1   5  15   18.70    3.60
   0   5  15    0.70    2.30
   1   5  15    0.70    3.30
   2   5  15    2.10    3.00
   3   5  15    0.80    3.80
  -4   6  15    4.10    4.00
  -3   6  15    2.90    2.70
  -2   6  15   18.50    4.00
  -1   6  15    3.30    3.00
   0   6  15    8.90    3.40
   1   6  15    7.70    3.40
   2   6  15    0.30    6.70
   3   6  15    0.00   15.70
  -3   7  15    0.20    2.80
  -2   7  15    3.60    5.80
  -1   7  15    2.10    2.70
   0   7  15   12.50    3.80
   1   7  15    1.70    3.70
   2   7  15    3.70   17.00
  -6   0  16    7.40   17.30
  -5   0  16   81.89   13.50
  -4   0  16   37.10    9.70
  -3   0  16    0.30    2.30
  -2   0  16    1.30    2.80
  -1   0  16    0.90    2.60
   0   0  16    3.90    3.40
   1   0  16   37.20    7.20
   2   0  16    2.60    3.20
   3   0  16    7.50    5.50
   4   0  16    0.10    5.20
  -5   1  16    1.10    4.60
  -4   1  16   36.00    5.00
  -3   1  16   22.90    3.30
  -2   1  16   33.60    4.40
  -1   1  16   50.99    7.40
   0   1  16   42.60    6.50
   1   1  16   33.20    4.80
   2   1  16    7.90    2.50
   3   1  16    0.60    3.50
   4   1  16    1.20   14.20
  -5   2  16    2.90    6.60
  -4   2  16   14.60    4.50
  -3   2  16   27.80    3.80
  -2   2  16   13.90    3.30
  -1   2  16   14.20    3.50
   0   2  16   41.70    5.00
   1   2  16   25.80    4.00
   2   2  16   14.80    3.50
   3   2  16    1.10    2.50
   4   2  16    0.60    2.90
  -5   3  16    2.10    3.10
  -4   3  16    5.00    2.90
  -3   3  16   11.70    4.00
  -2   3  16   28.30    3.70
  -1   3  16   61.09    5.20
   0   3  16   65.79    5.00
   1   3  16    0.40    1.80
   2   3  16    0.20    5.60
   3   3  16    1.00    2.90
   4   3  16    1.20    4.80
  -5   4  16    1.30   14.90
  -4   4  16    8.70    4.80
  -3   4  16   29.80    3.50
  -2   4  16    5.80    3.30
  -1   4  16    7.20    2.40
   0   4  16    4.10    2.40
   1   4  16   19.10    6.40
   2   4  16    4.40    2.80
   3   4  16    0.90    5.70
   4   4  16    1.80    4.60
  -4   5  16    2.80    2.90
  -3   5  16   16.50    4.40
  -2   5  16   37.40    3.80
  -1   5  16   22.90    3.50
   0   5  16    6.10    2.90
   1   5  16    7.30    3.10
   2   5  16    0.80    6.40
   3   5  16    0.00   14.70
  -3   6  16    1.90    2.90
  -2   6  16    3.10    4.10
  -1   6  16    1.30    2.70
   0   6  16    5.60    4.10
   1   6  16    0.80    3.00
   2   6  16    0.80    6.30
  -2   7  16    0.10   12.40
  -1   7  16    0.50   18.00
   0   7  16    5.20    4.10
   1   7  16    2.90   19.90
  -5   0  17    5.20    6.50
  -4   0  17    0.50    3.00
  -3   0  17   21.90    5.00
  -2   0  17    0.00    2.30
  -1   0  17    0.20    2.70
   0   0  17    0.50    3.20
   1   0  17    2.30    3.40
   2   0  17    1.00    3.30
   3   0  17    4.70    7.10
   4   0  17    0.60    3.60
  -5   1  17    3.10    3.20
  -4   1  17    2.30    2.80
  -3   1  17   14.10    3.30
  -2   1  17   11.90    2.80
  -1   1  17   42.60    6.00
   0   1  17   41.50    5.70
   1   1  17   12.50    3.00
   2   1  17    8.10    3.00
   3   1  17    1.00    2.70
   4   1  17    0.70    2.30
  -5   2  17    1.70    3.10
  -4   2  17    1.40    2.60
  -3   2  17    2.50    3.70
  -2   2  17    3.70    2.40
  -1   2  17    8.80    2.60
   0   2  17    1.50    2.00
   1   2  17   17.50    3.30
   2   2  17   19.10    5.80
   3   2  17    1.40    2.90
   4   2  17    0.00    3.40
  -5   3  17   10.00    6.40
  -4   3  17   29.90    6.80
  -3   3  17   29.20    4.00
  -2   3  17   16.70    3.40
  -1   3  17    7.50    2.80
   0   3  17   21.10    3.20
   1   3  17    9.80    8.50
   2   3  17    1.70    2.40
   3   3  17    0.60    3.50
  -4   4  17    1.50    2.70
  -3   4  17    2.30    2.30
  -2   4  17    7.30    2.30
  -1   4  17    6.00    6.40
   0   4  17   27.10    6.20
   1   4  17    3.00    2.20
   2   4  17    2.40    4.20
   3   4  17    1.70    4.20
  -4   5  17    6.60   19.60
  -3   5  17   11.50    2.90
  -2   5  17   17.30    4.00
  -1   5  17   18.40    4.60
   0   5  17   21.20    5.20
   1   5  17    0.60    4.60
   2   5  17    1.00    3.20
  -3   6  17    0.20    4.30
  -2   6  17    1.50    2.30
  -1   6  17   11.40    3.40
   0   6  17    2.30    3.00
   1   6  17    1.10    4.70
  -5   0  18    1.10   12.00
  -4   0  18    0.00   14.10
  -3   0  18    4.20    3.50
  -2   0  18   38.70    8.00
  -1   0  18    1.20    2.80
   0   0  18    2.00    2.90
   1   0  18    1.00    3.00
   2   0  18    1.00    2.80
   3   0  18    0.00    3.90
   4   0  18    0.00    7.30
  -5   1  18    2.50    4.20
  -4   1  18   18.70    6.10
  -3   1  18   40.60    5.40
  -2   1  18   13.30    3.60
  -1   1  18   29.90    4.50
   0   1  18    0.50    1.80
   1   1  18    3.00    2.70
   2   1  18    1.40    2.30
   3   1  18    2.00   13.80
   4   1  18    0.40    2.30
  -5   2  18    4.40    5.00
  -4   2  18    0.20    2.20
  -3   2  18    8.20    2.90
  -2   2  18    7.10    3.20
  -1   2  18   17.10    3.10
   0   2  18    1.70    2.60
   1   2  18    3.70    3.00
   2   2  18    5.00    3.20
   3   2  18    3.10    3.00
  -4   3  18   29.70    7.50
  -3   3  18   34.90    6.00
  -2   3  18   30.30    4.10
  -1   3  18   13.30    4.30
   0   3  18    5.30    3.20
   1   3  18    1.30    2.30
   2   3  18    0.70    4.60
   3   3  18    0.60    3.60
  -4   4  18    0.60    2.50
  -3   4  18    0.50    3.10
  -2   4  18    3.20    2.40
  -1   4  18    1.80    2.60
   0   4  18   25.60    4.50
   1   4  18    4.90    3.60
   2   4  18    0.60    3.20
   3   4  18    0.00   10.10
  -3   5  18    9.40    4.70
  -2   5  18    7.80    3.20
  -1   5  18   16.40    4.30
   0   5  18    6.10    4.80
   1   5  18    1.30    3.30
   2   5  18    0.00    5.40
  -2   6  18    0.30    2.60
  -1   6  18    9.90    5.20
   0   6  18    3.40    4.80
   1   6  18    1.90    4.10
  -4   0  19    0.90    4.10
  -3   0  19    3.70    2.90
  -2   0  19    0.60    3.70
  -1   0  19    1.00    6.40
   0   0  19    7.20    7.40
   1   0  19   21.10    6.90
   2   0  19    5.70    4.30
   3   0  19    1.70    4.60
  -4   1  19   10.90    3.80
  -3   1  19    8.70    3.00
  -2   1  19   18.50    4.60
  -1   1  19   15.00    5.80
   0   1  19    8.80    4.40
   1   1  19    1.00    2.30
   2   1  19    1.40    2.20
   3   1  19    1.40    3.40
  -4   2  19    0.20    2.60
  -3   2  19    0.20    1.90
  -2   2  19   13.60    3.50
  -1   2  19    0.30    2.10
   0   2  19   16.00    3.70
   1   2  19    4.60    2.70
   2   2  19    0.20   14.80
   3   2  19    1.40    9.50
  -4   3  19    1.60    3.40
  -3   3  19   31.60    7.80
  -2   3  19   27.30    3.60
  -1   3  19   17.00    3.90
   0   3  19    0.70    2.30
   1   3  19    3.70    4.10
   2   3  19    2.50    2.70
   3   3  19    0.70    4.60
  -3   4  19   11.20    3.90
  -2   4  19    0.90    2.60
  -1   4  19   13.10    4.30
   0   4  19    3.90    4.70
   1   4  19    6.10    3.90
   2   4  19    1.40    3.00
  -2   5  19    5.20    3.60
  -1   5  19    3.90    4.40
   0   5  19    2.70    3.60
   1   5  19    0.00   16.10
  -3   0  20    2.90    4.60
  -2   0  20    1.50    5.10
  -1   0  20   10.10    7.90
   0   0  20    1.00    3.90
   1   0  20    3.30    3.70
   2   0  20    0.60    9.90
  -4   1  20    7.80    4.80
  -3   1  20    3.90    2.80
  -2   1  20    4.20    3.40
  -1   1  20    1.50    2.40
   0   1  20    4.10    2.70
   1   1  20    3.80    3.40
   2   1  20    3.00    3.20
   3   1  20    1.40    8.50
  -4   2  20    3.20    2.50
  -3   2  20    2.50    3.20
  -2   2  20   13.00    4.60
  -1   2  20    1.70    2.50
   0   2  20    3.30    2.60
   1   2  20    0.60    5.10
   2   2  20    1.10    4.10
  -3   3  20    4.40    3.10
  -2   3  20    3.80    3.50
  -1   3  20   18.80    6.00
   0   3  20    5.40    6.50
   1   3  20    1.40    3.20
   2   3  20    1.60   13.50
  -3   4  20    3.40    2.60
  -2   4  20    1.70    2.00
  -1   4  20    2.30    3.10
   0   4  20    1.40    2.90
   1   4  20    8.20    5.40
  -1   5  20    2.00    3.30
   0   5  20    1.10    5.40
  -3   0  21    0.60    2.90
  -2   0  21    5.60    7.70
  -1   0  21   36.60   33.60
   0   0  21    0.80    3.80
   1   0  21    1.60    9.20
  -3   1  21    5.80    3.30
  -2   1  21    3.20    3.30
  -1   1  21    0.10    2.80
   0   1  21    0.20    2.20
   1   1  21    0.80    3.00
  -3   2  21    1.10    2.20
  -2   2  21    3.60    3.10
  -1   2  21   10.10    4.00
   0   2  21    4.30    4.10
   1   2  21    1.60    3.10
   2   2  21    1.30    3.30
  -3   3  21    0.10    2.40
  -2   3  21    4.00    2.70
  -1   3  21   24.40    5.30
   0   3  21    1.70    3.30
   1   3  21   21.60    7.40
  -1   4  21    3.20    3.30
  -3   0  22    0.60    6.50
  -2   0  22    0.00    9.70
  -1   0  22    7.80   19.40
   0   0  22   11.50    6.40
   1   0  22    6.20   11.70
  -3   1  22   15.00    5.60
  -2   1  22    2.70    3.50
  -1   1  22    1.50    2.40
   0   1  22    0.40    2.30
   1   1  22    0.40    2.90
  -2   2  22    2.00    3.60
  -1   2  22    3.40    3.30
   0   2  22    2.80    6.30
   1   2  22    0.00    4.40
  -1   3  22    4.60    5.40
   0   3  22    0.10   15.50
  -1   0  23    2.20   14.50
   0   0  23    0.40    3.00
  -1   1  23    2.00    2.40
   0   0   0    0.00    0.00

_computing_structure_solution     'SHELXT 2018/2 (Sheldrick, 2018)'
;
_shelx_hkl_checksum                2836
_olex2_submission_special_instructions  'No special instructions were received'
